# Supplementary material for: ProxECAT: Proxy External Controls Association Test. A new case-control gene region association test using allele frequencies from public controls
Source: PLoS Genet. 2018 Oct 16;14(10):e1007591. doi: 10.1371/journal.pgen.1007591 (PMC6191077; doi:10.1371/journal.pgen.1007591)
Supplement: S1 Table — Darker shading indicates a higher level of gene confounding. Solid shading indicates gene confounding in both cases and controls. Stripped shading indicates gene confounding in only cases. (XLSX) [file pgen.1007591.s006.xlsx]

## Sheet: 1. Confounding Sim Design
		Case-Control Confounding
			None	Low	Mid	High
Gene confounding		None
	Cases and	Low
	Controls	Mid
		High
	ONLY cases	Low
		Mid
		High
