# Supplementary material for: ProxECAT: Proxy External Controls Association Test. A new case-control gene region association test using allele frequencies from public controls
Source: PLoS Genet. 2018 Oct 16;14(10):e1007591. doi: 10.1371/journal.pgen.1007591 (PMC6191077; doi:10.1371/journal.pgen.1007591)
Supplement: S2 Table — (XLSX) [file pgen.1007591.s007.xlsx]

## Sheet: 2. Type I Error
Significance Level	LRT Case Only	LRT Case Control	LRT ProxECAT	Gene Size (Kb)	N Controls	N Cases	Gene Confounding	Samples for Gene Confounding
0.05	0.056	0.0553	0.06	20	500	500	none
0.05	0.1079	0.0574	0.061	20	500	500	low	case and control
0.05	0.3273	0.055	0.0548	20	500	500	mid	case and control
0.05	0.7807	0.0523	0.0547	20	500	500	high	case and control
0.05	0.109	0.0773	0.058	20	500	500	low	only cases
0.05	0.3276	0.1775	0.0575	20	500	500	mid	only cases
0.05	0.7686	0.4617	0.0585	20	500	500	high	only cases
0.05	0.0521	0.0488	0.0554	20	1000	500	none
0.05	0.108	0.0482	0.0561	20	1000	500	low	case and control
0.05	0.3266	0.051	0.057	20	1000	500	mid	case and control
0.05	0.7705	0.0515	0.056	20	1000	500	high	case and control
0.05	0.1061	0.0818	0.0551	20	1000	500	low	only cases
0.05	0.3278	0.2182	0.0527	20	1000	500	mid	only cases
0.05	0.7744	0.5932	0.0557	20	1000	500	high	only cases
0.05	0.0567	0.0539	0.0553	20	10000	500	none
0.05	0.1056	0.0543	0.0507	20	10000	500	low	case and control
0.05	0.3253	0.048	0.0525	20	10000	500	mid	case and control
0.05	0.7697	0.0534	0.0547	20	10000	500	high	case and control
0.05	0.1092	0.0936	0.0558	20	10000	500	low	only cases
0.05	0.3183	0.2848	0.052	20	10000	500	mid	only cases
0.05	0.7792	0.7394	0.053	20	10000	500	high	only cases
0.05	0.0543	0.0506	0.0536	20	40000	500	none
0.05	0.1087	0.0515	0.0541	20	40000	500	low	case and control
0.05	0.3226	0.054	0.0536	20	40000	500	mid	case and control
0.05	0.7749	0.0559	0.0553	20	40000	500	high	case and control
0.05	0.103	0.0928	0.0562	20	40000	500	low	only cases
0.05	0.3328	0.3098	0.0516	20	40000	500	mid	only cases
0.05	0.7771	0.7574	0.0527	20	40000	500	high	only cases
0.05	0.0539	0.0519	0.0585	20	100000	500	none
0.05	0.1034	0.0489	0.0546	20	100000	500	low	case and control
0.05	0.3236	0.0513	0.0563	20	100000	500	mid	case and control
0.05	0.7706	0.051	0.0542	20	100000	500	high	case and control
0.05	0.106	0.0988	0.0566	20	100000	500	low	only cases
0.05	0.3334	0.3148	0.0519	20	100000	500	mid	only cases
0.05	0.7763	0.7579	0.052	20	100000	500	high	only cases
0.05	0.0594	0.0539	0.0575	20	500	1000	none
0.05	0.1434	0.0528	0.0555	20	500	1000	low	case and control
0.05	0.5289	0.0533	0.0549	20	500	1000	mid	case and control
0.05	0.9557	0.0499	0.0557	20	500	1000	high	case and control
0.05	0.1356	0.0759	0.0565	20	500	1000	low	only cases
0.05	0.5251	0.2148	0.0559	20	500	1000	mid	only cases
0.05	0.9559	0.5744	0.0541	20	500	1000	high	only cases
0.05	0.0613	0.0506	0.0532	20	1000	1000	none
0.05	0.1387	0.0518	0.0527	20	1000	1000	low	case and control
0.05	0.5279	0.0543	0.0533	20	1000	1000	mid	case and control
0.05	0.9534	0.0534	0.0515	20	1000	1000	high	case and control
0.05	0.1398	0.0947	0.0517	20	1000	1000	low	only cases
0.05	0.5307	0.3001	0.0537	20	1000	1000	mid	only cases
0.05	0.9534	0.7441	0.0564	20	1000	1000	high	only cases
0.05	0.0603	0.0504	0.0542	20	10000	1000	none
0.05	0.1398	0.0485	0.0533	20	10000	1000	low	case and control
0.05	0.5152	0.054	0.0522	20	10000	1000	mid	case and control
0.05	0.9596	0.0501	0.0538	20	10000	1000	high	case and control
0.05	0.1367	0.1323	0.0539	20	10000	1000	low	only cases
0.05	0.5249	0.4967	0.0512	20	10000	1000	mid	only cases
0.05	0.9535	0.9397	0.0506	20	10000	1000	high	only cases
0.05	0.0583	0.0496	0.05	20	40000	1000	none
0.05	0.1408	0.0542	0.0496	20	40000	1000	low	case and control
0.05	0.526	0.051	0.0499	20	40000	1000	mid	case and control
0.05	0.9539	0.0514	0.0476	20	40000	1000	high	case and control
0.05	0.1376	0.1352	0.0528	20	40000	1000	low	only cases
0.05	0.5258	0.5209	0.0529	20	40000	1000	mid	only cases
0.05	0.956	0.9537	0.0495	20	40000	1000	high	only cases
0.05	0.062	0.0523	0.0523	20	100000	1000	none
0.05	0.1362	0.0492	0.0529	20	100000	1000	low	case and control
0.05	0.5176	0.0555	0.0524	20	100000	1000	mid	case and control
0.05	0.9549	0.0541	0.052	20	100000	1000	high	case and control
0.05	0.1385	0.1396	0.0517	20	100000	1000	low	only cases
0.05	0.5248	0.5281	0.049	20	100000	1000	mid	only cases
0.05	0.9557	0.9575	0.0516	20	100000	1000	high	only cases
0.05	0.0571	0.0501	0.053	40	500	500	none
0.05	0.1374	0.0532	0.048	40	500	500	low	case and control
0.05	0.5255	0.0499	0.0542	40	500	500	mid	case and control
0.05	0.9587	0.0489	0.0547	40	500	500	high	case and control
0.05	0.1338	0.0907	0.0525	40	500	500	low	only cases
0.05	0.522	0.2994	0.053	40	500	500	mid	only cases
0.05	0.9549	0.7451	0.0529	40	500	500	high	only cases
0.05	0.0587	0.0525	0.0543	40	1000	500	none
0.05	0.1349	0.0506	0.049	40	1000	500	low	case and control
0.05	0.5308	0.0537	0.0526	40	1000	500	mid	case and control
0.05	0.9588	0.0506	0.0491	40	1000	500	high	case and control
0.05	0.1381	0.1048	0.0502	40	1000	500	low	only cases
0.05	0.5313	0.3833	0.0515	40	1000	500	mid	only cases
0.05	0.9587	0.8611	0.0502	40	1000	500	high	only cases
0.05	0.0593	0.0513	0.0525	40	10000	500	none
0.05	0.1329	0.0477	0.0521	40	10000	500	low	case and control
0.05	0.5339	0.0488	0.055	40	10000	500	mid	case and control
0.05	0.9563	0.0539	0.0494	40	10000	500	high	case and control
0.05	0.1351	0.1374	0.0571	40	10000	500	low	only cases
0.05	0.525	0.5123	0.0504	40	10000	500	mid	only cases
0.05	0.9545	0.9477	0.0517	40	10000	500	high	only cases
0.05	0.0631	0.0526	0.0547	40	40000	500	none
0.05	0.134	0.0479	0.0477	40	40000	500	low	case and control
0.05	0.5204	0.0519	0.0482	40	40000	500	mid	case and control
0.05	0.9589	0.0479	0.048	40	40000	500	high	case and control
0.05	0.139	0.1426	0.0487	40	40000	500	low	only cases
0.05	0.5287	0.5323	0.0518	40	40000	500	mid	only cases
0.05	0.9535	0.9519	0.0541	40	40000	500	high	only cases
0.05	0.059	0.0493	0.0493	40	100000	500	none
0.05	0.1393	0.0527	0.0528	40	100000	500	low	case and control
0.05	0.5232	0.0501	0.0493	40	100000	500	mid	case and control
0.05	0.9547	0.053	0.052	40	100000	500	high	case and control
0.05	0.1372	0.1405	0.0508	40	100000	500	low	only cases
0.05	0.523	0.5287	0.0515	40	100000	500	mid	only cases
0.05	0.9576	0.9583	0.0495	40	100000	500	high	only cases
0.05	0.0504	0.0564	0.0567	40	500	1000	none
0.05	0.207	0.0521	0.0555	40	500	1000	low	case and control
0.05	0.7979	0.0522	0.0534	40	500	1000	mid	case and control
0.05	0.9988	0.0503	0.0507	40	500	1000	high	case and control
0.05	0.2092	0.1117	0.049	40	500	1000	low	only cases
0.05	0.8011	0.3711	0.0554	40	500	1000	mid	only cases
0.05	0.9988	0.8604	0.0513	40	500	1000	high	only cases
0.05	0.0479	0.0531	0.0492	40	1000	1000	none
0.05	0.2095	0.0554	0.0565	40	1000	1000	low	case and control
0.05	0.8031	0.0513	0.0471	40	1000	1000	mid	case and control
0.05	0.999	0.0529	0.0549	40	1000	1000	high	case and control
0.05	0.2157	0.1381	0.0458	40	1000	1000	low	only cases
0.05	0.7936	0.5209	0.052	40	1000	1000	mid	only cases
0.05	0.9992	0.957	0.049	40	1000	1000	high	only cases
0.05	0.0492	0.0523	0.0494	40	10000	1000	none
0.05	0.2152	0.0492	0.0519	40	10000	1000	low	case and control
0.05	0.7975	0.0504	0.0495	40	10000	1000	mid	case and control
0.05	0.9992	0.0538	0.0524	40	10000	1000	high	case and control
0.05	0.2146	0.2201	0.0498	40	10000	1000	low	only cases
0.05	0.7904	0.7688	0.0543	40	10000	1000	mid	only cases
0.05	0.9986	0.9976	0.0473	40	10000	1000	high	only cases
0.05	0.0472	0.0491	0.052	40	40000	1000	none
0.05	0.2105	0.0526	0.0494	40	40000	1000	low	case and control
0.05	0.799	0.0528	0.0526	40	40000	1000	mid	case and control
0.05	0.9991	0.05	0.0533	40	40000	1000	high	case and control
0.05	0.2105	0.2277	0.0527	40	40000	1000	low	only cases
0.05	0.7975	0.8037	0.0498	40	40000	1000	mid	only cases
0.05	0.9991	0.9991	0.0554	40	40000	1000	high	only cases
0.05	0.0496	0.0502	0.0529	40	100000	1000	none
0.05	0.2122	0.0503	0.05	40	100000	1000	low	case and control
0.05	0.7983	0.047	0.0517	40	100000	1000	mid	case and control
0.05	0.9989	0.0493	0.0527	40	100000	1000	high	case and control
0.05	0.2143	0.2336	0.0519	40	100000	1000	low	only cases
0.05	0.7958	0.8114	0.048	40	100000	1000	mid	only cases
0.05	0.9989	0.9988	0.0535	40	100000	1000	high	only cases
