# Supplementary material for: ProxECAT: Proxy External Controls Association Test. A new case-control gene region association test using allele frequencies from public controls
Source: PLoS Genet. 2018 Oct 16;14(10):e1007591. doi: 10.1371/journal.pgen.1007591 (PMC6191077; doi:10.1371/journal.pgen.1007591)
Supplement: S3 Table — Gene length = 20Kb, Ncases = 1000, Ncontrols = 1000, no confounding. (XLSX) [file pgen.1007591.s008.xlsx]

## Sheet: 3. Type I Error - over disp
Dispersion (η)	LRT Case Control	LRT ProxECAT	LRT ProxECAT.over	LRT ProxECAT-weighted
1	0.6397	0.5351	0.0813	0.471
5	0.3807	0.3002	0.0555	0.2333
10	0.2571	0.2016	0.0536	0.1403
20	0.1625	0.1312	0.0504	0.0764
1000 (no over dispersion)	0.0542	0.0584	0.0522	0.0284
