# Supplementary material for: ProxECAT: Proxy External Controls Association Test. A new case-control gene region association test using allele frequencies from public controls
Source: PLoS Genet. 2018 Oct 16;14(10):e1007591. doi: 10.1371/journal.pgen.1007591 (PMC6191077; doi:10.1371/journal.pgen.1007591)
Supplement: S4 Table — (XLSX) [file pgen.1007591.s009.xlsx]

## Sheet: 4. Power
Significance Level	LRT Case Only	LRT Case Control	LRT ProxECAT	Gene Size (Kb)	N Controls	N Cases	Gene Confounding	Samples for Gene Confounding	Effect Size
0.05	0.999	0.903	0.314	20	500	500	none		3
0.05	NA	0.944	0.373	20	500	500	low	case and control	3
0.05	NA	0.97	0.439	20	500	500	mid	case and control	3
0.05	NA	0.997	0.569	20	500	500	high	case and control	3
0.05	NA	NA	0.344	20	500	500	low	only cases	3
0.05	NA	NA	0.38	20	500	500	mid	only cases	3
0.05	NA	NA	0.364	20	500	500	high	only cases	3
0.05	0.78	0.465	0.182	20	500	500	none		2
0.05	NA	0.528	0.183	20	500	500	low	case and control	2
0.05	NA	0.621	0.219	20	500	500	mid	case and control	2
0.05	NA	0.74	0.303	20	500	500	high	case and control	2
0.05	NA	NA	0.161	20	500	500	low	only cases	2
0.05	NA	NA	0.19	20	500	500	mid	only cases	2
0.05	NA	NA	0.199	20	500	500	high	only cases	2
0.05	0.613	0.345	0.143	20	500	500	none		1.8
0.05	NA	0.402	0.139	20	500	500	low	case and control	1.8
0.05	NA	0.453	0.161	20	500	500	mid	case and control	1.8
0.05	NA	0.558	0.199	20	500	500	high	case and control	1.8
0.05	NA	NA	0.135	20	500	500	low	only cases	1.8
0.05	NA	NA	0.148	20	500	500	mid	only cases	1.8
0.05	NA	NA	0.144	20	500	500	high	only cases	1.8
0.05	0.418	0.223	0.089	20	500	500	none		1.6
0.05	NA	0.258	0.1	20	500	500	low	case and control	1.6
0.05	NA	0.306	0.116	20	500	500	mid	case and control	1.6
0.05	NA	0.407	0.138	20	500	500	high	case and control	1.6
0.05	NA	NA	0.108	20	500	500	low	only cases	1.6
0.05	NA	NA	0.114	20	500	500	mid	only cases	1.6
0.05	NA	NA	0.132	20	500	500	high	only cases	1.6
0.05	0.243	0.134	0.081	20	500	500	none		1.4
0.05	NA	0.156	0.084	20	500	500	low	case and control	1.4
0.05	NA	0.176	0.079	20	500	500	mid	case and control	1.4
0.05	NA	0.195	0.105	20	500	500	high	case and control	1.4
0.05	NA	NA	0.087	20	500	500	low	only cases	1.4
0.05	NA	NA	0.094	20	500	500	mid	only cases	1.4
0.05	NA	NA	0.095	20	500	500	high	only cases	1.4
0.05	0.109	0.086	0.066	20	500	500	none		1.2
0.05	NA	0.081	0.083	20	500	500	low	case and control	1.2
0.05	NA	0.068	0.058	20	500	500	mid	case and control	1.2
0.05	NA	0.098	0.074	20	500	500	high	case and control	1.2
0.05	NA	NA	0.063	20	500	500	low	only cases	1.2
0.05	NA	NA	0.064	20	500	500	mid	only cases	1.2
0.05	NA	NA	0.072	20	500	500	high	only cases	1.2
0.05	0.997	0.974	0.456	20	1000	500	none		3
0.05	NA	0.983	0.529	20	1000	500	low	case and control	3
0.05	NA	0.997	0.608	20	1000	500	mid	case and control	3
0.05	NA	1	0.744	20	1000	500	high	case and control	3
0.05	NA	NA	0.497	20	1000	500	low	only cases	3
0.05	NA	NA	0.514	20	1000	500	mid	only cases	3
0.05	NA	NA	0.552	20	1000	500	high	only cases	3
0.05	0.786	0.595	0.203	20	1000	500	none		2
0.05	NA	0.645	0.24	20	1000	500	low	case and control	2
0.05	NA	0.728	0.268	20	1000	500	mid	case and control	2
0.05	NA	0.866	0.334	20	1000	500	high	case and control	2
0.05	NA	NA	0.198	20	1000	500	low	only cases	2
0.05	NA	NA	0.257	20	1000	500	mid	only cases	2
0.05	NA	NA	0.259	20	1000	500	high	only cases	2
0.05	0.636	0.444	0.161	20	1000	500	none		1.8
0.05	NA	0.504	0.182	20	1000	500	low	case and control	1.8
0.05	NA	0.574	0.206	20	1000	500	mid	case and control	1.8
0.05	NA	0.723	0.267	20	1000	500	high	case and control	1.8
0.05	NA	NA	0.178	20	1000	500	low	only cases	1.8
0.05	NA	NA	0.201	20	1000	500	mid	only cases	1.8
0.05	NA	NA	0.206	20	1000	500	high	only cases	1.8
0.05	0.431	0.288	0.121	20	1000	500	none		1.6
0.05	NA	0.323	0.148	20	1000	500	low	case and control	1.6
0.05	NA	0.414	0.145	20	1000	500	mid	case and control	1.6
0.05	NA	0.524	0.192	20	1000	500	high	case and control	1.6
0.05	NA	NA	0.13	20	1000	500	low	only cases	1.6
0.05	NA	NA	0.132	20	1000	500	mid	only cases	1.6
0.05	NA	NA	0.151	20	1000	500	high	only cases	1.6
0.05	0.238	0.154	0.108	20	1000	500	none		1.4
0.05	NA	0.172	0.098	20	1000	500	low	case and control	1.4
0.05	NA	0.215	0.089	20	1000	500	mid	case and control	1.4
0.05	NA	0.293	0.106	20	1000	500	high	case and control	1.4
0.05	NA	NA	0.091	20	1000	500	low	only cases	1.4
0.05	NA	NA	0.095	20	1000	500	mid	only cases	1.4
0.05	NA	NA	0.094	20	1000	500	high	only cases	1.4
0.05	0.102	0.077	0.067	20	1000	500	none		1.2
0.05	NA	0.1	0.073	20	1000	500	low	case and control	1.2
0.05	NA	0.102	0.069	20	1000	500	mid	case and control	1.2
0.05	NA	0.1	0.068	20	1000	500	high	case and control	1.2
0.05	NA	NA	0.074	20	1000	500	low	only cases	1.2
0.05	NA	NA	0.063	20	1000	500	mid	only cases	1.2
0.05	NA	NA	0.066	20	1000	500	high	only cases	1.2
0.05	0.994	0.993	0.693	20	10000	500	none		3
0.05	NA	0.997	0.78	20	10000	500	low	case and control	3
0.05	NA	0.999	0.871	20	10000	500	mid	case and control	3
0.05	NA	1	0.954	20	10000	500	high	case and control	3
0.05	NA	NA	0.79	20	10000	500	low	only cases	3
0.05	NA	NA	0.851	20	10000	500	mid	only cases	3
0.05	NA	NA	0.933	20	10000	500	high	only cases	3
0.05	0.767	0.726	0.321	20	10000	500	none		2
0.05	NA	0.799	0.352	20	10000	500	low	case and control	2
0.05	NA	0.88	0.445	20	10000	500	mid	case and control	2
0.05	NA	0.956	0.529	20	10000	500	high	case and control	2
0.05	NA	NA	0.378	20	10000	500	low	only cases	2
0.05	NA	NA	0.429	20	10000	500	mid	only cases	2
0.05	NA	NA	0.539	20	10000	500	high	only cases	2
0.05	0.607	0.57	0.213	20	10000	500	none		1.8
0.05	NA	0.661	0.254	20	10000	500	low	case and control	1.8
0.05	NA	0.759	0.312	20	10000	500	mid	case and control	1.8
0.05	NA	0.82	0.386	20	10000	500	high	case and control	1.8
0.05	NA	NA	0.262	20	10000	500	low	only cases	1.8
0.05	NA	NA	0.274	20	10000	500	mid	only cases	1.8
0.05	NA	NA	0.389	20	10000	500	high	only cases	1.8
0.05	0.43	0.394	0.171	20	10000	500	none		1.6
0.05	NA	0.485	0.182	20	10000	500	low	case and control	1.6
0.05	NA	0.527	0.184	20	10000	500	mid	case and control	1.6
0.05	NA	0.658	0.264	20	10000	500	high	case and control	1.6
0.05	NA	NA	0.196	20	10000	500	low	only cases	1.6
0.05	NA	NA	0.236	20	10000	500	mid	only cases	1.6
0.05	NA	NA	0.234	20	10000	500	high	only cases	1.6
0.05	0.222	0.193	0.083	20	10000	500	none		1.4
0.05	NA	0.254	0.122	20	10000	500	low	case and control	1.4
0.05	NA	0.295	0.127	20	10000	500	mid	case and control	1.4
0.05	NA	0.366	0.144	20	10000	500	high	case and control	1.4
0.05	NA	NA	0.099	20	10000	500	low	only cases	1.4
0.05	NA	NA	0.127	20	10000	500	mid	only cases	1.4
0.05	NA	NA	0.136	20	10000	500	high	only cases	1.4
0.05	0.102	0.086	0.068	20	10000	500	none		1.2
0.05	NA	0.102	0.071	20	10000	500	low	case and control	1.2
0.05	NA	0.099	0.051	20	10000	500	mid	case and control	1.2
0.05	NA	0.127	0.076	20	10000	500	high	case and control	1.2
0.05	NA	NA	0.063	20	10000	500	low	only cases	1.2
0.05	NA	NA	0.071	20	10000	500	mid	only cases	1.2
0.05	NA	NA	0.075	20	10000	500	high	only cases	1.2
0.05	0.996	0.994	0.724	20	40000	500	none		3
0.05	NA	1	0.828	20	40000	500	low	case and control	3
0.05	NA	1	0.892	20	40000	500	mid	case and control	3
0.05	NA	1	0.954	20	40000	500	high	case and control	3
0.05	NA	NA	0.791	20	40000	500	low	only cases	3
0.05	NA	NA	0.877	20	40000	500	mid	only cases	3
0.05	NA	NA	0.96	20	40000	500	high	only cases	3
0.05	0.786	0.763	0.314	20	40000	500	none		2
0.05	NA	0.82	0.377	20	40000	500	low	case and control	2
0.05	NA	0.902	0.442	20	40000	500	mid	case and control	2
0.05	NA	0.961	0.563	20	40000	500	high	case and control	2
0.05	NA	NA	0.365	20	40000	500	low	only cases	2
0.05	NA	NA	0.424	20	40000	500	mid	only cases	2
0.05	NA	NA	0.551	20	40000	500	high	only cases	2
0.05	0.617	0.591	0.254	20	40000	500	none		1.8
0.05	NA	0.668	0.277	20	40000	500	low	case and control	1.8
0.05	NA	0.736	0.334	20	40000	500	mid	case and control	1.8
0.05	NA	0.866	0.386	20	40000	500	high	case and control	1.8
0.05	NA	NA	0.284	20	40000	500	low	only cases	1.8
0.05	NA	NA	0.326	20	40000	500	mid	only cases	1.8
0.05	NA	NA	0.448	20	40000	500	high	only cases	1.8
0.05	0.427	0.401	0.16	20	40000	500	none		1.6
0.05	NA	0.452	0.181	20	40000	500	low	case and control	1.6
0.05	NA	0.55	0.237	20	40000	500	mid	case and control	1.6
0.05	NA	0.661	0.273	20	40000	500	high	case and control	1.6
0.05	NA	NA	0.152	20	40000	500	low	only cases	1.6
0.05	NA	NA	0.221	20	40000	500	mid	only cases	1.6
0.05	NA	NA	0.263	20	40000	500	high	only cases	1.6
0.05	0.241	0.222	0.113	20	40000	500	none		1.4
0.05	NA	0.254	0.115	20	40000	500	low	case and control	1.4
0.05	NA	0.311	0.137	20	40000	500	mid	case and control	1.4
0.05	NA	0.395	0.168	20	40000	500	high	case and control	1.4
0.05	NA	NA	0.133	20	40000	500	low	only cases	1.4
0.05	NA	NA	0.116	20	40000	500	mid	only cases	1.4
0.05	NA	NA	0.156	20	40000	500	high	only cases	1.4
0.05	0.113	0.108	0.066	20	40000	500	none		1.2
0.05	NA	0.103	0.09	20	40000	500	low	case and control	1.2
0.05	NA	0.1	0.06	20	40000	500	mid	case and control	1.2
0.05	NA	0.146	0.067	20	40000	500	high	case and control	1.2
0.05	NA	NA	0.076	20	40000	500	low	only cases	1.2
0.05	NA	NA	0.062	20	40000	500	mid	only cases	1.2
0.05	NA	NA	0.071	20	40000	500	high	only cases	1.2
0.05	0.997	0.995	0.775	20	100000	500	none		3
0.05	NA	1	0.83	20	100000	500	low	case and control	3
0.05	NA	1	0.889	20	100000	500	mid	case and control	3
0.05	NA	1	0.963	20	100000	500	high	case and control	3
0.05	NA	NA	0.825	20	100000	500	low	only cases	3
0.05	NA	NA	0.89	20	100000	500	mid	only cases	3
0.05	NA	NA	0.96	20	100000	500	high	only cases	3
0.05	0.786	0.77	0.34	20	100000	500	none		2
0.05	NA	0.816	0.361	20	100000	500	low	case and control	2
0.05	NA	0.9	0.45	20	100000	500	mid	case and control	2
0.05	NA	0.95	0.565	20	100000	500	high	case and control	2
0.05	NA	NA	0.368	20	100000	500	low	only cases	2
0.05	NA	NA	0.421	20	100000	500	mid	only cases	2
0.05	NA	NA	0.555	20	100000	500	high	only cases	2
0.05	0.601	0.584	0.213	20	100000	500	none		1.8
0.05	NA	0.659	0.267	20	100000	500	low	case and control	1.8
0.05	NA	0.774	0.324	20	100000	500	mid	case and control	1.8
0.05	NA	0.87	0.431	20	100000	500	high	case and control	1.8
0.05	NA	NA	0.267	20	100000	500	low	only cases	1.8
0.05	NA	NA	0.338	20	100000	500	mid	only cases	1.8
0.05	NA	NA	0.415	20	100000	500	high	only cases	1.8
0.05	0.405	0.38	0.159	20	100000	500	none		1.6
0.05	NA	0.426	0.172	20	100000	500	low	case and control	1.6
0.05	NA	0.551	0.213	20	100000	500	mid	case and control	1.6
0.05	NA	0.662	0.297	20	100000	500	high	case and control	1.6
0.05	NA	NA	0.191	20	100000	500	low	only cases	1.6
0.05	NA	NA	0.217	20	100000	500	mid	only cases	1.6
0.05	NA	NA	0.262	20	100000	500	high	only cases	1.6
0.05	0.232	0.211	0.101	20	100000	500	none		1.4
0.05	NA	0.254	0.101	20	100000	500	low	case and control	1.4
0.05	NA	0.269	0.134	20	100000	500	mid	case and control	1.4
0.05	NA	0.41	0.165	20	100000	500	high	case and control	1.4
0.05	NA	NA	0.143	20	100000	500	low	only cases	1.4
0.05	NA	NA	0.134	20	100000	500	mid	only cases	1.4
0.05	NA	NA	0.131	20	100000	500	high	only cases	1.4
0.05	0.105	0.096	0.067	20	100000	500	none		1.2
0.05	NA	0.103	0.069	20	100000	500	low	case and control	1.2
0.05	NA	0.112	0.049	20	100000	500	mid	case and control	1.2
0.05	NA	0.149	0.072	20	100000	500	high	case and control	1.2
0.05	NA	NA	0.073	20	100000	500	low	only cases	1.2
0.05	NA	NA	0.07	20	100000	500	mid	only cases	1.2
0.05	NA	NA	0.087	20	100000	500	high	only cases	1.2
0.05	1	0.976	0.382	20	500	1000	none		3
0.05	NA	0.991	0.474	20	500	1000	low	case and control	3
0.05	NA	0.99	0.52	20	500	1000	mid	case and control	3
0.05	NA	0.999	0.641	20	500	1000	high	case and control	3
0.05	NA	NA	0.386	20	500	1000	low	only cases	3
0.05	NA	NA	0.401	20	500	1000	mid	only cases	3
0.05	NA	NA	0.436	20	500	1000	high	only cases	3
0.05	0.965	0.55	0.182	20	500	1000	none		2
0.05	NA	0.63	0.221	20	500	1000	low	case and control	2
0.05	NA	0.757	0.241	20	500	1000	mid	case and control	2
0.05	NA	0.845	0.3	20	500	1000	high	case and control	2
0.05	NA	NA	0.192	20	500	1000	low	only cases	2
0.05	NA	NA	0.195	20	500	1000	mid	only cases	2
0.05	NA	NA	0.188	20	500	1000	high	only cases	2
0.05	0.857	0.424	0.145	20	500	1000	none		1.8
0.05	NA	0.523	0.192	20	500	1000	low	case and control	1.8
0.05	NA	0.582	0.199	20	500	1000	mid	case and control	1.8
0.05	NA	0.703	0.254	20	500	1000	high	case and control	1.8
0.05	NA	NA	0.138	20	500	1000	low	only cases	1.8
0.05	NA	NA	0.145	20	500	1000	mid	only cases	1.8
0.05	NA	NA	0.167	20	500	1000	high	only cases	1.8
0.05	0.662	0.282	0.118	20	500	1000	none		1.6
0.05	NA	0.302	0.126	20	500	1000	low	case and control	1.6
0.05	NA	0.386	0.14	20	500	1000	mid	case and control	1.6
0.05	NA	0.502	0.172	20	500	1000	high	case and control	1.6
0.05	NA	NA	0.134	20	500	1000	low	only cases	1.6
0.05	NA	NA	0.139	20	500	1000	mid	only cases	1.6
0.05	NA	NA	0.132	20	500	1000	high	only cases	1.6
0.05	0.377	0.166	0.094	20	500	1000	none		1.4
0.05	NA	0.184	0.088	20	500	1000	low	case and control	1.4
0.05	NA	0.207	0.1	20	500	1000	mid	case and control	1.4
0.05	NA	0.252	0.116	20	500	1000	high	case and control	1.4
0.05	NA	NA	0.085	20	500	1000	low	only cases	1.4
0.05	NA	NA	0.099	20	500	1000	mid	only cases	1.4
0.05	NA	NA	0.104	20	500	1000	high	only cases	1.4
0.05	0.146	0.078	0.065	20	500	1000	none		1.2
0.05	NA	0.089	0.077	20	500	1000	low	case and control	1.2
0.05	NA	0.087	0.071	20	500	1000	mid	case and control	1.2
0.05	NA	0.124	0.083	20	500	1000	high	case and control	1.2
0.05	NA	NA	0.062	20	500	1000	low	only cases	1.2
0.05	NA	NA	0.059	20	500	1000	mid	only cases	1.2
0.05	NA	NA	0.065	20	500	1000	high	only cases	1.2
0.05	1	0.997	0.559	20	1000	1000	none		3
0.05	NA	1	0.621	20	1000	1000	low	case and control	3
0.05	NA	1	0.725	20	1000	1000	mid	case and control	3
0.05	NA	1	0.847	20	1000	1000	high	case and control	3
0.05	NA	NA	0.573	20	1000	1000	low	only cases	3
0.05	NA	NA	0.634	20	1000	1000	mid	only cases	3
0.05	NA	NA	0.612	20	1000	1000	high	only cases	3
0.05	0.948	0.756	0.286	20	1000	1000	none		2
0.05	NA	0.802	0.319	20	1000	1000	low	case and control	2
0.05	NA	0.914	0.367	20	1000	1000	mid	case and control	2
0.05	NA	0.96	0.464	20	1000	1000	high	case and control	2
0.05	NA	NA	0.279	20	1000	1000	low	only cases	2
0.05	NA	NA	0.276	20	1000	1000	mid	only cases	2
0.05	NA	NA	0.301	20	1000	1000	high	only cases	2
0.05	0.868	0.602	0.214	20	1000	1000	none		1.8
0.05	NA	0.685	0.237	20	1000	1000	low	case and control	1.8
0.05	NA	0.755	0.289	20	1000	1000	mid	case and control	1.8
0.05	NA	0.84	0.339	20	1000	1000	high	case and control	1.8
0.05	NA	NA	0.237	20	1000	1000	low	only cases	1.8
0.05	NA	NA	0.24	20	1000	1000	mid	only cases	1.8
0.05	NA	NA	0.237	20	1000	1000	high	only cases	1.8
0.05	0.682	0.376	0.132	20	1000	1000	none		1.6
0.05	NA	0.445	0.15	20	1000	1000	low	case and control	1.6
0.05	NA	0.541	0.194	20	1000	1000	mid	case and control	1.6
0.05	NA	0.679	0.243	20	1000	1000	high	case and control	1.6
0.05	NA	NA	0.12	20	1000	1000	low	only cases	1.6
0.05	NA	NA	0.17	20	1000	1000	mid	only cases	1.6
0.05	NA	NA	0.172	20	1000	1000	high	only cases	1.6
0.05	0.364	0.191	0.093	20	1000	1000	none		1.4
0.05	NA	0.244	0.102	20	1000	1000	low	case and control	1.4
0.05	NA	0.292	0.119	20	1000	1000	mid	case and control	1.4
0.05	NA	0.365	0.162	20	1000	1000	high	case and control	1.4
0.05	NA	NA	0.097	20	1000	1000	low	only cases	1.4
0.05	NA	NA	0.102	20	1000	1000	mid	only cases	1.4
0.05	NA	NA	0.108	20	1000	1000	high	only cases	1.4
0.05	0.152	0.088	0.062	20	1000	1000	none		1.2
0.05	NA	0.109	0.058	20	1000	1000	low	case and control	1.2
0.05	NA	0.104	0.063	20	1000	1000	mid	case and control	1.2
0.05	NA	0.134	0.082	20	1000	1000	high	case and control	1.2
0.05	NA	NA	0.074	20	1000	1000	low	only cases	1.2
0.05	NA	NA	0.082	20	1000	1000	mid	only cases	1.2
0.05	NA	NA	0.071	20	1000	1000	high	only cases	1.2
0.05	1	1	0.933	20	10000	1000	none		3
0.05	NA	1	0.963	20	10000	1000	low	case and control	3
0.05	NA	1	0.992	20	10000	1000	mid	case and control	3
0.05	NA	1	0.993	20	10000	1000	high	case and control	3
0.05	NA	NA	0.961	20	10000	1000	low	only cases	3
0.05	NA	NA	0.985	20	10000	1000	mid	only cases	3
0.05	NA	NA	0.992	20	10000	1000	high	only cases	3
0.05	0.958	0.933	0.531	20	10000	1000	none		2
0.05	NA	0.959	0.57	20	10000	1000	low	case and control	2
0.05	NA	0.993	0.673	20	10000	1000	mid	case and control	2
0.05	NA	0.998	0.786	20	10000	1000	high	case and control	2
0.05	NA	NA	0.559	20	10000	1000	low	only cases	2
0.05	NA	NA	0.666	20	10000	1000	mid	only cases	2
0.05	NA	NA	0.748	20	10000	1000	high	only cases	2
0.05	0.876	0.839	0.365	20	10000	1000	none		1.8
0.05	NA	0.881	0.448	20	10000	1000	low	case and control	1.8
0.05	NA	0.946	0.518	20	10000	1000	mid	case and control	1.8
0.05	NA	0.983	0.594	20	10000	1000	high	case and control	1.8
0.05	NA	NA	0.401	20	10000	1000	low	only cases	1.8
0.05	NA	NA	0.472	20	10000	1000	mid	only cases	1.8
0.05	NA	NA	0.58	20	10000	1000	high	only cases	1.8
0.05	0.667	0.632	0.275	20	10000	1000	none		1.6
0.05	NA	0.733	0.289	20	10000	1000	low	case and control	1.6
0.05	NA	0.827	0.374	20	10000	1000	mid	case and control	1.6
0.05	NA	0.893	0.441	20	10000	1000	high	case and control	1.6
0.05	NA	NA	0.274	20	10000	1000	low	only cases	1.6
0.05	NA	NA	0.332	20	10000	1000	mid	only cases	1.6
0.05	NA	NA	0.389	20	10000	1000	high	only cases	1.6
0.05	0.36	0.334	0.151	20	10000	1000	none		1.4
0.05	NA	0.388	0.153	20	10000	1000	low	case and control	1.4
0.05	NA	0.486	0.202	20	10000	1000	mid	case and control	1.4
0.05	NA	0.594	0.235	20	10000	1000	high	case and control	1.4
0.05	NA	NA	0.157	20	10000	1000	low	only cases	1.4
0.05	NA	NA	0.168	20	10000	1000	mid	only cases	1.4
0.05	NA	NA	0.221	20	10000	1000	high	only cases	1.4
0.05	0.153	0.147	0.106	20	10000	1000	none		1.2
0.05	NA	0.162	0.081	20	10000	1000	low	case and control	1.2
0.05	NA	0.175	0.08	20	10000	1000	mid	case and control	1.2
0.05	NA	0.198	0.089	20	10000	1000	high	case and control	1.2
0.05	NA	NA	0.076	20	10000	1000	low	only cases	1.2
0.05	NA	NA	0.09	20	10000	1000	mid	only cases	1.2
0.05	NA	NA	0.094	20	10000	1000	high	only cases	1.2
0.05	1	1	0.957	20	40000	1000	none		3
0.05	NA	1	0.978	20	40000	1000	low	case and control	3
0.05	NA	1	0.994	20	40000	1000	mid	case and control	3
0.05	NA	1	1	20	40000	1000	high	case and control	3
0.05	NA	NA	0.98	20	40000	1000	low	only cases	3
0.05	NA	NA	0.996	20	40000	1000	mid	only cases	3
0.05	NA	NA	0.999	20	40000	1000	high	only cases	3
0.05	0.951	0.949	0.553	20	40000	1000	none		2
0.05	NA	0.982	0.619	20	40000	1000	low	case and control	2
0.05	NA	0.992	0.726	20	40000	1000	mid	case and control	2
0.05	NA	1	0.847	20	40000	1000	high	case and control	2
0.05	NA	NA	0.634	20	40000	1000	low	only cases	2
0.05	NA	NA	0.719	20	40000	1000	mid	only cases	2
0.05	NA	NA	0.831	20	40000	1000	high	only cases	2
0.05	0.86	0.849	0.375	20	40000	1000	none		1.8
0.05	NA	0.915	0.468	20	40000	1000	low	case and control	1.8
0.05	NA	0.957	0.559	20	40000	1000	mid	case and control	1.8
0.05	NA	0.987	0.692	20	40000	1000	high	case and control	1.8
0.05	NA	NA	0.456	20	40000	1000	low	only cases	1.8
0.05	NA	NA	0.538	20	40000	1000	mid	only cases	1.8
0.05	NA	NA	0.65	20	40000	1000	high	only cases	1.8
0.05	0.664	0.657	0.239	20	40000	1000	none		1.6
0.05	NA	0.718	0.322	20	40000	1000	low	case and control	1.6
0.05	NA	0.826	0.372	20	40000	1000	mid	case and control	1.6
0.05	NA	0.91	0.472	20	40000	1000	high	case and control	1.6
0.05	NA	NA	0.323	20	40000	1000	low	only cases	1.6
0.05	NA	NA	0.362	20	40000	1000	mid	only cases	1.6
0.05	NA	NA	0.465	20	40000	1000	high	only cases	1.6
0.05	0.38	0.381	0.154	20	40000	1000	none		1.4
0.05	NA	0.442	0.177	20	40000	1000	low	case and control	1.4
0.05	NA	0.519	0.215	20	40000	1000	mid	case and control	1.4
0.05	NA	0.635	0.236	20	40000	1000	high	case and control	1.4
0.05	NA	NA	0.163	20	40000	1000	low	only cases	1.4
0.05	NA	NA	0.206	20	40000	1000	mid	only cases	1.4
0.05	NA	NA	0.241	20	40000	1000	high	only cases	1.4
0.05	0.132	0.134	0.1	20	40000	1000	none		1.2
0.05	NA	0.171	0.088	20	40000	1000	low	case and control	1.2
0.05	NA	0.205	0.105	20	40000	1000	mid	case and control	1.2
0.05	NA	0.234	0.099	20	40000	1000	high	case and control	1.2
0.05	NA	NA	0.096	20	40000	1000	low	only cases	1.2
0.05	NA	NA	0.079	20	40000	1000	mid	only cases	1.2
0.05	NA	NA	0.108	20	40000	1000	high	only cases	1.2
0.05	1	1	0.966	20	100000	1000	none		3
0.05	NA	1	0.983	20	100000	1000	low	case and control	3
0.05	NA	1	0.996	20	100000	1000	mid	case and control	3
0.05	NA	1	1	20	100000	1000	high	case and control	3
0.05	NA	NA	0.986	20	100000	1000	low	only cases	3
0.05	NA	NA	0.995	20	100000	1000	mid	only cases	3
0.05	NA	NA	1	20	100000	1000	high	only cases	3
0.05	0.957	0.958	0.563	20	100000	1000	none		2
0.05	NA	0.98	0.624	20	100000	1000	low	case and control	2
0.05	NA	0.992	0.732	20	100000	1000	mid	case and control	2
0.05	NA	0.999	0.849	20	100000	1000	high	case and control	2
0.05	NA	NA	0.65	20	100000	1000	low	only cases	2
0.05	NA	NA	0.719	20	100000	1000	mid	only cases	2
0.05	NA	NA	0.835	20	100000	1000	high	only cases	2
0.05	0.862	0.862	0.394	20	100000	1000	none		1.8
0.05	NA	0.911	0.501	20	100000	1000	low	case and control	1.8
0.05	NA	0.955	0.56	20	100000	1000	mid	case and control	1.8
0.05	NA	0.99	0.677	20	100000	1000	high	case and control	1.8
0.05	NA	NA	0.47	20	100000	1000	low	only cases	1.8
0.05	NA	NA	0.556	20	100000	1000	mid	only cases	1.8
0.05	NA	NA	0.668	20	100000	1000	high	only cases	1.8
0.05	0.694	0.691	0.273	20	100000	1000	none		1.6
0.05	NA	0.753	0.31	20	100000	1000	low	case and control	1.6
0.05	NA	0.846	0.363	20	100000	1000	mid	case and control	1.6
0.05	NA	0.917	0.487	20	100000	1000	high	case and control	1.6
0.05	NA	NA	0.318	20	100000	1000	low	only cases	1.6
0.05	NA	NA	0.402	20	100000	1000	mid	only cases	1.6
0.05	NA	NA	0.455	20	100000	1000	high	only cases	1.6
0.05	0.392	0.396	0.158	20	100000	1000	none		1.4
0.05	NA	0.449	0.201	20	100000	1000	low	case and control	1.4
0.05	NA	0.517	0.2	20	100000	1000	mid	case and control	1.4
0.05	NA	0.655	0.297	20	100000	1000	high	case and control	1.4
0.05	NA	NA	0.191	20	100000	1000	low	only cases	1.4
0.05	NA	NA	0.234	20	100000	1000	mid	only cases	1.4
0.05	NA	NA	0.255	20	100000	1000	high	only cases	1.4
0.05	0.137	0.129	0.084	20	100000	1000	none		1.2
0.05	NA	0.152	0.082	20	100000	1000	low	case and control	1.2
0.05	NA	0.193	0.1	20	100000	1000	mid	case and control	1.2
0.05	NA	0.241	0.1	20	100000	1000	high	case and control	1.2
0.05	NA	NA	0.099	20	100000	1000	low	only cases	1.2
0.05	NA	NA	0.079	20	100000	1000	mid	only cases	1.2
0.05	NA	NA	0.107	20	100000	1000	high	only cases	1.2
0.05	1	0.996	0.546	40	500	500	none		3
0.05	NA	0.999	0.649	40	500	500	low	case and control	3
0.05	NA	0.999	0.719	40	500	500	mid	case and control	3
0.05	NA	1	0.841	40	500	500	high	case and control	3
0.05	NA	NA	0.585	40	500	500	low	only cases	3
0.05	NA	NA	0.619	40	500	500	mid	only cases	3
0.05	NA	NA	0.648	40	500	500	high	only cases	3
0.05	0.959	0.76	0.266	40	500	500	none		2
0.05	NA	0.823	0.32	40	500	500	low	case and control	2
0.05	NA	0.881	0.343	40	500	500	mid	case and control	2
0.05	NA	0.958	0.487	40	500	500	high	case and control	2
0.05	NA	NA	0.268	40	500	500	low	only cases	2
0.05	NA	NA	0.282	40	500	500	mid	only cases	2
0.05	NA	NA	0.328	40	500	500	high	only cases	2
0.05	0.877	0.568	0.214	40	500	500	none		1.8
0.05	NA	0.679	0.237	40	500	500	low	case and control	1.8
0.05	NA	0.778	0.284	40	500	500	mid	case and control	1.8
0.05	NA	0.878	0.36	40	500	500	high	case and control	1.8
0.05	NA	NA	0.213	40	500	500	low	only cases	1.8
0.05	NA	NA	0.214	40	500	500	mid	only cases	1.8
0.05	NA	NA	0.241	40	500	500	high	only cases	1.8
0.05	0.645	0.35	0.135	40	500	500	none		1.6
0.05	NA	0.469	0.151	40	500	500	low	case and control	1.6
0.05	NA	0.516	0.19	40	500	500	mid	case and control	1.6
0.05	NA	0.668	0.239	40	500	500	high	case and control	1.6
0.05	NA	NA	0.147	40	500	500	low	only cases	1.6
0.05	NA	NA	0.175	40	500	500	mid	only cases	1.6
0.05	NA	NA	0.144	40	500	500	high	only cases	1.6
0.05	0.398	0.209	0.094	40	500	500	none		1.4
0.05	NA	0.224	0.115	40	500	500	low	case and control	1.4
0.05	NA	0.259	0.121	40	500	500	mid	case and control	1.4
0.05	NA	0.36	0.154	40	500	500	high	case and control	1.4
0.05	NA	NA	0.1	40	500	500	low	only cases	1.4
0.05	NA	NA	0.107	40	500	500	mid	only cases	1.4
0.05	NA	NA	0.113	40	500	500	high	only cases	1.4
0.05	0.141	0.094	0.068	40	500	500	none		1.2
0.05	NA	0.111	0.06	40	500	500	low	case and control	1.2
0.05	NA	0.114	0.072	40	500	500	mid	case and control	1.2
0.05	NA	0.141	0.071	40	500	500	high	case and control	1.2
0.05	NA	NA	0.078	40	500	500	low	only cases	1.2
0.05	NA	NA	0.064	40	500	500	mid	only cases	1.2
0.05	NA	NA	0.083	40	500	500	high	only cases	1.2
0.05	1	0.999	0.738	40	1000	500	none		3
0.05	NA	1	0.799	40	1000	500	low	case and control	3
0.05	NA	1	0.892	40	1000	500	mid	case and control	3
0.05	NA	1	0.961	40	1000	500	high	case and control	3
0.05	NA	NA	0.775	40	1000	500	low	only cases	3
0.05	NA	NA	0.808	40	1000	500	mid	only cases	3
0.05	NA	NA	0.826	40	1000	500	high	only cases	3
0.05	0.966	0.864	0.394	40	1000	500	none		2
0.05	NA	0.919	0.421	40	1000	500	low	case and control	2
0.05	NA	0.965	0.508	40	1000	500	mid	case and control	2
0.05	NA	0.988	0.632	40	1000	500	high	case and control	2
0.05	NA	NA	0.362	40	1000	500	low	only cases	2
0.05	NA	NA	0.429	40	1000	500	mid	only cases	2
0.05	NA	NA	0.483	40	1000	500	high	only cases	2
0.05	0.858	0.693	0.251	40	1000	500	none		1.8
0.05	NA	0.778	0.301	40	1000	500	low	case and control	1.8
0.05	NA	0.862	0.372	40	1000	500	mid	case and control	1.8
0.05	NA	0.934	0.453	40	1000	500	high	case and control	1.8
0.05	NA	NA	0.291	40	1000	500	low	only cases	1.8
0.05	NA	NA	0.323	40	1000	500	mid	only cases	1.8
0.05	NA	NA	0.34	40	1000	500	high	only cases	1.8
0.05	0.673	0.494	0.206	40	1000	500	none		1.6
0.05	NA	0.556	0.209	40	1000	500	low	case and control	1.6
0.05	NA	0.67	0.246	40	1000	500	mid	case and control	1.6
0.05	NA	0.774	0.32	40	1000	500	high	case and control	1.6
0.05	NA	NA	0.217	40	1000	500	low	only cases	1.6
0.05	NA	NA	0.218	40	1000	500	mid	only cases	1.6
0.05	NA	NA	0.223	40	1000	500	high	only cases	1.6
0.05	0.351	0.277	0.104	40	1000	500	none		1.4
0.05	NA	0.327	0.136	40	1000	500	low	case and control	1.4
0.05	NA	0.377	0.149	40	1000	500	mid	case and control	1.4
0.05	NA	0.472	0.18	40	1000	500	high	case and control	1.4
0.05	NA	NA	0.117	40	1000	500	low	only cases	1.4
0.05	NA	NA	0.12	40	1000	500	mid	only cases	1.4
0.05	NA	NA	0.129	40	1000	500	high	only cases	1.4
0.05	0.126	0.114	0.066	40	1000	500	none		1.2
0.05	NA	0.118	0.071	40	1000	500	low	case and control	1.2
0.05	NA	0.137	0.075	40	1000	500	mid	case and control	1.2
0.05	NA	0.17	0.097	40	1000	500	high	case and control	1.2
0.05	NA	NA	0.081	40	1000	500	low	only cases	1.2
0.05	NA	NA	0.081	40	1000	500	mid	only cases	1.2
0.05	NA	NA	0.062	40	1000	500	high	only cases	1.2
0.05	1	1	0.954	40	10000	500	none		3
0.05	NA	1	0.966	40	10000	500	low	case and control	3
0.05	NA	1	0.992	40	10000	500	mid	case and control	3
0.05	NA	1	1	40	10000	500	high	case and control	3
0.05	NA	NA	0.978	40	10000	500	low	only cases	3
0.05	NA	NA	0.994	40	10000	500	mid	only cases	3
0.05	NA	NA	0.996	40	10000	500	high	only cases	3
0.05	0.95	0.945	0.534	40	10000	500	none		2
0.05	NA	0.985	0.593	40	10000	500	low	case and control	2
0.05	NA	0.989	0.704	40	10000	500	mid	case and control	2
0.05	NA	0.996	0.825	40	10000	500	high	case and control	2
0.05	NA	NA	0.588	40	10000	500	low	only cases	2
0.05	NA	NA	0.695	40	10000	500	mid	only cases	2
0.05	NA	NA	0.793	40	10000	500	high	only cases	2
0.05	0.861	0.836	0.375	40	10000	500	none		1.8
0.05	NA	0.912	0.483	40	10000	500	low	case and control	1.8
0.05	NA	0.968	0.52	40	10000	500	mid	case and control	1.8
0.05	NA	0.985	0.685	40	10000	500	high	case and control	1.8
0.05	NA	NA	0.465	40	10000	500	low	only cases	1.8
0.05	NA	NA	0.51	40	10000	500	mid	only cases	1.8
0.05	NA	NA	0.631	40	10000	500	high	only cases	1.8
0.05	0.635	0.635	0.246	40	10000	500	none		1.6
0.05	NA	0.718	0.297	40	10000	500	low	case and control	1.6
0.05	NA	0.825	0.361	40	10000	500	mid	case and control	1.6
0.05	NA	0.909	0.457	40	10000	500	high	case and control	1.6
0.05	NA	NA	0.297	40	10000	500	low	only cases	1.6
0.05	NA	NA	0.399	40	10000	500	mid	only cases	1.6
0.05	NA	NA	0.434	40	10000	500	high	only cases	1.6
0.05	0.39	0.377	0.169	40	10000	500	none		1.4
0.05	NA	0.412	0.194	40	10000	500	low	case and control	1.4
0.05	NA	0.536	0.188	40	10000	500	mid	case and control	1.4
0.05	NA	0.636	0.285	40	10000	500	high	case and control	1.4
0.05	NA	NA	0.18	40	10000	500	low	only cases	1.4
0.05	NA	NA	0.196	40	10000	500	mid	only cases	1.4
0.05	NA	NA	0.249	40	10000	500	high	only cases	1.4
0.05	0.111	0.104	0.069	40	10000	500	none		1.2
0.05	NA	0.155	0.08	40	10000	500	low	case and control	1.2
0.05	NA	0.17	0.089	40	10000	500	mid	case and control	1.2
0.05	NA	0.224	0.109	40	10000	500	high	case and control	1.2
0.05	NA	NA	0.085	40	10000	500	low	only cases	1.2
0.05	NA	NA	0.089	40	10000	500	mid	only cases	1.2
0.05	NA	NA	0.123	40	10000	500	high	only cases	1.2
0.05	1	1	0.97	40	40000	500	none		3
0.05	NA	1	0.986	40	40000	500	low	case and control	3
0.05	NA	1	0.998	40	40000	500	mid	case and control	3
0.05	NA	1	1	40	40000	500	high	case and control	3
0.05	NA	NA	0.985	40	40000	500	low	only cases	3
0.05	NA	NA	0.997	40	40000	500	mid	only cases	3
0.05	NA	NA	1	40	40000	500	high	only cases	3
0.05	0.948	0.945	0.548	40	40000	500	none		2
0.05	NA	0.98	0.652	40	40000	500	low	case and control	2
0.05	NA	0.994	0.712	40	40000	500	mid	case and control	2
0.05	NA	0.999	0.854	40	40000	500	high	case and control	2
0.05	NA	NA	0.63	40	40000	500	low	only cases	2
0.05	NA	NA	0.718	40	40000	500	mid	only cases	2
0.05	NA	NA	0.819	40	40000	500	high	only cases	2
0.05	0.851	0.851	0.415	40	40000	500	none		1.8
0.05	NA	0.91	0.454	40	40000	500	low	case and control	1.8
0.05	NA	0.965	0.569	40	40000	500	mid	case and control	1.8
0.05	NA	0.993	0.695	40	40000	500	high	case and control	1.8
0.05	NA	NA	0.5	40	40000	500	low	only cases	1.8
0.05	NA	NA	0.574	40	40000	500	mid	only cases	1.8
0.05	NA	NA	0.671	40	40000	500	high	only cases	1.8
0.05	0.673	0.664	0.263	40	40000	500	none		1.6
0.05	NA	0.738	0.306	40	40000	500	low	case and control	1.6
0.05	NA	0.842	0.381	40	40000	500	mid	case and control	1.6
0.05	NA	0.922	0.485	40	40000	500	high	case and control	1.6
0.05	NA	NA	0.3	40	40000	500	low	only cases	1.6
0.05	NA	NA	0.411	40	40000	500	mid	only cases	1.6
0.05	NA	NA	0.495	40	40000	500	high	only cases	1.6
0.05	0.367	0.365	0.133	40	40000	500	none		1.4
0.05	NA	0.423	0.185	40	40000	500	low	case and control	1.4
0.05	NA	0.532	0.201	40	40000	500	mid	case and control	1.4
0.05	NA	0.676	0.29	40	40000	500	high	case and control	1.4
0.05	NA	NA	0.155	40	40000	500	low	only cases	1.4
0.05	NA	NA	0.187	40	40000	500	mid	only cases	1.4
0.05	NA	NA	0.236	40	40000	500	high	only cases	1.4
0.05	0.152	0.149	0.097	40	40000	500	none		1.2
0.05	NA	0.16	0.081	40	40000	500	low	case and control	1.2
0.05	NA	0.182	0.101	40	40000	500	mid	case and control	1.2
0.05	NA	0.237	0.114	40	40000	500	high	case and control	1.2
0.05	NA	NA	0.089	40	40000	500	low	only cases	1.2
0.05	NA	NA	0.1	40	40000	500	mid	only cases	1.2
0.05	NA	NA	0.114	40	40000	500	high	only cases	1.2
0.05	1	1	0.963	40	100000	500	none		3
0.05	NA	1	0.98	40	100000	500	low	case and control	3
0.05	NA	1	0.998	40	100000	500	mid	case and control	3
0.05	NA	1	1	40	100000	500	high	case and control	3
0.05	NA	NA	0.981	40	100000	500	low	only cases	3
0.05	NA	NA	0.997	40	100000	500	mid	only cases	3
0.05	NA	NA	1	40	100000	500	high	only cases	3
0.05	0.955	0.956	0.539	40	100000	500	none		2
0.05	NA	0.986	0.661	40	100000	500	low	case and control	2
0.05	NA	0.992	0.727	40	100000	500	mid	case and control	2
0.05	NA	1	0.866	40	100000	500	high	case and control	2
0.05	NA	NA	0.646	40	100000	500	low	only cases	2
0.05	NA	NA	0.74	40	100000	500	mid	only cases	2
0.05	NA	NA	0.849	40	100000	500	high	only cases	2
0.05	0.851	0.859	0.427	40	100000	500	none		1.8
0.05	NA	0.92	0.473	40	100000	500	low	case and control	1.8
0.05	NA	0.957	0.552	40	100000	500	mid	case and control	1.8
0.05	NA	0.991	0.691	40	100000	500	high	case and control	1.8
0.05	NA	NA	0.482	40	100000	500	low	only cases	1.8
0.05	NA	NA	0.594	40	100000	500	mid	only cases	1.8
0.05	NA	NA	0.699	40	100000	500	high	only cases	1.8
0.05	0.673	0.67	0.285	40	100000	500	none		1.6
0.05	NA	0.734	0.311	40	100000	500	low	case and control	1.6
0.05	NA	0.817	0.364	40	100000	500	mid	case and control	1.6
0.05	NA	0.92	0.49	40	100000	500	high	case and control	1.6
0.05	NA	NA	0.294	40	100000	500	low	only cases	1.6
0.05	NA	NA	0.377	40	100000	500	mid	only cases	1.6
0.05	NA	NA	0.465	40	100000	500	high	only cases	1.6
0.05	0.364	0.37	0.165	40	100000	500	none		1.4
0.05	NA	0.445	0.158	40	100000	500	low	case and control	1.4
0.05	NA	0.527	0.198	40	100000	500	mid	case and control	1.4
0.05	NA	0.651	0.265	40	100000	500	high	case and control	1.4
0.05	NA	NA	0.168	40	100000	500	low	only cases	1.4
0.05	NA	NA	0.192	40	100000	500	mid	only cases	1.4
0.05	NA	NA	0.271	40	100000	500	high	only cases	1.4
0.05	0.116	0.125	0.067	40	100000	500	none		1.2
0.05	NA	0.164	0.09	40	100000	500	low	case and control	1.2
0.05	NA	0.184	0.086	40	100000	500	mid	case and control	1.2
0.05	NA	0.247	0.1	40	100000	500	high	case and control	1.2
0.05	NA	NA	0.095	40	100000	500	low	only cases	1.2
0.05	NA	NA	0.084	40	100000	500	mid	only cases	1.2
0.05	NA	NA	0.102	40	100000	500	high	only cases	1.2
0.05	1	1	0.637	40	500	1000	none		3
0.05	NA	1	0.695	40	500	1000	low	case and control	3
0.05	NA	1	0.807	40	500	1000	mid	case and control	3
0.05	NA	1	0.894	40	500	1000	high	case and control	3
0.05	NA	NA	0.666	40	500	1000	low	only cases	3
0.05	NA	NA	0.648	40	500	1000	mid	only cases	3
0.05	NA	NA	0.671	40	500	1000	high	only cases	3
0.05	1	0.857	0.316	40	500	1000	none		2
0.05	NA	0.908	0.38	40	500	1000	low	case and control	2
0.05	NA	0.965	0.44	40	500	1000	mid	case and control	2
0.05	NA	0.991	0.568	40	500	1000	high	case and control	2
0.05	NA	NA	0.347	40	500	1000	low	only cases	2
0.05	NA	NA	0.337	40	500	1000	mid	only cases	2
0.05	NA	NA	0.37	40	500	1000	high	only cases	2
0.05	0.989	0.715	0.242	40	500	1000	none		1.8
0.05	NA	0.77	0.28	40	500	1000	low	case and control	1.8
0.05	NA	0.83	0.353	40	500	1000	mid	case and control	1.8
0.05	NA	0.935	0.406	40	500	1000	high	case and control	1.8
0.05	NA	NA	0.254	40	500	1000	low	only cases	1.8
0.05	NA	NA	0.262	40	500	1000	mid	only cases	1.8
0.05	NA	NA	0.245	40	500	1000	high	only cases	1.8
0.05	0.908	0.487	0.169	40	500	1000	none		1.6
0.05	NA	0.549	0.21	40	500	1000	low	case and control	1.6
0.05	NA	0.658	0.229	40	500	1000	mid	case and control	1.6
0.05	NA	0.762	0.303	40	500	1000	high	case and control	1.6
0.05	NA	NA	0.173	40	500	1000	low	only cases	1.6
0.05	NA	NA	0.168	40	500	1000	mid	only cases	1.6
0.05	NA	NA	0.196	40	500	1000	high	only cases	1.6
0.05	0.612	0.27	0.103	40	500	1000	none		1.4
0.05	NA	0.292	0.108	40	500	1000	low	case and control	1.4
0.05	NA	0.398	0.142	40	500	1000	mid	case and control	1.4
0.05	NA	0.483	0.174	40	500	1000	high	case and control	1.4
0.05	NA	NA	0.126	40	500	1000	low	only cases	1.4
0.05	NA	NA	0.11	40	500	1000	mid	only cases	1.4
0.05	NA	NA	0.132	40	500	1000	high	only cases	1.4
0.05	0.211	0.111	0.076	40	500	1000	none		1.2
0.05	NA	0.129	0.072	40	500	1000	low	case and control	1.2
0.05	NA	0.144	0.073	40	500	1000	mid	case and control	1.2
0.05	NA	0.171	0.086	40	500	1000	high	case and control	1.2
0.05	NA	NA	0.064	40	500	1000	low	only cases	1.2
0.05	NA	NA	0.07	40	500	1000	mid	only cases	1.2
0.05	NA	NA	0.066	40	500	1000	high	only cases	1.2
0.05	1	1	0.834	40	1000	1000	none		3
0.05	NA	1	0.906	40	1000	1000	low	case and control	3
0.05	NA	1	0.942	40	1000	1000	mid	case and control	3
0.05	NA	1	0.989	40	1000	1000	high	case and control	3
0.05	NA	NA	0.846	40	1000	1000	low	only cases	3
0.05	NA	NA	0.876	40	1000	1000	mid	only cases	3
0.05	NA	NA	0.894	40	1000	1000	high	only cases	3
0.05	1	0.965	0.508	40	1000	1000	none		2
0.05	NA	0.98	0.53	40	1000	1000	low	case and control	2
0.05	NA	0.997	0.624	40	1000	1000	mid	case and control	2
0.05	NA	0.999	0.746	40	1000	1000	high	case and control	2
0.05	NA	NA	0.508	40	1000	1000	low	only cases	2
0.05	NA	NA	0.516	40	1000	1000	mid	only cases	2
0.05	NA	NA	0.565	40	1000	1000	high	only cases	2
0.05	0.991	0.877	0.363	40	1000	1000	none		1.8
0.05	NA	0.903	0.439	40	1000	1000	low	case and control	1.8
0.05	NA	0.969	0.469	40	1000	1000	mid	case and control	1.8
0.05	NA	0.993	0.589	40	1000	1000	high	case and control	1.8
0.05	NA	NA	0.391	40	1000	1000	low	only cases	1.8
0.05	NA	NA	0.418	40	1000	1000	mid	only cases	1.8
0.05	NA	NA	0.416	40	1000	1000	high	only cases	1.8
0.05	0.906	0.664	0.271	40	1000	1000	none		1.6
0.05	NA	0.74	0.292	40	1000	1000	low	case and control	1.6
0.05	NA	0.824	0.342	40	1000	1000	mid	case and control	1.6
0.05	NA	0.906	0.422	40	1000	1000	high	case and control	1.6
0.05	NA	NA	0.258	40	1000	1000	low	only cases	1.6
0.05	NA	NA	0.266	40	1000	1000	mid	only cases	1.6
0.05	NA	NA	0.272	40	1000	1000	high	only cases	1.6
0.05	0.599	0.378	0.139	40	1000	1000	none		1.4
0.05	NA	0.457	0.188	40	1000	1000	low	case and control	1.4
0.05	NA	0.522	0.198	40	1000	1000	mid	case and control	1.4
0.05	NA	0.619	0.233	40	1000	1000	high	case and control	1.4
0.05	NA	NA	0.169	40	1000	1000	low	only cases	1.4
0.05	NA	NA	0.165	40	1000	1000	mid	only cases	1.4
0.05	NA	NA	0.183	40	1000	1000	high	only cases	1.4
0.05	0.22	0.137	0.084	40	1000	1000	none		1.2
0.05	NA	0.166	0.104	40	1000	1000	low	case and control	1.2
0.05	NA	0.178	0.087	40	1000	1000	mid	case and control	1.2
0.05	NA	0.245	0.109	40	1000	1000	high	case and control	1.2
0.05	NA	NA	0.079	40	1000	1000	low	only cases	1.2
0.05	NA	NA	0.091	40	1000	1000	mid	only cases	1.2
0.05	NA	NA	0.076	40	1000	1000	high	only cases	1.2
0.05	1	1	0.999	40	10000	1000	none		3
0.05	NA	1	1	40	10000	1000	low	case and control	3
0.05	NA	1	1	40	10000	1000	mid	case and control	3
0.05	NA	1	1	40	10000	1000	high	case and control	3
0.05	NA	NA	0.999	40	10000	1000	low	only cases	3
0.05	NA	NA	1	40	10000	1000	mid	only cases	3
0.05	NA	NA	1	40	10000	1000	high	only cases	3
0.05	0.999	0.997	0.795	40	10000	1000	none		2
0.05	NA	0.997	0.859	40	10000	1000	low	case and control	2
0.05	NA	1	0.922	40	10000	1000	mid	case and control	2
0.05	NA	1	0.977	40	10000	1000	high	case and control	2
0.05	NA	NA	0.854	40	10000	1000	low	only cases	2
0.05	NA	NA	0.911	40	10000	1000	mid	only cases	2
0.05	NA	NA	0.963	40	10000	1000	high	only cases	2
0.05	0.99	0.988	0.634	40	10000	1000	none		1.8
0.05	NA	0.994	0.701	40	10000	1000	low	case and control	1.8
0.05	NA	0.999	0.794	40	10000	1000	mid	case and control	1.8
0.05	NA	1	0.917	40	10000	1000	high	case and control	1.8
0.05	NA	NA	0.683	40	10000	1000	low	only cases	1.8
0.05	NA	NA	0.773	40	10000	1000	mid	only cases	1.8
0.05	NA	NA	0.866	40	10000	1000	high	only cases	1.8
0.05	0.904	0.888	0.474	40	10000	1000	none		1.6
0.05	NA	0.939	0.52	40	10000	1000	low	case and control	1.6
0.05	NA	0.965	0.614	40	10000	1000	mid	case and control	1.6
0.05	NA	0.998	0.737	40	10000	1000	high	case and control	1.6
0.05	NA	NA	0.527	40	10000	1000	low	only cases	1.6
0.05	NA	NA	0.57	40	10000	1000	mid	only cases	1.6
0.05	NA	NA	0.669	40	10000	1000	high	only cases	1.6
0.05	0.601	0.589	0.227	40	10000	1000	none		1.4
0.05	NA	0.652	0.253	40	10000	1000	low	case and control	1.4
0.05	NA	0.767	0.354	40	10000	1000	mid	case and control	1.4
0.05	NA	0.886	0.439	40	10000	1000	high	case and control	1.4
0.05	NA	NA	0.263	40	10000	1000	low	only cases	1.4
0.05	NA	NA	0.329	40	10000	1000	mid	only cases	1.4
0.05	NA	NA	0.413	40	10000	1000	high	only cases	1.4
0.05	0.206	0.191	0.102	40	10000	1000	none		1.2
0.05	NA	0.262	0.133	40	10000	1000	low	case and control	1.2
0.05	NA	0.288	0.143	40	10000	1000	mid	case and control	1.2
0.05	NA	0.358	0.156	40	10000	1000	high	case and control	1.2
0.05	NA	NA	0.116	40	10000	1000	low	only cases	1.2
0.05	NA	NA	0.138	40	10000	1000	mid	only cases	1.2
0.05	NA	NA	0.16	40	10000	1000	high	only cases	1.2
0.05	1	1	0.999	40	40000	1000	none		3
0.05	NA	1	1	40	40000	1000	low	case and control	3
0.05	NA	1	1	40	40000	1000	mid	case and control	3
0.05	NA	1	1	40	40000	1000	high	case and control	3
0.05	NA	NA	1	40	40000	1000	low	only cases	3
0.05	NA	NA	1	40	40000	1000	mid	only cases	3
0.05	NA	NA	1	40	40000	1000	high	only cases	3
0.05	0.998	0.998	0.85	40	40000	1000	none		2
0.05	NA	1	0.896	40	40000	1000	low	case and control	2
0.05	NA	1	0.961	40	40000	1000	mid	case and control	2
0.05	NA	1	0.986	40	40000	1000	high	case and control	2
0.05	NA	NA	0.909	40	40000	1000	low	only cases	2
0.05	NA	NA	0.938	40	40000	1000	mid	only cases	2
0.05	NA	NA	0.987	40	40000	1000	high	only cases	2
0.05	0.985	0.986	0.655	40	40000	1000	none		1.8
0.05	NA	0.997	0.752	40	40000	1000	low	case and control	1.8
0.05	NA	0.999	0.848	40	40000	1000	mid	case and control	1.8
0.05	NA	1	0.915	40	40000	1000	high	case and control	1.8
0.05	NA	NA	0.765	40	40000	1000	low	only cases	1.8
0.05	NA	NA	0.864	40	40000	1000	mid	only cases	1.8
0.05	NA	NA	0.925	40	40000	1000	high	only cases	1.8
0.05	0.899	0.895	0.446	40	40000	1000	none		1.6
0.05	NA	0.945	0.549	40	40000	1000	low	case and control	1.6
0.05	NA	0.975	0.639	40	40000	1000	mid	case and control	1.6
0.05	NA	0.995	0.783	40	40000	1000	high	case and control	1.6
0.05	NA	NA	0.544	40	40000	1000	low	only cases	1.6
0.05	NA	NA	0.65	40	40000	1000	mid	only cases	1.6
0.05	NA	NA	0.764	40	40000	1000	high	only cases	1.6
0.05	0.64	0.651	0.246	40	40000	1000	none		1.4
0.05	NA	0.71	0.306	40	40000	1000	low	case and control	1.4
0.05	NA	0.791	0.359	40	40000	1000	mid	case and control	1.4
0.05	NA	0.907	0.475	40	40000	1000	high	case and control	1.4
0.05	NA	NA	0.324	40	40000	1000	low	only cases	1.4
0.05	NA	NA	0.355	40	40000	1000	mid	only cases	1.4
0.05	NA	NA	0.453	40	40000	1000	high	only cases	1.4
0.05	0.2	0.222	0.112	40	40000	1000	none		1.2
0.05	NA	0.247	0.121	40	40000	1000	low	case and control	1.2
0.05	NA	0.295	0.125	40	40000	1000	mid	case and control	1.2
0.05	NA	0.403	0.162	40	40000	1000	high	case and control	1.2
0.05	NA	NA	0.117	40	40000	1000	low	only cases	1.2
0.05	NA	NA	0.127	40	40000	1000	mid	only cases	1.2
0.05	NA	NA	0.156	40	40000	1000	high	only cases	1.2
0.05	1	1	1	40	100000	1000	none		3
0.05	NA	1	1	40	100000	1000	low	case and control	3
0.05	NA	1	1	40	100000	1000	mid	case and control	3
0.05	NA	1	1	40	100000	1000	high	case and control	3
0.05	NA	NA	1	40	100000	1000	low	only cases	3
0.05	NA	NA	1	40	100000	1000	mid	only cases	3
0.05	NA	NA	1	40	100000	1000	high	only cases	3
0.05	0.999	0.999	0.854	40	100000	1000	none		2
0.05	NA	1	0.917	40	100000	1000	low	case and control	2
0.05	NA	1	0.96	40	100000	1000	mid	case and control	2
0.05	NA	1	0.989	40	100000	1000	high	case and control	2
0.05	NA	NA	0.887	40	100000	1000	low	only cases	2
0.05	NA	NA	0.965	40	100000	1000	mid	only cases	2
0.05	NA	NA	0.986	40	100000	1000	high	only cases	2
0.05	0.988	0.989	0.681	40	100000	1000	none		1.8
0.05	NA	0.994	0.782	40	100000	1000	low	case and control	1.8
0.05	NA	1	0.868	40	100000	1000	mid	case and control	1.8
0.05	NA	1	0.951	40	100000	1000	high	case and control	1.8
0.05	NA	NA	0.752	40	100000	1000	low	only cases	1.8
0.05	NA	NA	0.848	40	100000	1000	mid	only cases	1.8
0.05	NA	NA	0.954	40	100000	1000	high	only cases	1.8
0.05	0.91	0.922	0.475	40	100000	1000	none		1.6
0.05	NA	0.944	0.584	40	100000	1000	low	case and control	1.6
0.05	NA	0.985	0.648	40	100000	1000	mid	case and control	1.6
0.05	NA	0.996	0.757	40	100000	1000	high	case and control	1.6
0.05	NA	NA	0.553	40	100000	1000	low	only cases	1.6
0.05	NA	NA	0.658	40	100000	1000	mid	only cases	1.6
0.05	NA	NA	0.781	40	100000	1000	high	only cases	1.6
0.05	0.621	0.636	0.255	40	100000	1000	none		1.4
0.05	NA	0.728	0.302	40	100000	1000	low	case and control	1.4
0.05	NA	0.812	0.374	40	100000	1000	mid	case and control	1.4
0.05	NA	0.919	0.476	40	100000	1000	high	case and control	1.4
0.05	NA	NA	0.302	40	100000	1000	low	only cases	1.4
0.05	NA	NA	0.371	40	100000	1000	mid	only cases	1.4
0.05	NA	NA	0.456	40	100000	1000	high	only cases	1.4
0.05	0.193	0.206	0.093	40	100000	1000	none		1.2
0.05	NA	0.24	0.122	40	100000	1000	low	case and control	1.2
0.05	NA	0.311	0.113	40	100000	1000	mid	case and control	1.2
0.05	NA	0.379	0.153	40	100000	1000	high	case and control	1.2
0.05	NA	NA	0.107	40	100000	1000	low	only cases	1.2
0.05	NA	NA	0.124	40	100000	1000	mid	only cases	1.2
0.05	NA	NA	0.17	40	100000	1000	high	only cases	1.2
