# Supplementary material for: ProxECAT: Proxy External Controls Association Test. A new case-control gene region association test using allele frequencies from public controls
Source: PLoS Genet. 2018 Oct 16;14(10):e1007591. doi: 10.1371/journal.pgen.1007591 (PMC6191077; doi:10.1371/journal.pgen.1007591)
Supplement: S5 Table — (XLSX) [file pgen.1007591.s010.xlsx]

## Sheet: 5.Top 100 - Cohort Controls
				SCOOP vs. Cohort								SCOOP vs. ExAC
gene_name	start	end	chr	SCOOP	COHORT	SCOOP.syn	COHORT.syn	dir_analysis	ProxECAT pval	ProxECAT-weighted pval	case-control pval	SCOOP.func	EXAC.func	SCOOP.syn	EXAC.syn	dir_analysis_exac	ProxECAT pval	ProxECAT-weighted pval	case-control pval
CNTNAP3	39072764	39288456	9	21	2	1	40	risk	1.3e-14	6.55e-07	1.88e-13	4	184	0	112	risk	0.0522	0.0424	0.614
FCGR3A	161511549	161600917	1	15	53	13	4	protective	2.98e-05	1.06e-05	0.734	9	264	1	259	risk	0.00774	0.00986	0.558
EID3	104697517	104698980	12	19	3	5	49	risk	3.36e-11	9.46e-05	2.85e-11	3	165	2	67	protective	0.599	0.697	0.435
OR52I1	4615037	4616243	11	17	4	3	46	risk	1.74e-10	0.000108	2.62e-09	10	258	2	42	protective	0.799	0.94	0.326
POLM	44111846	44122139	7	4	46	8	5	protective	5.85e-05	0.000111	0.0159	8	257	7	197	protective	0.802	0.913	0.755
MIB2	1550795	1565990	1	0	62	8	16	protective	1.92e-06	0.000123	1.06e-07	0	600	4	361	protective	0.00521	0.0184	9.8e-09
ZNF99	22939007	22966909	19	18	45	0	77	risk	1.51e-08	0.000162	0.122	8	542	3	137	protective	0.576	0.807	0.0481
AKR1C1	4934796	5025475	10	11	1	0	12	risk	3.05e-07	0.000172	9.07e-08	2	113	0	25	risk	0.373	0.433	0.496
MAPK8IP2	51039114	51052409	22	8	86	5	4	protective	0.000904	0.000361	0.00162	4	264	1	156	risk	0.408	0.322	0.183
PTGES3L	41120105	41132545	17	7	2	0	39	risk	3.62e-08	0.000461	0.000221	5	62	1	37	risk	0.278	0.188	0.0472
AZI1	79163393	79196799	17	11	57	12	12	protective	0.00156	0.000706	0.376	11	688	7	252	protective	0.27	0.48	0.0461
YLPM1	75230069	75304012	14	26	40	0	26	risk	4.47e-06	0.00102	0.000421	27	729	5	385	risk	0.0175	0.00974	0.16
PCDHB12	140588269	140591696	5	21	30	1	46	risk	4.22e-07	0.00134	0.000745	8	356	3	148	risk	0.879	0.659	0.539
CLEC4G	7793843	7798792	19	4	69	3	2	protective	0.00221	0.00154	0.000285	2	73	1	108	risk	0.362	0.566	0.985
DDX19B	70333097	70400163	16	7	40	5	2	protective	0.00233	0.00165	0.332	3	130	4	141	protective	0.789	0.917	0.743
NDEL1	8316449	8393729	17	13	18	0	25	risk	1.68e-05	0.002	0.00655	11	357	1	268	risk	0.00806	0.00569	0.739
CD22	35810164	35838258	19	15	13	0	18	risk	1.05e-05	0.00205	0.000109	16	380	1	247	risk	0.00151	0.00139	0.126
DPYSL3	146770374	146889619	5	6	6	0	38	risk	7.52e-06	0.00207	0.0228	6	157	1	248	risk	0.0108	0.0159	0.465
KIAA1244	138483058	138665800	6	26	84	0	43	risk	1.2e-05	0.00208	0.406	3	134	1	59	risk	0.807	0.76	0.702
PLXNA4	131808091	132333447	7	23	39	1	51	risk	4.02e-07	0.00208	0.00246	19	955	16	628	protective	0.473	0.905	0.128
SFI1	31884674	32014572	22	18	56	1	91	risk	5.85e-07	0.00232	0.41	16	999	5	303	protective	0.954	0.874	0.0165
KIAA1467	13197218	13295455	12	17	26	0	23	risk	2.73e-05	0.00249	0.00415	1	139	5	178	protective	0.159	0.427	0.0852
C6orf15	31079000	31080336	6	9	10	0	51	risk	1.63e-07	0.00266	0.00862	9	103	3	88	risk	0.143	0.144	0.00468
FCGR2B	161551101	161648444	1	13	49	7	4	protective	0.00574	0.00273	0.909	10	298	1	237	risk	0.0107	0.00962	0.568
STXBP5L	120626919	121143608	3	14	17	0	20	risk	3.26e-05	0.00296	0.00195	15	409	7	234	risk	0.658	0.42	0.311
PKD1	2138711	2185899	16	12	147	6	16	protective	0.0116	0.00296	7.35e-06	9	2505	5	1898	risk	0.574	0.511	8.54e-20
MUSTN1	52847298	52874278	3	21	70	0	40	risk	3.72e-05	0.003	0.53	15	673	4	328	risk	0.262	0.158	0.382
NLRP3	247579458	247612410	1	9	7	0	29	risk	1.53e-06	0.00346	0.00166	11	282	10	301	risk	0.718	0.484	0.294
BRD9	850406	892939	5	17	36	2	76	risk	1.34e-06	0.0035	0.046	13	315	12	204	protective	0.39	0.626	0.187
FZD9	72848109	72850450	7	6	9	0	37	risk	3.73e-05	0.00353	0.0833	6	158	1	82	risk	0.239	0.229	0.473
FASTKD5	3127165	3140543	20	14	53	7	5	protective	0.0107	0.00367	0.917	9	346	4	68	protective	0.21	0.291	0.844
HOXD3	177001340	177039577	2	4	23	5	2	protective	0.00403	0.00368	0.455	6	245	1	88	risk	0.442	0.412	0.756
WDR12	203745323	203879521	2	14	23	0	24	risk	4.52e-05	0.00376	0.0148	9	401	5	257	risk	0.799	0.714	0.512
C1orf94	34632484	34684732	1	10	7	0	13	risk	9.9e-05	0.00414	0.000542	NA	NA	NA	NA	NA	NA	NA	NA
EFS	23825611	23834961	14	25	47	0	21	risk	9.25e-05	0.00419	0.00476	14	337	3	88	risk	0.755	0.583	0.165
ELFN1	1727755	1787590	7	4	98	6	21	protective	0.00469	0.0042	1.16e-06	4	6	3	7	risk	0.639	0.588	7.21e-05
NRL	24549316	24584223	14	18	45	1	64	risk	3.02e-06	0.0043	0.122	8	422	3	93	protective	0.458	0.666	0.254
TPO	1377995	1547483	2	23	58	0	30	risk	4.58e-05	0.00433	0.0861	15	512	7	355	risk	0.383	0.227	0.84
DLX4	48046334	48052321	17	7	1	0	6	risk	0.000254	0.00439	4.39e-05	8	155	0	39	risk	0.061	0.044	0.118
ZNF561	9715356	9732075	19	10	23	0	34	risk	6.39e-05	0.00496	0.179	2	44	0	10	risk	0.37	0.431	0.527
ITIH4	52846991	52865495	3	17	64	0	40	risk	0.000108	0.00503	0.893	11	551	3	296	risk	0.273	0.186	0.252
MYOM1	3066805	3220106	18	35	81	2	53	risk	1.07e-05	0.0058	0.0128	24	774	8	515	risk	0.0783	0.0432	0.602
ZNF862	149535456	149564568	7	19	38	0	23	risk	9.95e-05	0.00602	0.0226	16	510	7	296	risk	0.531	0.405	0.638
GPR20	142366600	142377367	8	1	66	2	4	protective	0.00818	0.0061	1.73e-06	1	232	1	116	protective	0.628	1	0.00798
EP400NL	132568828	132613029	12	13	1	1	5	risk	0.000585	0.0061	4.04e-09	2	23	0	8	risk	0.283	0.348	0.184
FAM178A	102672720	102724893	10	13	23	0	20	risk	0.000227	0.00623	0.0294	4	99	0	31	risk	0.143	0.118	0.487
ARMC4	28064115	28287977	10	14	30	0	26	risk	0.000107	0.00637	0.0752	12	527	10	204	protective	0.0851	0.238	0.482
FAM227A	38974125	39052634	22	13	77	5	5	protective	0.0136	0.00644	0.145	NA	NA	NA	NA	NA	NA	NA	NA
IRGM	150226085	150280298	5	10	13	0	18	risk	0.000177	0.00663	0.0125	8	167	3	132	risk	0.256	0.168	0.165
ZNF300	150273954	150284545	5	10	13	0	18	risk	0.000177	0.00663	0.0125	8	175	3	132	risk	0.288	0.19	0.201
IGSF22	18725852	18747777	11	39	103	0	22	risk	0.000315	0.00665	0.0436	17	567	7	222	protective	0.912	0.835	0.759
ZNF263	3313743	3351401	16	19	34	0	20	risk	0.000137	0.00669	0.00928	14	573	6	310	risk	0.632	0.443	0.628
ALG6	63833261	63904233	1	6	1	1	13	risk	0.000205	0.00703	0.000203	4	116	1	118	risk	0.164	0.129	0.681
MCAM	119179241	119191799	11	12	11	0	15	risk	8.01e-05	0.00713	0.000756	10	346	1	135	risk	0.123	0.0976	0.902
YTHDC1	69176105	69215807	4	6	3	0	10	risk	0.000467	0.00727	0.00271	6	185	2	97	risk	0.571	0.524	0.715
AMPH	38423305	38671167	7	13	38	0	29	risk	0.000294	0.00739	0.379	5	182	2	179	risk	0.263	0.166	0.98
FAM166B	35561828	35563896	9	7	14	0	39	risk	4.88e-05	0.00773	0.166	1	55	0	21	risk	0.423	0.324	0.652
B4GALNT4	369796	382116	11	14	20	0	17	risk	0.000195	0.00774	0.0059	6	337	4	229	risk	0.977	0.905	0.245
AHNAK2	105403581	105444694	14	124	300	18	173	risk	9.78e-09	0.00778	1.51e-05	76	4565	34	2773	risk	0.134	0.0336	1.42e-06
DNAH11	21582833	21941457	7	101	261	6	85	risk	2.17e-06	0.0078	0.000644	62	2511	22	934	risk	0.851	0.439	0.35
PRDM13	100054606	100063454	6	9	13	0	33	risk	1.14e-05	0.00804	0.0287	7	173	0	116	risk	0.00783	0.00682	0.357
WDR93	90234028	90286869	15	6	7	0	19	risk	0.000322	0.00816	0.0374	8	252	3	141	risk	0.549	0.383	0.716
BPIFB1	31861286	31897684	20	10	10	0	14	risk	0.000243	0.00837	0.00328	9	308	3	134	risk	0.687	0.615	0.882
MURC	103340361	103350188	9	6	8	1	65	risk	2.22e-05	0.00839	0.0574	4	158	5	167	protective	0.805	1	0.852
TTLL2	167738574	167772991	6	7	45	5	5	protective	0.0145	0.00842	0.193	7	393	2	92	protective	0.809	0.964	0.21
ZNF254	24216276	24312654	19	14	54	4	2	protective	0.0211	0.00845	0.966	12	450	2	125	risk	0.483	0.327	0.888
TDRD9	104394799	104519004	14	21	24	1	24	risk	4.69e-05	0.00862	8e-05	17	305	7	200	risk	0.297	0.197	0.0115
SIRPG	1609798	1638425	20	6	6	0	18	risk	0.000253	0.00865	0.0228	5	253	4	51	protective	0.0573	0.138	0.425
ITGB4	73717408	73753899	17	35	71	3	54	risk	1.28e-05	0.00873	0.00238	24	904	7	499	risk	0.121	0.0683	0.825
THBS2	169615875	169654139	6	12	17	0	20	risk	9.59e-05	0.00896	0.0103	11	542	10	369	protective	0.515	0.824	0.278
MAGI3	113933371	114228545	1	11	36	0	39	risk	0.000131	0.00907	0.613	9	415	4	199	risk	0.9	0.811	0.444
FAT4	126237554	126414087	4	74	216	4	79	risk	4.45e-06	0.00917	0.0349	45	1842	23	1020	risk	0.756	0.388	0.385
LDHD	75145758	75150669	16	7	4	0	13	risk	0.000136	0.00926	0.00187	7	298	1	104	risk	0.356	0.288	0.652
CDC42BPG	64590859	64612041	11	7	49	13	25	protective	0.0122	0.00928	0.121	6	743	5	448	protective	0.597	0.744	0.000167
RASAL1	113536624	113574044	12	9	32	0	70	risk	1.11e-05	0.00934	0.805	9	390	1	134	risk	0.218	0.2	0.571
CCDC159	11455360	11465620	19	8	15	0	35	risk	4.11e-05	0.0094	0.109	NA	NA	NA	NA	NA	NA	NA	NA
MAGI2	77646393	79082890	7	14	28	0	21	risk	0.000269	0.0095	0.0503	9	362	9	281	protective	0.597	0.785	0.738
UBE3C	156931607	157062066	7	16	38	0	26	risk	0.000145	0.00974	0.108	8	301	5	232	risk	0.714	0.496	0.901
PSG2	43568363	43587197	19	14	8	1	17	risk	5.24e-05	0.00994	1.09e-05	NA	NA	NA	NA	NA	NA	NA	NA
SEPP1	42799982	42887494	5	20	73	0	35	risk	0.000171	0.0102	0.789	2	151	1	57	protective	0.823	0.826	0.237
ATP6V1B1	71163012	71192536	2	12	18	0	21	risk	9.32e-05	0.0102	0.0143	7	279	3	104	protective	0.843	0.973	0.787
ITIH2	7745232	7791483	10	18	38	2	60	risk	1.06e-05	0.0102	0.0392	12	550	4	254	risk	0.566	0.364	0.389
COL17A1	105791044	105845760	10	14	27	0	19	risk	0.000396	0.0104	0.0405	12	839	7	349	protective	0.488	0.816	0.0106
USP28	113668596	113746292	11	17	35	0	18	risk	0.000566	0.0104	0.038	10	436	3	214	risk	0.44	0.347	0.537
TENM2	166711804	167691162	5	47	115	7	104	risk	8.8e-07	0.0104	0.00912	NA	NA	NA	NA	NA	NA	NA	NA
KIAA1324	109656301	109749401	1	22	76	0	29	risk	0.000364	0.0105	0.616	11	379	5	342	risk	0.193	0.126	0.887
ARHGAP21	24872538	25012597	10	24	26	5	50	risk	4.56e-06	0.0105	1.33e-05	4	236	3	149	protective	0.824	1	0.287
ADCY3	25042038	25142708	2	20	32	0	16	risk	0.000296	0.0106	0.00283	11	422	11	407	protective	0.933	0.761	0.833
RLN1	5334969	5339873	9	10	58	0	58	risk	0.0003	0.0106	0.227	3	143	0	34	risk	0.26	0.253	0.614
FCGR2A	161475220	161493803	1	13	6	0	6	risk	0.000952	0.0107	6.32e-06	0	71	0	82	NA	1	1	0.0485
ARHGEF17	73019334	73080136	11	24	118	9	17	protective	0.0486	0.0108	0.292	21	905	6	468	risk	0.182	0.106	0.401
ZNF600	53267448	53290044	19	14	23	0	16	risk	0.000499	0.0111	0.0148	14	520	3	69	protective	0.482	0.645	0.908
FTCD	47556176	47575481	21	11	46	0	45	risk	0.000199	0.0113	0.838	7	329	3	203	risk	0.593	0.469	0.466
TANC2	61086917	61505060	17	21	70	0	26	risk	0.00059	0.0114	0.53	13	509	7	179	protective	0.382	0.57	0.762
DEK	18224099	18265054	6	5	21	5	3	protective	0.0232	0.0118	0.883	4	84	2	60	risk	0.681	0.539	0.331
RNF125	29598335	29653176	18	4	14	4	1	protective	0.0175	0.0122	0.848	4	120	1	72	risk	0.402	0.319	0.727
DHRS9	169921299	169952677	2	7	9	0	19	risk	0.000296	0.0122	0.0351	8	122	2	54	risk	0.457	0.325	0.0369
CD97	14491313	14519537	19	22	39	0	15	risk	0.000628	0.0123	0.00468	9	462	3	302	risk	0.292	0.27	0.264
VWA5B1	20617412	20681387	1	31	113	1	59	risk	3.61e-05	0.0123	0.735	NA	NA	NA	NA	NA	NA	NA	NA
APOB	21224301	21266945	2	54	874	9	720	risk	2.49e-07	0.0124	2.72e-36	39	1680	27	860	protective	0.239	0.622	0.254
