# Supplementary material for: ProxECAT: Proxy External Controls Association Test. A new case-control gene region association test using allele frequencies from public controls
Source: PLoS Genet. 2018 Oct 16;14(10):e1007591. doi: 10.1371/journal.pgen.1007591 (PMC6191077; doi:10.1371/journal.pgen.1007591)
Supplement: S6 Table — (XLSX) [file pgen.1007591.s011.xlsx]

## Sheet: 6.Top 100 - ExAC Controls
				SCOOP vs. Cohort								SCOOP vs. ExAC
gene_name	start	end	chr	SCOOP	COHORT	SCOOP.syn	COHORT.syn	dir_analysis	ProxECAT pval	ProxECAT-weighted pval	case-control pval	SCOOP.func	EXAC.func	SCOOP.syn	EXAC.syn	dir_analysis_exac	ProxECAT pval	ProxECAT-weighted pval	case-control pval
MAD1L1	1855383	2272878	7	17	136	3	30	risk	0.729119	0.728887	0.00225067	3	476	13	241	protective	0.000106983	0.000990537	0.000762312
TMEM207	190146444	190167665	3	NA	NA	NA	NA	NA	NA	NA	NA	0	134	3	15	protective	0.000269428	0.00109061	0.00673109
FLYWCH1	2961938	3001209	16	18	94	2	13	risk	0.780467	0.721821	0.24373	14	448	0	268	risk	0.000316895	0.00023401	0.670187
FAM70B	114462216	114514926	13	13	21	0	8	risk	0.0094353	0.0425868	0.0170405	10	276	0	256	risk	0.000319301	0.000348899	0.428096
UBE3A	25582381	25684128	15	8	10	1	8	risk	0.0667101	0.377304	0.0216219	8	108	0	135	risk	0.000374175	0.000309149	0.0193371
HOXD11	176968944	176974722	2	NA	NA	NA	NA	NA	NA	NA	NA	0	150	4	38	protective	0.000413907	0.00206193	0.00414271
TMEM63B	44094651	44123256	6	9	13	4	10	risk	0.448968	0.928115	0.0286581	7	178	0	253	risk	0.000472323	0.000558812	0.392017
SUSD5	33191537	33260707	3	13	25	1	12	risk	0.0436594	0.204786	0.0475586	11	213	0	161	risk	0.000491652	0.00036699	0.0668674
RNF217	125283691	125413779	6	0	5	1	18	protective	0.489079	0.65011	0.131105	0	152	5	66	protective	0.000627476	0.00351952	0.00390004
PLEKHA5	19282648	19529334	12	7	36	6	26	protective	0.780299	0.425779	0.49242	4	363	8	94	protective	0.000705666	0.00406198	0.0306774
2018-09-05	19701987	19712295	22	4	19	0	7	risk	0.128811	0.292908	0.716536	5	66	0	145	risk	0.000746389	0.000545838	0.0594115
CDC37	10501810	10530797	19	NA	NA	NA	NA	NA	NA	NA	NA	6	155	0	249	risk	0.000752358	0.00137774	0.448202
RNF10	120971283	121015397	12	17	22	2	23	risk	0.0012018	0.0554421	0.00108113	15	262	2	264	risk	0.000893306	0.000565968	0.0140486
CDS1	85504132	85572491	4	0	16	1	4	protective	0.0814049	0.152473	0.00691855	0	272	3	50	protective	0.000898171	0.00333066	0.000113008
PPP3CA	101944566	102269435	4	6	3	1	4	risk	0.0860456	0.203556	0.00270536	6	90	0	140	risk	0.000899875	0.00163372	0.0662157
PIP4K2A	22823778	23003484	10	5	4	0	15	risk	0.000478353	0.0475385	0.0205674	4	31	0	97	risk	0.000924588	0.00120436	0.016879
GRHL3	24645812	24690972	1	14	28	4	14	risk	0.381115	1	0.0503129	12	272	0	154	risk	0.00114293	0.00064698	0.143196
SAMHD1	35518632	35580246	20	4	22	1	10	risk	0.596926	1	0.512795	0	206	4	75	protective	0.00125066	0.00547193	0.000779658
ZNF479	57187321	57207571	7	NA	NA	NA	NA	NA	NA	NA	NA	4	174	4	12	protective	0.00125194	0.003586	0.699552
CCDC58	122078438	122102078	3	4	3	0	23	risk	0.000182834	0.0180784	0.0332896	4	26	0	74	risk	0.00129584	0.00162175	0.00936826
PIWIL2	22132810	22215076	8	9	34	2	15	risk	0.391767	1	0.929199	4	392	11	189	protective	0.00142613	0.00979201	0.0174701
ZFP41	144328991	144344875	8	NA	NA	NA	NA	NA	NA	NA	NA	0	174	4	66	protective	0.00143793	0.00611068	0.00201546
USP47	11862970	11980870	11	20	27	1	13	risk	0.00716155	0.120583	0.000586358	18	367	1	208	risk	0.00147456	0.000869775	0.0302576
FAM209A	55092243	55101198	20	NA	NA	NA	NA	NA	NA	NA	NA	3	163	5	24	protective	0.00150194	0.0041848	0.449448
CD22	35810164	35838258	19	15	13	0	18	risk	1.05e-05	0.00204892	0.000109362	16	380	1	247	risk	0.00150715	0.00139496	0.125694
CTSL1	90340434	90346308	9	9	14	1	13	risk	0.0227561	0.307027	0.0399039	9	134	0	103	risk	0.00155683	0.00193658	0.0234295
ERC1	1099675	1605090	12	19	46	4	11	risk	0.842319	0.542462	0.0906849	12	461	0	241	risk	0.00157638	0.000888858	0.822203
TINF2	24708849	24711880	14	3	17	3	3	protective	0.0905546	0.0960502	0.535236	1	241	8	147	protective	0.00158427	0.0151721	0.00632581
IFI30	18283972	18288927	19	NA	NA	NA	NA	NA	NA	NA	NA	0	94	4	36	protective	0.00159534	0.00676835	0.0232288
AC010646.3	17346749	17366257	19	4	4	1	5	risk	0.185614	0.581552	0.0629823	4	57	0	144	risk	0.00166473	0.0019516	0.115146
DNAJC5	62526518	62567384	20	NA	NA	NA	NA	NA	NA	NA	NA	3	28	0	123	risk	0.0016899	0.00410533	0.0618335
SETDB1	150898739	150937213	1	9	28	3	28	risk	0.106233	0.87291	0.560483	2	358	10	228	protective	0.00170966	0.00517966	0.00228958
PPAPDC1A	122216466	122349367	10	NA	NA	NA	NA	NA	NA	NA	NA	0	145	4	58	protective	0.00171625	0.0071928	0.00481892
UBR4	19401000	19536770	1	53	146	9	78	risk	0.00119208	0.23757	0.0343273	44	1570	17	1431	risk	0.00173375	0.000681499	0.954061
PUM2	20448452	20551995	2	10	15	3	4	protective	0.891994	0.597024	0.0253866	8	247	0	212	risk	0.0017481	0.00123694	0.676457
SNUPN	75890424	75918810	15	NA	NA	NA	NA	NA	NA	NA	NA	0	175	3	42	protective	0.00185749	0.00649231	0.00195618
XPR1	180601140	180859387	1	7	12	0	11	risk	0.0058752	0.0515173	0.0985307	4	69	0	165	risk	0.00193502	0.00216398	0.197856
POP1	99129525	99172062	8	9	56	0	10	risk	0.0967791	0.268489	0.17069	9	522	15	237	protective	0.00197997	0.00928016	0.124528
ERLIN1	101909851	101948091	10	NA	NA	NA	NA	NA	NA	NA	NA	0	69	4	28	protective	0.00199213	0.00811164	0.0518289
ADARB1	46493768	46646478	21	11	8	1	6	risk	0.0384703	0.228874	0.0003515	11	133	4	262	risk	0.00211059	0.0019887	0.00268829
TICRR	90118713	90174287	15	34	82	3	33	risk	0.00544095	0.178204	0.0226318	34	1107	6	654	risk	0.00211114	0.000986493	0.570203
SYCN	39693471	39694906	19	NA	NA	NA	NA	NA	NA	NA	NA	4	34	0	80	risk	0.00221253	0.00254838	0.0228952
JMJD7-PLA2G4B	42120283	42140353	15	26	61	2	23	risk	0.0151046	0.216132	0.0360779	24	811	1	304	risk	0.0022517	0.0012907	0.76239
CCKBR	6280966	6293357	11	NA	NA	NA	NA	NA	NA	NA	NA	0	166	4	74	protective	0.00233387	0.00930105	0.0025603
TGFB2	218519577	218617961	1	9	13	0	5	risk	0.0318859	0.139527	0.0286581	9	99	0	69	risk	0.00242214	0.00288023	0.00362201
MYO1E	59427113	59665099	15	29	143	4	27	risk	0.573041	0.710943	0.240599	9	746	15	350	protective	0.00242819	0.0109952	0.00406624
MED13L	116395711	116715143	12	30	58	4	22	risk	0.0549493	0.497506	0.00278681	21	473	6	489	risk	0.00256881	0.00158808	0.0498602
SMARCA2	2015342	2193624	9	11	26	4	21	risk	0.206958	0.823179	0.178473	11	272	2	347	risk	0.00260685	0.00209305	0.248466
SERPIND1	21128167	21142008	22	11	38	0	16	risk	0.00853215	0.0578476	0.722766	11	258	0	133	risk	0.00271373	0.00190779	0.1918
GPR89A	145764411	145827103	1	NA	NA	NA	NA	NA	NA	NA	NA	2	4	0	42	risk	0.00271531	0.015263	0.00804031
DOCK6	11309971	11373157	19	26	98	10	57	risk	0.301205	0.756987	0.871949	26	1049	5	735	risk	0.0027729	0.00109839	0.55857
TRIM49C	89764274	89806558	11	NA	NA	NA	NA	NA	NA	NA	NA	0	74	2	8	protective	0.00286011	0.00739235	0.0440332
NPRL3	134273	188859	16	6	53	1	10	risk	0.911834	0.894725	0.0349039	0	353	4	173	protective	0.00295566	0.0114733	1.09e-05
MED8	43849588	43855479	1	10	6	0	5	risk	0.00495848	0.0323054	0.000254999	6	68	0	77	risk	0.00298414	0.00415171	0.0200295
TEAD1	12695969	12966298	11	7	5	0	6	risk	0.00535253	0.0354817	0.00408512	7	102	0	92	risk	0.00304514	0.00290533	0.0412647
PAXIP1	154735397	154794794	7	7	12	3	28	risk	0.0210822	0.281075	0.0985307	8	234	0	173	risk	0.00311021	0.0021411	0.576017
KLHL10	39991937	40004636	17	2	6	0	8	risk	0.0802771	0.118224	0.752018	2	281	6	92	protective	0.00317145	0.00651949	0.0139257
SLC29A3	73079015	73123142	10	11	27	1	4	risk	0.665797	0.950754	0.209957	10	274	0	152	risk	0.00318464	0.00275486	0.416117
2018-03-03	126203406	126366500	5	NA	NA	NA	NA	NA	NA	NA	NA	7	130	0	114	risk	0.00328237	0.00309455	0.121094
SH3GL1	4360367	4400544	19	NA	NA	NA	NA	NA	NA	NA	NA	0	197	7	228	protective	0.00332432	0.0156025	0.00101729
PRDM15	43218385	43299591	21	22	51	6	32	risk	0.0896093	0.698577	0.048977	17	546	7	785	risk	0.00344052	0.00288621	0.649138
TGM3	2276647	2321724	20	19	48	4	40	risk	0.0104362	0.279414	0.120121	15	382	2	310	risk	0.00347084	0.00203034	0.212063
OR51E1	4664650	4676718	11	NA	NA	NA	NA	NA	NA	NA	NA	6	342	5	39	protective	0.0035036	0.00775394	0.228359
KRT19	39679869	39684560	17	12	28	0	8	risk	0.0237195	0.114035	0.150508	9	186	0	115	risk	0.00354682	0.00403574	0.13392
ABHD4	23067146	23081265	14	9	13	1	4	risk	0.364284	0.850555	0.0286581	8	215	0	152	risk	0.00368135	0.00255646	0.437506
ANKRD18B	33524392	33573007	9	8	15	1	9	risk	0.117446	0.463086	0.109198	9	153	7	22	protective	0.00375468	0.00933321	0.0493653
GCNT7	55066548	55100981	20	6	18	2	5	protective	0.850454	0.627799	0.584178	4	152	5	23	protective	0.00377323	0.0122445	0.914171
AIMP2	6048876	6063465	7	8	25	1	7	risk	0.449147	0.917905	0.590187	8	200	0	139	risk	0.00393313	0.0026668	0.338485
PRUNE2	79226292	79521003	9	43	91	15	69	risk	0.0183503	0.60322	0.00149461	45	1347	10	760	risk	0.0039452	0.0013311	0.236699
IGHMBP2	68671310	68708070	11	9	40	6	21	protective	0.688031	0.238482	0.722823	8	794	9	209	protective	0.00399497	0.0188576	0.000644345
DENND5B	31535157	31744031	12	10	21	6	31	risk	0.120125	0.599841	0.121522	8	173	0	120	risk	0.00400357	0.00274765	0.191194
ZNF667	56950694	56989434	19	11	51	1	5	risk	0.947046	0.693281	0.599586	0	308	3	102	protective	0.00400484	0.0128302	3.98e-05
VLDLR	2621834	2654480	9	25	46	5	19	risk	0.17861	0.778816	0.00380845	12	337	1	262	risk	0.00405016	0.00230118	0.415825
KSR2	117890817	118406788	12	20	35	7	67	risk	0.000189859	0.120529	0.00626593	10	182	2	242	risk	0.00436692	0.00480919	0.0569887
TRAIP	49866034	49894007	3	5	21	1	5	risk	0.883341	0.683629	0.883256	0	162	3	55	protective	0.00438779	0.0140142	0.0028866
FCGR3B	161592986	161601753	1	NA	NA	NA	NA	NA	NA	NA	NA	6	135	0	133	risk	0.00442877	0.00585659	0.293501
MEF2A	100017370	100256671	15	6	6	6	22	risk	0.0765279	0.400913	0.022775	6	78	0	78	risk	0.00443755	0.00575922	0.0364639
FBXL6	145579091	145583036	8	3	11	3	7	protective	0.634082	0.564422	0.923084	3	327	6	92	protective	0.00466576	0.0131514	0.0200261
SLC25A32	104410863	104427417	8	5	8	1	10	risk	0.084987	0.579569	0.135472	3	161	5	32	protective	0.00467686	0.0117259	0.464162
ATIC	216176540	216214487	2	9	11	2	10	risk	0.0916907	0.547384	0.0133821	8	260	0	171	risk	0.00470173	0.00320726	0.779267
TRAF3IP3	209929377	209955668	1	4	18	1	5	risk	0.931101	0.705784	0.794969	3	278	5	57	protective	0.00474064	0.0119421	0.0546224
ESRRB	76776957	76968178	14	12	35	0	7	risk	0.0510535	0.164862	0.394311	7	191	0	149	risk	0.0047741	0.00432358	0.490008
TTI1	36611409	36661870	20	19	64	6	13	protective	0.437087	0.126875	0.575999	10	407	0	200	risk	0.00490416	0.00414985	0.695683
PLEKHG3	65170820	65213610	14	28	73	2	14	risk	0.167143	0.571261	0.0781751	12	660	10	152	protective	0.00494295	0.0236833	0.118537
EFHD1	233470767	233547491	2	NA	NA	NA	NA	NA	NA	NA	NA	0	136	2	21	protective	0.00497759	0.0123982	0.00633322
TUBGCP3	113139325	113242481	13	6	6	4	19	risk	0.0457808	0.295368	0.022775	8	265	0	171	risk	0.00501677	0.00341381	0.819039
PP2D1	20021453	20053822	3	5	40	2	24	risk	0.635986	0.774626	0.0975596	7	9	1	18	risk	0.00504634	0.00507357	6.82e-08
TNFAIP2	103589779	103603776	14	0	13	4	17	protective	0.0409041	0.137805	0.0149159	0	142	4	83	protective	0.00505677	0.0180358	0.00527761
RASD2	35936915	35950048	22	4	4	1	4	risk	0.267629	0.680838	0.0629823	4	52	0	90	risk	0.00508711	0.00513153	0.0876588
RLBP1	89753100	89764982	15	5	9	1	17	risk	0.0266761	0.352995	0.184802	5	141	0	171	risk	0.00509082	0.00328862	0.605285
CNTNAP4	76311176	76593135	16	14	47	3	19	risk	0.337681	0.91272	0.623716	14	507	1	310	risk	0.00511805	0.00359899	0.98233
CDC7	91966408	91991321	1	NA	NA	NA	NA	NA	NA	NA	NA	13	210	0	76	risk	0.00515429	0.00427772	0.0123088
BMP8B	40222854	40254533	1	10	3	2	14	risk	0.000274888	0.0161291	1.22e-05	6	119	0	112	risk	0.00517719	0.00660945	0.191541
MIB2	1550795	1565990	1	0	62	8	16	protective	1.92e-06	0.000122648	1.06e-07	0	600	4	361	protective	0.0052095	0.0184151	9.8e-09
CACNA1B	140772241	141019076	9	8	44	8	77	risk	0.297045	0.954464	0.354658	6	655	21	697	protective	0.00530027	0.0258034	0.000984874
ZCCHC7	37120536	37358146	9	4	7	1	10	risk	0.116805	0.446675	0.221529	0	100	4	59	protective	0.00532544	0.0185201	0.019234
UBE2I	1355548	1377019	16	NA	NA	NA	NA	NA	NA	NA	NA	2	17	0	107	risk	0.00536001	0.0273883	0.107661
CAMSAP3	7660788	7683190	19	5	45	0	9	risk	0.187587	0.412155	0.0479723	6	280	0	255	risk	0.00549431	0.00699234	0.511683
TREML4	41196062	41206620	6	NA	NA	NA	NA	NA	NA	NA	NA	0	73	3	27	protective	0.00576131	0.0179143	0.0454871
C7orf45	129847700	129856683	7	0	7	1	5	protective	0.199752	0.349794	0.0740391	0	74	2	12	protective	0.00581196	0.0144221	0.0440332
