# Supplementary material for: ProxECAT: Proxy External Controls Association Test. A new case-control gene region association test using allele frequencies from public controls
Source: PLoS Genet. 2018 Oct 16;14(10):e1007591. doi: 10.1371/journal.pgen.1007591 (PMC6191077; doi:10.1371/journal.pgen.1007591)
Supplement: S7 Table — (XLSX) [file pgen.1007591.s012.xlsx]

## Sheet: 7.Top Results Both pval<0.05
				SCOOP vs. Cohort								SCOOP vs. ExAC
gene_name	start	end	chr	SCOOP	COHORT	SCOOP.syn	COHORT.syn	dir_analysis	ProxECAT pval	ProxECAT-weighted pval	case-control pval	SCOOP.func	EXAC.func	SCOOP.syn	EXAC.syn	dir_analysis_exac	ProxECAT pval	ProxECAT-weighted pval	case-control pval
CD22	35810164	35838258	19	15	13	0	18	risk	1.05e-05	0.00205	0.000109	16	380	1	247	risk	0.00151	0.00139	0.126
MIB2	1550795	1565990	1	0	62	8	16	protective	1.92e-06	0.000123	1.06e-07	0	600	4	361	protective	0.00521	0.0184	9.8e-09
NDEL1	8316449	8393729	17	13	18	0	25	risk	1.68e-05	0.002	0.00655	11	357	1	268	risk	0.00806	0.00569	0.739
PRDM13	100054606	100063454	6	9	13	0	33	risk	1.14e-05	0.00804	0.0287	7	173	0	116	risk	0.00783	0.00682	0.357
ADAMTS6	64444563	64777747	5	13	31	0	12	risk	0.00699	0.0384	0.15	8	363	8	103	protective	0.0167	0.0568	0.501
ADCY8	131792547	132054672	8	18	34	3	59	risk	2.44e-05	0.0185	0.0172	14	332	3	246	risk	0.0305	0.0209	0.151
AP4E1	51200869	51298097	15	14	24	0	12	risk	0.00232	0.0257	0.0195	12	317	1	160	risk	0.0279	0.0159	0.315
B4GALNT2	47209822	47247351	17	6	13	0	21	risk	0.00147	0.0185	0.252	7	280	0	153	risk	0.014	0.0117	0.779
BMP8B	40222854	40254533	1	10	3	2	14	risk	0.000275	0.0161	1.22e-05	6	119	0	112	risk	0.00518	0.00661	0.192
CACHD1	64936428	65158741	1	26	57	1	27	risk	0.00076	0.0381	0.0191	22	554	5	373	risk	0.0167	0.00802	0.119
CCDC58	122078438	122102078	3	4	3	0	23	risk	0.000183	0.0181	0.0333	4	26	0	74	risk	0.0013	0.00162	0.00937
CERKL	182401403	182545392	2	15	43	0	15	risk	0.00509	0.0449	0.315	6	195	0	121	risk	0.0167	0.0182	0.808
DPYSL3	146770374	146889619	5	6	6	0	38	risk	7.52e-06	0.00207	0.0228	6	157	1	248	risk	0.0108	0.0159	0.465
EIF4E2	233414762	233448354	2	3	4	0	17	risk	0.0035	0.0419	0.179	3	59	0	79	risk	0.0252	0.0325	0.35
FAM70B	114462216	114514926	13	13	21	0	8	risk	0.00944	0.0426	0.017	10	276	0	256	risk	0.000319	0.000349	0.428
FCGR2B	161551101	161648444	1	13	49	7	4	protective	0.00574	0.00273	0.909	10	298	1	237	risk	0.0107	0.00962	0.568
FCGR3A	161511549	161600917	1	15	53	13	4	protective	2.98e-05	1.06e-05	0.734	9	264	1	259	risk	0.00774	0.00986	0.558
FRMD6	51955818	52197445	14	11	14	0	8	risk	0.00548	0.0455	0.00781	10	284	0	124	risk	0.00753	0.00634	0.477
HERC2	28356186	28567298	15	35	71	6	61	risk	0.000134	0.046	0.00238	34	1452	22	1697	risk	0.0298	0.0134	0.311
ITGAM	31271311	31344190	16	25	46	1	20	risk	0.00218	0.0492	0.00381	13	480	3	374	risk	0.0356	0.0298	0.928
KIF12	116848406	116861571	9	5	19	3	2	protective	0.0903	0.0429	0.956	6	234	0	98	risk	0.0416	0.0415	0.844
LOXL2	23154702	23282841	8	20	40	0	17	risk	0.000584	0.0156	0.0193	14	536	2	402	risk	0.00862	0.00613	0.818
MED8	43849588	43855479	1	10	6	0	5	risk	0.00496	0.0323	0.000255	6	68	0	77	risk	0.00298	0.00415	0.02
MKL1	40806285	41032706	22	12	47	0	27	risk	0.00164	0.0347	0.993	15	526	3	399	risk	0.0173	0.00981	0.921
OMD	95176527	95186743	9	7	2	2	15	risk	0.000628	0.0488	0.000221	6	97	0	71	risk	0.0112	0.0129	0.0893
PIP4K2A	22823778	23003484	10	5	4	0	15	risk	0.000478	0.0475	0.0206	4	31	0	97	risk	0.000925	0.0012	0.0169
PIP5K1B	71320575	71624092	9	11	32	0	16	risk	0.00506	0.0436	0.411	6	277	0	129	risk	0.033	0.0335	0.53
PRMT1	50179043	50192286	19	5	0	1	17	risk	1.55e-05	0.0237	6.66e-05	5	66	1	158	risk	0.00692	0.00477	0.0594
RAG1	36532259	36614706	11	13	39	0	16	risk	0.00501	0.033	0.42	8	479	0	138	risk	0.0449	0.0316	0.12
RCC2	17733256	17766220	1	2	3	0	20	risk	0.00726	0.0224	0.317	2	93	0	227	risk	0.0267	0.0721	0.709
RHBDL3	30593195	30651680	17	8	9	0	9	risk	0.00338	0.0417	0.014	8	135	1	166	risk	0.00605	0.00442	0.0616
SLC4A1	42325753	42345509	17	6	19	0	22	risk	0.00387	0.0309	0.66	1	187	4	53	protective	0.00659	0.0301	0.0253
SSH3	67070919	67080078	11	13	21	0	11	risk	0.0029	0.0222	0.017	5	488	5	124	protective	0.0386	0.111	0.00819
TAF1D	93463114	93517557	11	12	30	0	19	risk	0.00138	0.0321	0.207	10	268	0	79	risk	0.0242	0.0197	0.381
TBC1D17	50380682	50392005	19	13	30	0	14	risk	0.00354	0.0279	0.127	8	313	0	148	risk	0.0133	0.00896	0.814
TEAD1	12695969	12966298	11	7	5	0	6	risk	0.00535	0.0355	0.00409	7	102	0	92	risk	0.00305	0.00291	0.0413
URB1	33683329	33765335	21	22	88	2	97	risk	1.08e-05	0.0125	0.92	7	72	1	74	risk	0.0256	0.0235	0.00726
VEPH1	156977531	157251408	3	20	51	0	15	risk	0.00292	0.0368	0.118	4	339	6	100	protective	0.0129	0.0404	0.0483
WHSC1L1	38132544	38239790	8	14	13	1	19	risk	0.000235	0.0177	0.000301	17	283	6	289	risk	0.019	0.0135	0.00564
YLPM1	75230069	75304012	14	26	40	0	26	risk	4.47e-06	0.00102	0.000421	27	729	5	385	risk	0.0175	0.00974	0.16
ZFP161	5289018	5297052	18	8	4	0	8	risk	0.000644	0.0217	0.000533	8	93	1	76	risk	0.0308	0.0204	0.00838
ZNF20	12203658	12251222	19	16	64	6	10	protective	0.146	0.0356	0.932	14	193	5	203	risk	0.0304	0.0211	0.00238
ZNF788	12203078	12248050	19	15	57	6	9	protective	0.131	0.037	0.925	13	190	5	203	risk	0.0441	0.0371	0.00555
