# Supplementary material for: ProxECAT: Proxy External Controls Association Test. A new case-control gene region association test using allele frequencies from public controls
Source: PLoS Genet. 2018 Oct 16;14(10):e1007591. doi: 10.1371/journal.pgen.1007591 (PMC6191077; doi:10.1371/journal.pgen.1007591)
Supplement: S1 Results — (ZIP) [file pgen.1007591.s014.zip]

Archive with 3 entries (2 files):
- SCOOP_Cohort_results.txt
- __MACOSX/
- __MACOSX/._SCOOP_Cohort_results.txt
