# Supplementary material for: ProxECAT: Proxy External Controls Association Test. A new case-control gene region association test using allele frequencies from public controls
Source: PLoS Genet. 2018 Oct 16;14(10):e1007591. doi: 10.1371/journal.pgen.1007591 (PMC6191077; doi:10.1371/journal.pgen.1007591)
Supplement: S1 Results — (ZIP) [file pgen.1007591.s014.zip › SCOOP_Cohort_results.txt]

gene_name	gene_stable_id	assemby	chr	start	end	canonical_length	exonic_length	SCOOP	COHORT	SCOOP.syn	COHORT.syn	L_cc_controls	L_cc_cases	LRT_all_syn	LRT_all_syn_weighted
A1BG	ENSG00000121410	GRCh37	19	58856544	58864865	1488	1575	3	69	0	2	0.015720319	0.000222922	0.16786775	0.115795389
A1CF	ENSG00000148584	GRCh37	10	52566322	52645435	1785	1908	4	9	0	11	0.120153736	0.145155499	5.578652013	2.481172704
A2M	ENSG00000175899	GRCh37	12	9220260	9268825	4425	4574	19	113	4	84	0.028057958	0.024948107	6.056035761	0.873233007
A2ML1	ENSG00000166535	GRCh37	12	8975068	9039597	4365	4505	27	60	9	27	0.026861066	0.009522672	0.456370379	0.314115628
A4GALT	ENSG00000128274	GRCh37	22	43088127	43117304	1062	1062	2	5	2	14	0.170188825	0.244366419	0.821278435	0.405843726
A4GNT	ENSG00000118017	GRCh37	3	137842560	137851229	1023	1023	5	7	1	3	0.10223656	0.06320858	0.37070408	-0.010887265
AAAS	ENSG00000094914	GRCh37	12	53701240	53718648	1641	1641	4	18	3	13	0.092978742	0.190137071	0.001987514	0.37168205
AACS	ENSG00000081760	GRCh37	12	125549925	125627873	2019	2130	8	29	3	13	0.073604745	0.137692734	0.056814084	0.230642828
AADAC	ENSG00000114771	GRCh37	3	151531825	151546272	1200	1212	2	12	0	8	0.110779596	0.234670446	1.920731371	1.637741704
AADACL2	ENSG00000197953	GRCh37	3	151451704	151479127	1206	1206	6	12	1	3	0.093561519	0.086395314	0.108428612	-0.015563118
AADACL3	ENSG00000188984	GRCh37	1	12776118	12788726	1053	1057	3	3	5	19	0.152996849	0.089734132	1.913620594	0.605233399
AADACL4	ENSG00000204518	GRCh37	1	12704566	12727097	1224	1224	6	24	1	5	0.081129163	0.160449122	0.036583424	-8.88E-07
AADAT	ENSG00000109576	GRCh37	4	170981373	171012850	1278	1330	3	3	0	3	0.152996849	0.089734132	3.139488863	2.140375235
AAED1	ENSG00000158122	GRCh37	9	99401859	99417585	681	703	7	13	0	0	0.082553176	0.062977509	0	0
AAGAB	ENSG00000103591	GRCh37	15	67493371	67547533	948	948	16	11	1	3	0.005236432	0.000137815	1.687010943	0.460817563
AAK1	ENSG00000115977	GRCh37	2	69688532	69901481	2886	3050	12	10	1	15	0.018514656	0.001557388	11.02633403	3.552010017
AAMDC	ENSG00000087884	GRCh37	11	77532155	77629478	369	874	7	13	0	4	0.082553176	0.062977509	3.076722511	1.812377289
AAMP	ENSG00000127837	GRCh37	2	219128850	219134980	1305	1378	3	12	1	7	0.114352172	0.223920411	0.213302549	-0.001962899
AANAT	ENSG00000129673	GRCh37	17	74449433	74466199	759	798	2	17	0	6	0.086133714	0.155993788	1.1516298	1.068660253
AAR2	ENSG00000131043	GRCh37	20	34824381	34858840	1155	1365	10	23	1	18	0.066983612	0.062631737	5.342380073	1.985460162
AARS	ENSG00000090861	GRCh37	16	70286293	70323446	2907	3001	16	25	0	9	0.030020433	0.006349394	7.840666643	3.993061067
AARS2	ENSG00000124608	GRCh37	6	44267391	44281063	2958	2958	8	36	0	10	0.065462723	0.132213416	3.579944336	1.771145688
AARSD1	ENSG00000266967	GRCh37	17	41102543	41116515	794	794	5	18	1	4	0.093347442	0.173693708	0.007475232	0.223831704
AASDH	ENSG00000157426	GRCh37	4	57204456	57253666	3297	3335	14	42	8	22	0.056913036	0.08066943	0.028385855	0.778453803
AASDHPPT	ENSG00000149313	GRCh37	11	105946228	105969437	930	930	2	3	0	3	0.196296604	0.187424492	2.267245644	2.121011711
AASS	ENSG00000008311	GRCh37	7	121715701	121784334	2781	2781	10	31	2	5	0.068516066	0.107480595	0.054398711	0.414354433
AATF	ENSG00000108270	GRCh37	17	35306175	35414171	1683	1687	4	18	1	8	0.092978742	0.190137071	0.250700077	-0.00021655
AATK	ENSG00000181409	GRCh37	17	79091095	79139877	4125	4191	0	43	1	51	0.021530807	0.000156178	1.214058143	0.684032227
ABAT	ENSG00000183044	GRCh37	16	8768422	8878432	1503	1632	11	23	2	6	0.060032855	0.043377977	0.168958449	0.036538058
ABCA1	ENSG00000165029	GRCh37	9	107543283	107690518	6786	7167	23	63	4	27	0.04009652	0.038121946	2.686082797	0.186033329
ABCA10	ENSG00000154263	GRCh37	17	67143355	67240987	4632	4853	20	58	5	18	0.045541622	0.054495203	0.148217113	0.380358773
ABCA12	ENSG00000144452	GRCh37	2	215796266	216003151	7788	7929	36	98	4	36	0.027987983	0.018916115	5.659106541	1.121711747
ABCA13	ENSG00000179869	GRCh37	7	48211055	48687092	15177	15177	81	227	4	69	0.013217718	0.003936404	18.54619208	5.970632516
ABCA2	ENSG00000107331	GRCh37	9	139901686	139923367	7311	7322	15	50	2	62	0.054661811	0.091677122	12.53227874	3.594157011
ABCA3	ENSG00000167972	GRCh37	16	2325882	2390747	5115	5159	15	55	5	45	0.053453076	0.100560864	2.88521531	0.157965588
ABCA4	ENSG00000198691	GRCh37	1	94458393	94586688	6822	7072	43	99	7	38	0.016085258	0.003129665	4.099270548	0.345186573
ABCA5	ENSG00000154265	GRCh37	17	67240452	67323385	4929	4991	22	57	2	14	0.039656249	0.032182395	1.873789638	0.221942687
ABCA6	ENSG00000154262	GRCh37	17	67074843	67138029	4854	4952	11	50	5	12	0.055157437	0.109541169	0.991344243	2.290227681
ABCA7	ENSG00000064687	GRCh37	19	1040102	1065571	6441	6525	22	62	1	32	0.042159994	0.044808915	10.40745595	3.896483486
ABCA8	ENSG00000141338	GRCh37	17	66863433	66951533	4746	4866	21	61	1	15	0.044173468	0.052181352	3.589554332	1.16572712
ABCA9	ENSG00000154258	GRCh37	17	66970629	67057205	4875	4879	27	90	2	20	0.039806653	0.062682152	2.563157194	0.315856565
ABCB1	ENSG00000085563	GRCh37	7	87133175	87342611	3843	3843	13	53	3	26	0.054606651	0.109096817	1.355745356	0.109900238
ABCB10	ENSG00000135776	GRCh37	1	229652329	229694442	2217	2217	4	11	0	5	0.114901669	0.171152887	2.618641799	1.2975756
ABCB11	ENSG00000073734	GRCh37	2	169779448	169887832	3966	3966	18	44	0	9	0.044360838	0.034285366	5.693623743	3.250648135
ABCB4	ENSG00000005471	GRCh37	7	87031013	87109751	3861	3918	6	30	6	5	0.070435514	0.141026962	5.803140377	5.984846254
ABCB5	ENSG00000004846	GRCh37	7	20654830	20816658	3774	3807	21	67	3	8	0.045479473	0.067676496	0.060445871	0.693390206
ABCB6	ENSG00000115657	GRCh37	2	220074490	220083712	2529	2529	13	30	2	10	0.055252518	0.045164903	0.938635245	0.084834044
ABCB8	ENSG00000197150	GRCh37	7	150725510	150744869	2157	2464	8	34	4	24	0.067932261	0.136990145	0.273003649	0.094565813
ABCB9	ENSG00000150967	GRCh37	12	123405498	123466196	2301	2424	21	57	3	23	0.042533764	0.041256546	2.897059258	0.439538394
ABCC1	ENSG00000103222	GRCh37	16	16043434	16236931	4596	4626	18	58	4	44	0.049620138	0.07716437	5.186556823	0.902050957
ABCC10	ENSG00000124574	GRCh37	6	43395104	43418168	4479	4685	14	51	4	31	0.055467075	0.103795756	1.671369305	0.078984746
ABCC11	ENSG00000121270	GRCh37	16	48200821	48281479	4149	4149	21	52	5	26	0.03954169	0.028437309	1.966113213	0.104407807
ABCC12	ENSG00000140798	GRCh37	16	48116884	48189929	4080	4090	23	54	9	24	0.034436264	0.018779385	0.07610892	0.663790887
ABCC2	ENSG00000023839	GRCh37	10	101542489	101611949	4638	4653	18	63	3	16	0.049332216	0.087679944	0.404761511	0.020127336
ABCC3	ENSG00000108846	GRCh37	17	48712138	48769613	4584	4854	28	109	1	22	0.03818153	0.075161226	4.466415291	1.571930718
ABCC4	ENSG00000125257	GRCh37	13	95672083	95953687	3978	4024	7	41	1	23	0.056316916	0.095960323	2.038326387	0.461660841
ABCC5	ENSG00000114770	GRCh37	3	183637722	183735803	4314	4575	11	31	7	36	0.065229917	0.086812015	1.258069771	0.001387218
ABCC6	ENSG00000091262	GRCh37	16	16242785	16317379	4512	4593	12	38	2	21	0.061936188	0.098263486	2.665859163	0.338502405
ABCC8	ENSG00000006071	GRCh37	11	17414432	17498449	4746	4761	19	41	4	19	0.037554411	0.018385638	1.800004871	0.050165261
ABCC9	ENSG00000069431	GRCh37	12	21950335	22094336	4650	4939	4	17	4	11	0.096059848	0.193541321	0.291057392	0.8840823
ABCD2	ENSG00000173208	GRCh37	12	39943835	40013553	2223	2223	5	15	2	9	0.099676005	0.159168169	0.193410063	0.069499112
ABCD3	ENSG00000117528	GRCh37	1	94883933	94984222	1980	2079	4	12	1	13	0.11189613	0.180708541	1.834025969	0.254958341
ABCD4	ENSG00000119688	GRCh37	14	74752126	74769759	1821	2015	15	11	2	9	0.007665049	0.000278906	5.192498066	1.634891817
ABCE1	ENSG00000164163	GRCh37	4	146019084	146050331	1800	1800	2	4	2	3	0.182718203	0.220124504	0.052312336	-0.12541088
ABCF1	ENSG00000204574	GRCh37	6	30539153	30564956	2538	2541	3	24	0	7	0.070521141	0.113152944	1.456702088	0.894070668
ABCF2	ENSG00000033050	GRCh37	7	150904923	150924316	1905	1909	1	19	2	12	0.068888681	0.069164043	0.869768618	1.607308676
ABCF3	ENSG00000161204	GRCh37	3	183903811	183911800	2130	2130	12	33	2	6	0.061767765	0.076896134	0.009801468	0.295254199
ABCG1	ENSG00000160179	GRCh37	21	43619799	43717354	2037	2920	11	24	2	23	0.061239236	0.048666403	5.206236577	1.189016904
ABCG2	ENSG00000118777	GRCh37	4	89011416	89152474	1968	2117	4	25	2	6	0.073630699	0.137824032	0.533230906	1.17226286
ABCG4	ENSG00000172350	GRCh37	11	119019722	119033360	1941	2104	1	8	1	6	0.133204155	0.292966377	0.036038979	0.47864765
ABCG5	ENSG00000138075	GRCh37	2	44039611	44066004	1956	1956	7	58	1	12	0.036388043	0.025058148	0.119040934	0.012967018
ABCG8	ENSG00000143921	GRCh37	2	44066103	44105605	2022	2022	18	47	2	34	0.046379606	0.043544917	8.372943989	2.462097714
ABHD1	ENSG00000143994	GRCh37	2	27346682	27353680	1218	1218	3	14	0	4	0.105155232	0.2168332	1.380910631	0.860331245
ABHD10	ENSG00000144827	GRCh37	3	111697857	111712210	921	963	6	12	0	2	0.093561519	0.086395314	1.520062024	1.017523899
ABHD11	ENSG00000106077	GRCh37	7	73150424	73153197	948	948	4	12	2	16	0.11189613	0.180708541	1.135269395	0.037999658
ABHD12	ENSG00000100997	GRCh37	20	25275379	25371619	1215	1563	5	17	0	5	0.09554884	0.170521347	2.292708567	0.936421281
ABHD12B	ENSG00000131969	GRCh37	14	51338878	51371688	1089	1089	4	16	1	19	0.099199322	0.195225682	2.184906225	0.328157495
ABHD13	ENSG00000139826	GRCh37	13	108870727	108886603	1014	1014	5	15	0	2	0.099676005	0.159168169	1.088829341	0.48013966
ABHD14A	ENSG00000248487	GRCh37	3	52005442	52015212	816	1134	8	42	0	6	0.057902727	0.108216	1.966039708	1.007089386
ABHD14A-ACY1	ENSG00000114786	GRCh37	3	52009066	52023199	1530	1530	6	50	0	10	0.041056683	0.033900523	2.075989661	1.346268288
ABHD14B	ENSG00000114779	GRCh37	3	52002526	52017425	633	802	11	50	1	7	0.055157437	0.109541169	0.162156042	0.011512326
ABHD15	ENSG00000168792	GRCh37	17	27887565	27894155	1407	1407	4	13	1	7	0.108768198	0.187833905	0.441583082	0.00978694
ABHD16A	ENSG00000204427	GRCh37	6	31654726	31671221	1677	1941	9	21	1	27	0.072302078	0.072786093	8.044270387	1.861037577
ABHD2	ENSG00000140526	GRCh37	15	89630690	89745591	1278	1278	1	5	1	10	0.17457061	0.359987862	0.206430295	-0.036460728
ABHD3	ENSG00000158201	GRCh37	18	19230858	19284766	1230	1333	5	10	2	31	0.105832656	0.104656152	5.694516785	0.591216009
ABHD4	ENSG00000100439	GRCh37	14	23067146	23081265	1029	1052	9	13	1	4	0.057981657	0.022799473	0.823068709	0.035498347
ABHD5	ENSG00000011198	GRCh37	3	43731605	43775863	1050	1069	0	11	2	7	0.091566828	0.10623683	3.468607353	1.949744018
ABHD6	ENSG00000163686	GRCh37	3	58223233	58281420	1014	1014	3	16	0	9	0.096796672	0.201371928	2.49381923	1.4519
ABHD8	ENSG00000127220	GRCh37	19	17402940	17421045	1320	1423	11	38	0	4	0.063724933	0.113592958	1.944853825	1.121005561
ABI1	ENSG00000136754	GRCh37	10	27035522	27150016	1527	1596	2	12	0	3	0.110779596	0.234670446	0.831902031	0.777947615
ABI2	ENSG00000138443	GRCh37	2	204192942	204301606	1428	1707	3	7	3	1	0.140244416	0.183832432	2.405459734	2.057998608
ABI3	ENSG00000108798	GRCh37	17	47287589	47300587	1101	1130	3	23	1	5	0.073274557	0.123883952	0.109943502	0.246667638
ABI3BP	ENSG00000154175	GRCh37	3	100468000	100712359	3228	5450	23	77	7	31	0.043481206	0.070538212	0.347961471	0.294091891
ABL1	ENSG00000097007	GRCh37	9	133589333	133763062	3450	3529	5	33	2	36	0.061379858	0.100520863	1.458762196	-0.053189699
ABL2	ENSG00000143322	GRCh37	1	179068462	179198819	3549	3702	9	18	1	11	0.069255295	0.05197474	3.147119718	0.465291372
ABLIM1	ENSG00000099204	GRCh37	10	116190872	116444414	2337	2715	14	33	3	6	0.052775234	0.043464094	0.044301962	0.578180344
ABLIM2	ENSG00000163995	GRCh37	4	7967039	8160559	1938	2001	7	23	5	10	0.081519013	0.140158628	0.500573499	1.22922103
ABLIM3	ENSG00000173210	GRCh37	5	148521046	148640105	2052	2082	16	50	0	2	0.05289796	0.079046463	1.091575767	0.594555995
ABP1	ENSG00000002726	GRCh37	7	150521715	150558592	2256	2313	14	27	2	18	0.045568391	0.021820127	4.556715826	1.243425981
ABR	ENSG00000159842	GRCh37	17	906758	1132315	2580	3174	3	5	2	25	0.14966379	0.141492358	3.864319671	1.346014823
ABRA	ENSG00000174429	GRCh37	8	107771711	107782473	1146	1146	6	20	0	2	0.087776602	0.153649689	1.005855587	0.674010824
ABRACL	ENSG00000146386	GRCh37	6	139349819	139364439	246	389	1	7	0	3	0.144565133	0.319290284	0.673671562	0.037107308
ABT1	ENSG00000146109	GRCh37	6	26597180	26600278	819	819	2	4	0	1	0.182718203	0.220124504	0.737604221	0.706789663
ABTB1	ENSG00000114626	GRCh37	3	127391778	127399768	1437	1437	9	36	0	21	0.066309259	0.131541582	7.540320904	3.108981581
ABTB2	ENSG00000166016	GRCh37	11	34172535	34379555	3078	3078	6	37	4	6	0.05869633	0.098322919	3.121626904	3.511649096
AC002310.13	ENSG00000260869	GRCh37	16	30545548	30569600	280	280	1	18	0	65	0.072387293	0.080560921	3.014383387	-0.008399385
AC002472.13	ENSG00000187905	GRCh37	22	21400249	21418457	1176	1250	7	29	0	0	0.073722894	0.147831127	0	0
AC002558.2	ENSG00000269140	GRCh37	17	45212153	45231611	351	351	1	1	0	0	0.323958956	0.27117421	0	0
AC003002.4	ENSG00000268133	GRCh37	19	57874934	57909952	306	306	13	25	1	10	0.048947731	0.02508997	3.104351938	1.169289261
AC003002.6	ENSG00000269533	GRCh37	19	57901252	57931362	538	706	8	24	2	1	0.077681622	0.119426109	2.070336936	3.239844085
AC003006.7	ENSG00000269026	GRCh37	19	58193403	58264943	445	589	11	73	7	25	0.035533589	0.034044824	1.288902988	2.805224152
AC003043.1	ENSG00000268413	GRCh37	17	42335297	42355825	57	57	4	13	0	9	0.108768198	0.187833905	3.774581625	1.742738098
AC004017.1	ENSG00000228006	GRCh37	19	58198294	58202072	876	876	2	14	3	9	0.099769956	0.203892571	0.723650882	0.277937908
AC004076.7	ENSG00000268533	GRCh37	19	57905551	57949825	218	218	18	44	4	22	0.044360838	0.034285366	1.943595636	0.132583307
AC004076.9	ENSG00000268163	GRCh37	19	57949338	57988904	399	399	20	49	1	13	0.040783774	0.029385429	3.608995352	0.879916188
AC004148.1	ENSG00000215099	GRCh37	17	5328469	5336196	561	561	3	11	1	8	0.119262777	0.223215556	0.426484615	0.064276733
AC004381.6	ENSG00000005189	GRCh37	16	20817751	20860990	2325	2325	4	30	2	6	0.06232069	0.093982372	0.822090537	1.5998549
AC004824.2	ENSG00000269468	GRCh37	1	17655507	17676070	339	339	1	9	1	16	0.123472209	0.265494071	0.150736745	-0.000747059
AC005008.2	ENSG00000237896	GRCh37	7	80804824	80828431	360	361	1	4	0	0	0.19535785	0.367812984	0	0
AC005071.2	ENSG00000233389	GRCh37	7	99998731	100001824	498	498	2	5	0	3	0.170188825	0.244366419	1.632274231	1.543884629
AC005082.1	ENSG00000214871	GRCh37	7	23210760	23234503	258	258	2	1	0	10	0.219183175	0.101430773	7.34331356	5.757701937
AC005481.5	ENSG00000222012	GRCh37	7	157406715	157411457	351	351	3	1	0	0	0.131817149	0.039969138	0	0
AC005544.1	ENSG00000214167	GRCh37	17	65027509	65028198	651	651	1	8	3	8	0.133204155	0.292966377	0.846161614	1.599864099
AC005609.1	ENSG00000249034	GRCh37	5	140240341	140243224	579	579	2	6	1	10	0.15887792	0.260318464	0.874811909	0.459145201
AC005841.1	ENSG00000206044	GRCh37	12	2958397	2966213	939	939	9	36	4	25	0.066309259	0.131541582	0.481108946	0.074225974
AC006465.3	ENSG00000219545	GRCh37	7	7680342	8043689	414	414	3	3	0	2	0.152996849	0.089734132	2.267245644	1.646069217
AC006486.1	ENSG00000204957	GRCh37	19	42746927	42749125	456	456	3	7	0	4	0.140244416	0.183832432	2.330949455	1.509270183
AC006486.9	ENSG00000268643	GRCh37	19	42738735	42759284	501	501	8	24	1	41	0.077681622	0.119426109	9.340458594	2.449544179
AC006538.4	ENSG00000267001	GRCh37	19	2717767	2740046	317	317	4	11	4	4	0.114901669	0.171152887	1.232353201	1.752540702
AC006946.15	ENSG00000235478	GRCh37	22	17602476	17612994	321	321	1	5	1	0	0.17457061	0.359987862	2.969039734	3.393559574
AC007390.5	ENSG00000218739	GRCh37	2	37423631	37440868	243	243	6	4	0	3	0.058355348	0.012972352	4.484594236	2.851388445
AC007401.2	ENSG00000217075	GRCh37	2	36758948	36779411	228	228	10	20	0	3	0.063568323	0.044507063	2.294213166	1.400086745
AC007431.1	ENSG00000166329	GRCh37	17	55821842	55822673	462	462	4	12	0	13	0.11189613	0.180708541	5.274287379	2.195576601
AC007956.1	ENSG00000214670	GRCh37	14	75158879	75179800	411	411	4	46	0	0	0.037129563	0.016853249	0	0
AC008271.1	ENSG00000231031	GRCh37	2	15830906	15884463	364	364	3	2	1	8	0.147929901	0.06366993	3.742454085	1.378922121
AC009065.1	ENSG00000167970	GRCh37	16	2303738	2312343	537	537	3	9	3	10	0.129614133	0.211312399	0.012645231	-0.025777229
AC009113.1	ENSG00000205014	GRCh37	16	89284120	89302402	1218	1218	17	55	0	18	0.051205868	0.08082014	8.525391489	4.775021928
AC009133.19	ENSG00000262323	GRCh37	16	29674600	29706465	610	610	6	11	2	12	0.092621658	0.075174255	1.845707101	0.53734968
AC009365.3	ENSG00000183470	GRCh37	7	132333553	132413528	453	453	11	33	0	2	0.06523209	0.096333246	1.121455445	0.650714986
AC009403.2	ENSG00000216895	GRCh37	7	155403925	155437899	219	219	0	1	1	1	0.359115402	0.81560439	1.046496288	0.077375763
AC009802.1	ENSG00000268706	GRCh37	18	61602042	61609601	93	93	2	4	0	7	0.182718203	0.220124504	3.524228551	2.754728715
AC009892.10	ENSG00000224730	GRCh37	19	55147173	55150343	201	201	5	1	1	0	0.040226764	0.006710405	0.33489395	0.137606076
AC010336.1	ENSG00000214248	GRCh37	19	7963689	7968427	732	732	12	30	5	13	0.060471558	0.061930867	0.003917512	0.62778687
AC010646.3	ENSG00000269095	GRCh37	19	17346749	17366257	139	139	4	4	1	5	0.117486695	0.057679602	1.752094317	0.303732631
AC010872.2	ENSG00000218819	GRCh37	2	21346789	21366144	5805	5805	24	44	3	39	0.021752709	0.003893504	12.69040675	4.299205027
AC011294.3	ENSG00000233539	GRCh37	7	46713383	46799449	318	318	2	2	0	0	0.209898811	0.147070904	0	0
AC011450.1	ENSG00000197813	GRCh37	19	49831424	49843559	372	372	5	10	3	5	0.105832656	0.104656152	0.039726373	0.685110848
AC011484.1	ENSG00000204850	GRCh37	19	46997765	46999755	612	612	5	11	4	16	0.105406711	0.117865834	0.597269485	-0.007748532
AC011500.1	ENSG00000213922	GRCh37	19	39930212	39932082	468	468	1	2	0	0	0.261761964	0.331756314	0	0
AC011530.4	ENSG00000268434	GRCh37	19	46282695	46289231	397	397	8	31	4	28	0.071456831	0.139563932	0.820537191	-0.003315839
AC011897.1	ENSG00000265629	GRCh37	2	14775215	14790933	450	450	4	11	0	5	0.114901669	0.171152887	2.618641799	1.2975756
AC011997.1	ENSG00000222017	GRCh37	2	198557830	198639547	261	261	10	19	5	19	0.061968871	0.038879155	1.226590069	0.059965691
AC012123.1	ENSG00000228835	GRCh37	18	30349758	30354376	567	567	3	3	1	2	0.152996849	0.089734132	0.228457202	0.041682897
AC012676.1	ENSG00000268334	GRCh37	16	4492988	4497147	504	504	2	1	0	2	0.219183175	0.101430773	2.91103166	2.952959589
AC016182.1	ENSG00000268470	GRCh37	17	76494911	76499138	495	495	3	8	1	14	0.134949445	0.199562871	2.085938734	0.643252402
AC016251.1	ENSG00000205148	GRCh37	15	96831280	96831660	381	381	2	0	1	3	0.203447298	0.055272316	3.81908501	2.309650152
AC016722.1	ENSG00000222005	GRCh37	2	47043807	47049796	384	384	1	5	0	0	0.17457061	0.359987862	0	0
AC016722.2	ENSG00000239332	GRCh37	2	47043836	47086146	281	281	1	6	1	0	0.158083266	0.342542294	3.255733858	4.018770186
AC017104.2	ENSG00000233538	GRCh37	2	232316906	232317864	344	344	3	3	0	4	0.152996849	0.089734132	3.899519874	2.536401253
AC018755.11	ENSG00000167765	GRCh37	19	52095036	52097633	789	789	4	19	0	1	0.089967308	0.185253736	0.37324019	0.200639284
AC018816.3	ENSG00000235978	GRCh37	3	4855978	4928977	261	261	2	8	0	11	0.139573722	0.270572783	3.200623983	2.526278193
AC019171.1	ENSG00000269210	GRCh37	2	39186764	39187483	720	720	1	1	0	2	0.323958956	0.27117421	1.726092435	0.416716722
AC022382.1	ENSG00000268528	GRCh37	3	9862220	9870693	507	507	4	18	0	0	0.092978742	0.190137071	0	0
AC022431.2	ENSG00000225940	GRCh37	5	55807394	55902059	384	384	5	2	0	5	0.05898804	0.011829387	7.924864144	3.002447828
AC022532.1	ENSG00000197604	GRCh37	10	72194585	72196314	474	474	2	4	0	2	0.182718203	0.220124504	1.359192294	1.227662339
AC022762.1	ENSG00000180909	GRCh37	11	6173006	6173818	813	813	3	7	0	3	0.140244416	0.183832432	1.828021661	1.225151142
AC023469.1	ENSG00000222031	GRCh37	2	151857734	151905288	276	276	1	4	0	1	0.19535785	0.367812984	0.402710271	0.005745651
AC023590.1	ENSG00000225885	GRCh37	8	119294481	119412844	111	111	1	1	0	0	0.323958956	0.27117421	0	0
AC024592.12	ENSG00000267740	GRCh37	19	5866182	5903798	506	506	11	11	1	2	0.029481781	0.004167696	0.2997874	0.014357476
AC024940.1	ENSG00000177340	GRCh37	12	31477250	31478879	480	480	3	4	0	0	0.152684495	0.116219121	0	0
AC025287.1	ENSG00000214325	GRCh37	16	75728367	75734089	456	513	1	2	0	0	0.261761964	0.331756314	0	0
AC026703.1	ENSG00000181495	GRCh37	5	32788945	32791819	366	366	1	3	0	0	0.222821341	0.360775875	0	0
AC040977.1	ENSG00000269871	GRCh37	17	6915928	6917755	522	522	1	3	0	0	0.222821341	0.360775875	0	0
AC055811.1	ENSG00000214899	GRCh37	17	17072078	17088887	432	432	4	5	0	6	0.121648096	0.07535497	5.032146764	2.454014344
AC061992.1	ENSG00000268965	GRCh37	17	76422409	76422834	426	426	8	23	2	17	0.078165475	0.11358303	1.849995487	0.159891634
AC068533.7	ENSG00000249319	GRCh37	7	65552756	65617228	878	878	2	14	1	6	0.099769956	0.203892571	0.013495642	-0.144608389
AC069368.3	ENSG00000249240	GRCh37	15	65134082	65223118	681	681	8	22	4	24	0.078497789	0.107129822	1.377197042	-0.008156442
AC073342.1	ENSG00000268170	GRCh37	7	142919163	142919360	198	198	1	1	1	1	0.323958956	0.27117421	0	0.011768372
AC073569.1	ENSG00000269531	GRCh37	12	80198742	80202321	30	30	2	3	1	3	0.196296604	0.187424492	0.228457202	0.075521455
AC073610.1	ENSG00000224453	GRCh37	12	49331472	49351247	402	402	0	0	1	3	1	1	0	0
AC073610.5	ENSG00000255863	GRCh37	12	49315767	49333446	189	189	2	6	3	1	0.15887792	0.260318464	2.804594913	1.88888123
AC074091.13	ENSG00000205334	GRCh37	2	27928653	27938599	585	585	6	1	0	0	0.021168391	0.002812991	0	0
AC074212.3	ENSG00000237452	GRCh37	19	46236509	46267792	1917	1917	6	21	1	6	0.086211577	0.15716424	0.228819618	-0.008019775
AC087645.1	ENSG00000268310	GRCh37	17	76210462	76220740	1011	1011	2	3	1	8	0.196296604	0.187424492	1.5391411	1.062602473
AC091801.1	ENSG00000217455	GRCh37	7	3179868	3214287	291	475	1	7	1	2	0.144565133	0.319290284	0.583657297	1.146990019
AC092782.1	ENSG00000269795	GRCh37	1	243388058	243395911	63	63	1	1	0	0	0.323958956	0.27117421	0	0
AC092809.1	ENSG00000269078	GRCh37	1	224482594	224499242	177	177	11	35	0	0	0.064858691	0.104494158	0	0
AC092811.1	ENSG00000203691	GRCh37	1	225600404	225602040	348	348	2	1	1	0	0.219183175	0.101430773	0.679596147	-0.180537471
AC093157.1	ENSG00000269175	GRCh37	1	101455761	101457653	372	372	1	2	0	0	0.261761964	0.331756314	0	0
AC093726.4	ENSG00000220575	GRCh37	7	154858777	154863267	453	478	4	6	0	4	0.123303541	0.093674508	3.29131514	1.527805532
AC093726.6	ENSG00000214106	GRCh37	7	154720208	154741618	318	318	2	3	1	22	0.196296604	0.187424492	4.111004939	2.608940614
AC093917.1	ENSG00000269222	GRCh37	4	22694639	22820546	489	489	11	22	0	2	0.058637357	0.038297902	1.564149339	0.89357406
AC099552.4	ENSG00000217825	GRCh37	7	154988273	154990165	213	213	2	1	0	0	0.219183175	0.101430773	0	0
AC103588.1	ENSG00000230891	GRCh37	3	25900024	25915191	333	333	4	5	0	0	0.121648096	0.07535497	0	0
AC103681.1	ENSG00000214934	GRCh37	11	45168194	45236289	714	714	1	8	0	1	0.133204155	0.292966377	0.222681743	0.000123696
AC103801.2	ENSG00000229387	GRCh37	11	22646860	22647369	63	63	4	12	0	2	0.11189613	0.180708541	1.074698538	0.536068053
AC103809.2	ENSG00000268626	GRCh37	17	72346906	72348271	405	405	2	3	1	0	0.196296604	0.187424492	1.587649497	0.865542553
AC104534.3	ENSG00000268083	GRCh37	19	39308111	39330818	963	963	1	14	2	10	0.089613138	0.14372882	0.675563359	1.457815256
AC104794.4	ENSG00000233502	GRCh37	2	10223908	10226228	312	312	2	4	0	0	0.182718203	0.220124504	0	0
AC106873.4	ENSG00000228368	GRCh37	7	116605900	116607526	159	159	0	1	2	0	0.359115402	0.81560439	3.81908501	0.866684147
AC109829.1	ENSG00000233438	GRCh37	2	27760253	27790011	784	784	2	3	1	3	0.196296604	0.187424492	0.228457202	0.075521455
AC110781.3	ENSG00000176349	GRCh37	7	1878222	1889567	663	663	1	13	1	13	0.094984453	0.164475449	0	0.278333132
AC111177.1	ENSG00000180913	GRCh37	11	6149840	6150706	867	867	4	14	1	8	0.105581304	0.192551931	0.526542801	0.0012879
AC112205.1	ENSG00000268800	GRCh37	5	162866447	162873821	99	99	3	12	1	4	0.114352172	0.223920411	0	0.054015677
AC114494.1	ENSG00000268950	GRCh37	1	31902192	31902614	423	423	1	1	0	0	0.323958956	0.27117421	0	0
AC114546.1	ENSG00000212768	GRCh37	15	35270552	35272268	204	204	2	2	0	0	0.209898811	0.147070904	0	0
AC129492.6	ENSG00000214999	GRCh37	17	7982800	7984883	495	495	1	16	1	3	0.08026637	0.108357913	1.103576711	1.900709818
AC131971.1	ENSG00000183562	GRCh37	11	3011093	3012563	180	180	1	2	0	2	0.261761964	0.331756314	1.184939226	0.030941535
AC132216.1	ENSG00000184566	GRCh37	11	33902189	33903338	369	369	3	10	1	3	0.124362287	0.219124457	0.006226656	0.088864198
AC133919.6	ENSG00000222019	GRCh37	16	90106169	90114181	513	513	3	34	0	0	0.048902267	0.03792934	0	4.44E-16
AC139100.2	ENSG00000267270	GRCh37	18	77905807	77936315	303	644	1	1	1	1	0.323958956	0.27117421	0	0.011768372
ACAA1	ENSG00000060971	GRCh37	3	38164201	38178733	1275	1296	8	24	1	8	0.077681622	0.119426109	0.887342318	0.040561806
ACAA2	ENSG00000167315	GRCh37	18	47309869	47340323	1194	1201	6	19	1	8	0.08924172	0.148885394	0.741608693	0.17019458
ACACA	ENSG00000132142	GRCh37	17	35441923	35766909	7152	7565	16	40	3	27	0.049300657	0.043791756	4.319070424	0.610106915
ACACB	ENSG00000076555	GRCh37	12	109554400	109706031	7377	7460	29	107	4	66	0.038245721	0.071751014	9.658437532	2.254142403
ACAD10	ENSG00000111271	GRCh37	12	112123857	112194903	3273	4061	11	42	3	18	0.061407759	0.119164614	0.428796831	0.014075673
ACAD11	ENSG00000240303	GRCh37	3	132276982	132379567	2343	2361	17	18	5	21	0.012674701	0.000719914	5.814509293	1.280659144
ACAD8	ENSG00000151498	GRCh37	11	134123389	134135749	1248	1486	7	16	2	7	0.085182825	0.090888518	0.222457137	0.013859614
ACAD9	ENSG00000177646	GRCh37	3	128598439	128634910	1866	1902	17	38	3	9	0.043251017	0.026538749	0.168753486	0.033636888
ACADL	ENSG00000115361	GRCh37	2	211052663	211090215	1293	1293	6	28	1	12	0.073990768	0.150453238	0.821902972	0.168179988
ACADM	ENSG00000117054	GRCh37	1	76190036	76253260	1278	1377	7	14	1	16	0.083853263	0.072275337	4.773630918	1.456347272
ACADS	ENSG00000122971	GRCh37	12	121163538	121177811	1239	1379	1	17	0	5	0.076167303	0.093575848	0.502736399	0.008812016
ACADSB	ENSG00000196177	GRCh37	10	124768495	124817827	1299	1358	7	12	1	3	0.080741419	0.053922641	0.213302549	-9.89E-05
ACADVL	ENSG00000072778	GRCh37	17	7120444	7128592	1968	2241	12	30	0	10	0.060471558	0.061930867	5.926585367	2.842215242
ACAN	ENSG00000157766	GRCh37	15	89346674	89418585	7593	8000	49	146	7	96	0.024903324	0.02088377	16.96758732	3.646348179
ACAP1	ENSG00000072818	GRCh37	17	7239848	7254797	2223	2270	6	15	3	8	0.09346652	0.118197854	0.006041131	0.015921447
ACAP2	ENSG00000114331	GRCh37	3	194995465	195163807	2337	2599	4	18	0	4	0.092978742	0.190137071	1.462667366	0.701435195
ACAP3	ENSG00000131584	GRCh37	1	1227756	1244989	2505	2505	2	14	2	8	0.099769956	0.203892571	0.260103509	-0.011649298
ACAT1	ENSG00000075239	GRCh37	11	107992243	108018503	1284	1362	3	20	1	6	0.082374091	0.158066506	0.007070319	0.099646556
ACAT2	ENSG00000120437	GRCh37	6	160181360	160200144	1194	1336	1	7	0	0	0.144565133	0.319290284	0	0
ACBD3	ENSG00000182827	GRCh37	1	226332380	226374431	1587	1587	1	7	0	1	0.144565133	0.319290284	0.250655145	0.017828508
ACBD4	ENSG00000181513	GRCh37	17	43209967	43221548	1026	1054	3	11	0	5	0.119262777	0.223215556	2.025932869	1.286954768
ACBD5	ENSG00000107897	GRCh37	10	27484146	27531059	1578	1651	7	24	1	7	0.080384718	0.143807808	0.433333738	0.013879644
ACBD6	ENSG00000135847	GRCh37	1	180244515	180472089	849	849	4	6	0	4	0.123303541	0.093674508	3.29131514	1.527805532
ACBD7	ENSG00000176244	GRCh37	10	15119522	15130775	267	267	1	1	0	1	0.323958956	0.27117421	1.046496288	0.337449858
ACCS	ENSG00000110455	GRCh37	11	44087475	44105772	1506	1506	3	21	0	6	0.079192623	0.146477063	1.420010663	0.90347524
ACCSL	ENSG00000205126	GRCh37	11	44069531	44081527	1707	1707	10	42	3	8	0.061171791	0.122970244	0.339637149	0.970177028
ACD	ENSG00000102977	GRCh37	16	67691433	67694713	1635	1635	9	24	2	6	0.073329602	0.093115341	0.017135447	0.335444203
ACE	ENSG00000159640	GRCh37	17	61554422	61599205	3921	4686	25	96	2	27	0.040657537	0.079340816	3.579999361	0.81404265
ACER1	ENSG00000167769	GRCh37	19	6306153	6333640	795	795	5	18	1	7	0.093347442	0.173693708	0.3490077	-0.023935093
ACER2	ENSG00000177076	GRCh37	9	19408925	19452018	828	895	2	10	3	12	0.123834506	0.259182521	0.049401973	-0.170022462
ACER3	ENSG00000078124	GRCh37	11	76571911	76737841	804	843	3	11	0	8	0.119262777	0.223215556	2.977277512	1.787949905
ACHE	ENSG00000087085	GRCh37	7	100487615	100494594	1854	1979	2	7	1	11	0.148715824	0.268713554	0.806110192	0.458291826
ACIN1	ENSG00000100813	GRCh37	14	23527773	23564823	4026	4165	19	41	4	4	0.037554411	0.018385638	1.010578214	2.559350707
ACLY	ENSG00000131473	GRCh37	17	40023161	40086795	3306	3306	7	12	0	10	0.080741419	0.053922641	7.046368578	3.562389988
ACMSD	ENSG00000153086	GRCh37	2	135596117	135659604	1011	1011	1	4	0	3	0.19535785	0.367812984	1.024298345	0.010555722
ACN9	ENSG00000196636	GRCh37	7	96745902	96811075	378	411	2	5	0	1	0.170188825	0.244366419	0.621588074	0.656078083
ACO1	ENSG00000122729	GRCh37	9	32384618	32450834	2670	2679	12	46	1	16	0.058694181	0.11421535	2.424834253	0.462286733
ACO2	ENSG00000100412	GRCh37	22	41865129	41924993	2343	2418	5	15	2	28	0.099676005	0.159168169	3.307141114	0.228727317
ACOT11	ENSG00000162390	GRCh37	1	55007930	55104865	1824	1980	17	37	5	19	0.042201978	0.023819305	0.964698334	-0.00396512
ACOT12	ENSG00000172497	GRCh37	5	80625824	80689998	1668	1676	13	51	1	11	0.055770788	0.109931327	1.126998317	0.245164462
ACOT13	ENSG00000112304	GRCh37	6	24667263	24705293	423	435	1	3	0	2	0.222821341	0.360775875	0.908053349	0.111950062
ACOT2	ENSG00000119673	GRCh37	14	74034324	74042357	1452	1452	2	7	2	4	0.148715824	0.268713554	0.22457354	-0.170705101
ACOT4	ENSG00000177465	GRCh37	14	74058410	74063200	1266	1266	3	23	0	5	0.073274557	0.123883952	1.115468064	0.721952809
ACOT6	ENSG00000205669	GRCh37	14	74077649	74086592	624	624	4	7	1	7	0.123270835	0.111859201	1.451775249	0.28565536
ACOT7	ENSG00000097021	GRCh37	1	6324333	6454451	1143	1409	6	8	1	9	0.085257344	0.043222029	3.351501673	1.299600659
ACOT8	ENSG00000101473	GRCh37	20	44470360	44486045	960	1040	3	15	2	7	0.100873325	0.209930764	0.12002859	0.250515414
ACOX1	ENSG00000161533	GRCh37	17	73937588	73975515	1983	2221	7	23	1	4	0.081519013	0.140158628	0.027717758	0.051963343
ACOX2	ENSG00000168306	GRCh37	3	58490863	58523046	2046	2046	9	22	7	41	0.072840522	0.07974288	2.384004224	-0.071191202
ACOX3	ENSG00000087008	GRCh37	4	8368439	8442450	2103	2103	11	29	1	28	0.06478485	0.076302442	8.007885749	2.636714419
ACOXL	ENSG00000153093	GRCh37	2	111490150	111875799	1743	1897	7	14	1	21	0.083853263	0.072275337	6.448260347	2.04253539
ACP1	ENSG00000143727	GRCh37	2	264140	278283	477	659	2	3	0	10	0.196296604	0.187424492	5.050117347	3.971652161
ACP2	ENSG00000134575	GRCh37	11	47260853	47270457	1272	1446	9	10	1	10	0.046574368	0.011232189	5.201919	1.11879684
ACP5	ENSG00000102575	GRCh37	19	11685475	11689823	978	978	5	16	2	4	0.097670509	0.165684648	0.212263567	1.026384445
ACP6	ENSG00000162836	GRCh37	1	147119170	147142618	1287	1323	7	6	0	5	0.054615203	0.012859441	6.112117619	3.279580645
ACPL2	ENSG00000155893	GRCh37	3	140947568	141013748	1443	1524	6	23	2	14	0.082870134	0.160515971	0.494678141	0.011305996
ACPP	ENSG00000014257	GRCh37	3	132036211	132087142	1257	1387	6	13	3	6	0.093953874	0.097466713	0.008589657	0.08855141
ACPT	ENSG00000142513	GRCh37	19	51293672	51298481	1281	1281	7	10	2	9	0.075274563	0.037211681	1.698854331	0.262718857
ACR	ENSG00000100312	GRCh37	22	51176624	51183762	1266	1340	5	1	1	6	0.040226764	0.006710405	6.796464614	2.660561403
ACRBP	ENSG00000111644	GRCh37	12	6747241	6756626	1632	1648	9	12	1	7	0.054592958	0.018391399	2.652312093	0.390155117
ACRV1	ENSG00000134940	GRCh37	11	125541417	125551018	798	798	2	1	0	1	0.219183175	0.101430773	1.726092435	1.983698037
ACSBG1	ENSG00000103740	GRCh37	15	78459810	78538030	2175	2330	10	38	10	50	0.064535608	0.124813268	0.305382656	0.040645091
ACSBG2	ENSG00000130377	GRCh37	19	6135258	6193112	2001	2003	6	15	5	7	0.09346652	0.118197854	0.581974003	0.838534618
ACSF2	ENSG00000167107	GRCh37	17	48503519	48552206	1848	1923	12	22	4	7	0.051007008	0.025051068	0.004139671	0.66140549
ACSF3	ENSG00000176715	GRCh37	16	89154783	89222254	1731	2020	8	33	2	6	0.06913729	0.13851165	0.119170897	0.762271812
ACSL1	ENSG00000151726	GRCh37	4	185676749	185747972	2097	2214	5	25	1	9	0.07751153	0.157437456	0.281395025	-0.003782804
ACSL3	ENSG00000123983	GRCh37	2	223725652	223809357	2163	2278	10	20	6	8	0.063568323	0.044507063	0.370119074	1.197076093
ACSL5	ENSG00000197142	GRCh37	10	114133776	114188138	2220	2277	2	11	0	7	0.11701659	0.248090125	1.840920365	1.634347655
ACSL6	ENSG00000164398	GRCh37	5	131142683	131347936	2169	2347	5	18	0	10	0.093347442	0.173693708	3.986695838	1.434127287
ACSM1	ENSG00000166743	GRCh37	16	20634559	20710212	1734	1830	10	27	2	17	0.068871931	0.087014277	2.225070283	0.469164087
ACSM2A	ENSG00000183747	GRCh37	16	20462783	20498991	1734	1765	13	8	1	0	0.008299341	0.000359759	0.931003628	1.268232317
ACSM2B	ENSG00000066813	GRCh37	16	20547548	20587749	1734	1891	13	6	1	2	0.004482609	0.000147231	1.323228758	0.484214825
ACSM3	ENSG00000005187	GRCh37	16	20621565	20808903	1761	1965	20	56	4	22	0.044804073	0.048728042	1.37370853	-0.012104451
ACSM4	ENSG00000215009	GRCh37	12	7456880	7481320	1743	1743	11	35	2	7	0.064858691	0.104494158	0.012059392	0.219113164
ACSM5	ENSG00000183549	GRCh37	16	20420856	20452658	1740	1744	6	3	1	2	0.047384266	0.008452676	1.024298345	0.557411373
ACSS1	ENSG00000154930	GRCh37	20	24986868	25039616	2070	2417	14	54	4	6	0.054195657	0.105914653	1.662447227	3.007068592
ACSS2	ENSG00000131069	GRCh37	20	33459949	33515769	2145	2267	17	58	2	10	0.051026635	0.087770243	0.230240412	0.007657322
ACSS3	ENSG00000111058	GRCh37	12	81331594	81650533	2061	2061	2	9	4	15	0.131319539	0.267023223	0.036260239	-0.278077279
ACTA1	ENSG00000143632	GRCh37	1	229566992	229569845	1134	1134	1	1	1	27	0.323958956	0.27117421	3.29495108	0.05161639
ACTA2	ENSG00000107796	GRCh37	10	90694831	90751147	1134	1134	3	3	1	9	0.152996849	0.089734132	3.175298993	1.40849058
ACTB	ENSG00000075624	GRCh37	7	5566782	5603415	1128	1137	0	0	1	28	1	1	0	0
ACTBL2	ENSG00000169067	GRCh37	5	56775846	56778636	1131	1131	7	31	0	9	0.070811935	0.143579577	3.254176771	1.786857734
ACTC1	ENSG00000159251	GRCh37	15	35080297	35088340	1134	1134	0	0	1	7	1	1	0	0
ACTG1	ENSG00000184009	GRCh37	17	79476997	79490873	1128	1168	6	4	3	23	0.058355348	0.012972352	8.43128476	2.885532148
ACTG2	ENSG00000163017	GRCh37	2	74119441	74146992	1131	1304	2	13	0	4	0.105051049	0.219717375	1.006604771	0.956461853
ACTL10	ENSG00000182584	GRCh37	20	32254304	32256331	738	738	1	8	0	2	0.133204155	0.292966377	0.423016417	0.000215533
ACTL6B	ENSG00000077080	GRCh37	7	100240720	100254084	1281	1281	1	0	2	12	0.451051325	0.166241264	3.528815794	0.028876196
ACTL7A	ENSG00000187003	GRCh37	9	111624603	111626035	1308	1308	7	13	4	11	0.082553176	0.062977509	0.278763742	-0.000858844
ACTL7B	ENSG00000148156	GRCh37	9	111616871	111619239	1248	1248	2	18	2	4	0.082198408	0.140974203	1.683308185	1.095819111
ACTL8	ENSG00000117148	GRCh37	1	18081808	18153558	1101	1101	6	15	1	5	0.09346652	0.118197854	0.369100508	0.03990096
ACTL9	ENSG00000181786	GRCh37	19	8807751	8809172	1251	1251	5	10	0	2	0.105832656	0.104656152	1.50168993	0.621685998
ACTN1	ENSG00000072110	GRCh37	14	69340860	69446157	2745	3018	7	16	4	25	0.085182825	0.090888518	2.12657652	0.210113215
ACTN2	ENSG00000077522	GRCh37	1	236849754	236927931	2685	2771	18	24	3	16	0.018491043	0.001823705	4.607863556	0.966864211
ACTN4	ENSG00000130402	GRCh37	19	39138289	39222223	2736	2933	10	34	6	17	0.067211428	0.118156311	0.092920494	0.64472664
ACTR10	ENSG00000131966	GRCh37	14	58666798	58701750	1254	1254	5	10	2	0	0.105832656	0.104656152	3.939384702	5.113766102
ACTR1A	ENSG00000138107	GRCh37	10	104238986	104262482	1131	1131	2	3	0	2	0.196296604	0.187424492	1.64565757	1.630069111
ACTR1B	ENSG00000115073	GRCh37	2	98272431	98280570	1131	1131	13	41	3	24	0.05932641	0.092705422	2.061961418	0.31370584
ACTR2	ENSG00000138071	GRCh37	2	65454887	65498387	1200	1269	3	1	0	2	0.131817149	0.039969138	3.81908501	3.000108949
ACTR3C	ENSG00000106526	GRCh37	7	149941005	150020814	633	930	9	4	2	0	0.015294383	0.001253992	1.34916913	2.062545205
ACTR5	ENSG00000101442	GRCh37	20	37377085	37400834	1824	1824	8	22	2	18	0.078497789	0.107129822	2.242013133	0.196791811
ACTR6	ENSG00000075089	GRCh37	12	100592900	100635643	1191	1295	3	9	0	1	0.129614133	0.211312399	0.549264231	0.397986386
ACTR8	ENSG00000113812	GRCh37	3	53901093	53916229	1875	1894	3	12	2	4	0.114352172	0.223920411	0.402481423	0.646530698
ACTRT2	ENSG00000169717	GRCh37	1	2938046	2939465	1134	1134	9	8	1	14	0.03698084	0.006205306	8.893480529	2.220247823
ACTRT3	ENSG00000184378	GRCh37	3	169484713	169487683	1119	1119	3	9	0	2	0.129614133	0.211312399	1.052192025	0.729710453
ACVR1	ENSG00000115170	GRCh37	2	158592958	158732374	1530	1530	1	12	2	12	0.100929382	0.187256475	0.302752564	1.005166784
ACVR1B	ENSG00000135503	GRCh37	12	52345451	52390862	1641	1883	2	7	4	22	0.148715824	0.268713554	0.210583811	-0.088072977
ACVR1C	ENSG00000123612	GRCh37	2	158388888	158485517	1482	1482	2	3	2	5	0.196296604	0.187424492	0.170449129	-0.043055628
ACVR2A	ENSG00000121989	GRCh37	2	148602086	148688393	1542	1542	6	18	0	3	0.090579452	0.142889375	1.612047807	1.058717931
ACVR2B	ENSG00000114739	GRCh37	3	38495342	38524948	1539	1539	6	7	0	0	0.080754537	0.033971717	0	4.44E-16
ACVRL1	ENSG00000139567	GRCh37	12	52300692	52317145	1512	1664	7	46	1	4	0.04971272	0.069299787	0.160807506	0.516602859
ACY1	ENSG00000243989	GRCh37	3	52009066	52023213	1227	1524	6	50	0	10	0.041056683	0.033900523	2.075989661	1.346268288
ACY3	ENSG00000132744	GRCh37	11	67410026	67418130	960	960	2	20	1	10	0.075069162	0.113470803	0	-0.156812678
ACYP1	ENSG00000119640	GRCh37	14	75519924	75536186	300	525	1	3	1	2	0.222821341	0.360775875	0.058008073	0.343025973
ACYP2	ENSG00000170634	GRCh37	2	54342540	54532437	300	437	7	18	1	12	0.085187026	0.108381047	2.415051001	0.603413759
ADA	ENSG00000196839	GRCh37	20	43248163	43280874	1092	1092	2	11	1	5	0.11701659	0.248090125	0.005035288	-0.189241796
ADAD1	ENSG00000164113	GRCh37	4	123300121	123350957	1731	1731	6	24	0	7	0.081129163	0.160449122	2.775459815	1.734910057
ADAD2	ENSG00000140955	GRCh37	16	84224744	84230774	1998	1998	7	27	1	11	0.076532972	0.148950407	1.048749255	0.171060129
ADAL	ENSG00000168803	GRCh37	15	43622872	43646096	987	1118	1	3	1	1	0.222821341	0.360775875	0.36690014	0.703102463
ADAM10	ENSG00000137845	GRCh37	15	58887403	59042177	2247	2434	6	7	0	5	0.080754537	0.033971717	4.969682482	3.250105567
ADAM11	ENSG00000073670	GRCh37	17	42836399	42859214	2310	2310	4	10	9	43	0.117695944	0.159239858	0.827156946	-0.009440308
ADAM12	ENSG00000148848	GRCh37	10	127700950	128077024	2730	2834	9	55	2	18	0.045932839	0.065145098	0.232786958	0.105654556
ADAM15	ENSG00000143537	GRCh37	1	155023042	155035252	2592	2622	15	60	2	9	0.051396356	0.102158645	0.020355205	0.243409357
ADAM17	ENSG00000151694	GRCh37	2	9628615	9695921	2475	2490	8	17	1	4	0.077036738	0.069033937	0.304361009	-0.001760019
ADAM18	ENSG00000168619	GRCh37	8	39442008	39587584	2220	2247	30	76	1	8	0.029674662	0.016987405	1.465205586	0.260313006
ADAM19	ENSG00000135074	GRCh37	5	156822542	157002783	2757	3150	20	66	2	35	0.046880148	0.075209324	6.692148497	1.453945941
ADAM2	ENSG00000104755	GRCh37	8	39601254	39695808	2208	2208	9	23	2	2	0.073176474	0.086549792	0.746377425	1.806394792
ADAM20	ENSG00000134007	GRCh37	14	70989078	71001732	2331	2331	3	26	2	21	0.065387035	0.093266927	0.040425791	0.010485306
ADAM21	ENSG00000139985	GRCh37	14	70924217	70926622	2169	2169	6	1	0	4	0.021168391	0.002812991	9.41657479	6.729204349
ADAM22	ENSG00000008277	GRCh37	7	87563458	87832204	2721	3120	8	12	7	22	0.067396769	0.032091112	1.389352723	-0.014469851
ADAM23	ENSG00000114948	GRCh37	2	207308263	207485851	2499	2681	9	13	2	10	0.057981657	0.022799473	2.225474465	0.193249624
ADAM28	ENSG00000042980	GRCh37	8	24151553	24216531	2328	2457	18	59	1	38	0.049636873	0.079631475	10.40581974	3.781282412
ADAM29	ENSG00000168594	GRCh37	4	175750819	175899331	2463	2463	4	51	3	59	0.03174619	0.008905374	0.3066256	0.035650941
ADAM30	ENSG00000134249	GRCh37	1	120436156	120439118	2373	2373	5	33	3	3	0.061379858	0.100520863	3.813823424	5.255373352
ADAM32	ENSG00000197140	GRCh37	8	38964509	39142430	2364	2616	9	29	1	9	0.071945905	0.119631603	1.022039972	0.016499778
ADAM33	ENSG00000149451	GRCh37	20	3648612	3662893	2442	2442	3	60	0	11	0.020748081	0.000935105	0.987463196	0.634059723
ADAM7	ENSG00000069206	GRCh37	8	24298443	24384483	2265	2412	13	21	1	16	0.041453914	0.013354299	7.104379191	3.023783168
ADAM8	ENSG00000151651	GRCh37	10	135075907	135090372	2475	2670	7	38	7	19	0.060538271	0.112577597	1.309162242	2.179046722
ADAM9	ENSG00000168615	GRCh37	8	38854388	38962663	2460	2625	5	10	3	6	0.105832656	0.104656152	0	0.45872425
ADAMDEC1	ENSG00000134028	GRCh37	8	24241798	24263526	1413	1413	2	13	0	0	0.105051049	0.219717375	0	0
ADAMTS1	ENSG00000154734	GRCh37	21	28208606	28217728	2904	2995	3	17	0	13	0.092917571	0.191561252	3.197618913	1.853228942
ADAMTS10	ENSG00000142303	GRCh37	19	8645126	8675620	3312	3371	15	22	5	21	0.030075267	0.005890592	3.32522461	0.295750644
ADAMTS12	ENSG00000151388	GRCh37	5	33523640	33892297	4785	4850	25	37	4	16	0.011996758	0.000728385	2.918811668	0.389032143
ADAMTS13	ENSG00000160323	GRCh37	9	136279478	136324508	4284	4498	12	44	7	45	0.05979747	0.112690101	1.194467489	0.003462552
ADAMTS14	ENSG00000138316	GRCh37	10	72432559	72522197	3681	3681	14	69	4	31	0.045018713	0.081118121	0.590110124	0.000996576
ADAMTS15	ENSG00000166106	GRCh37	11	130318869	130346532	2853	2853	5	15	6	21	0.099676005	0.159168169	0.049274456	0.335121678
ADAMTS16	ENSG00000145536	GRCh37	5	5140443	5320417	3675	3687	18	73	2	20	0.046543022	0.092834742	1.576893583	0.168590619
ADAMTS17	ENSG00000140470	GRCh37	15	100511794	100882210	3288	3471	20	56	4	30	0.044804073	0.048728042	3.178256358	0.196557184
ADAMTS18	ENSG00000140873	GRCh37	16	77281710	77469011	3666	3762	23	60	5	15	0.038525632	0.031050467	0.060636695	0.476332052
ADAMTS19	ENSG00000145808	GRCh37	5	128795958	129074376	3624	3624	11	34	2	8	0.065088393	0.100603701	0.092258271	0.07946563
ADAMTS2	ENSG00000087116	GRCh37	5	178537852	178772431	3636	3708	13	65	2	14	0.046234752	0.082932625	0.180958601	-0.009638103
ADAMTS20	ENSG00000173157	GRCh37	12	43747669	43945724	5733	5964	32	64	1	10	0.017066753	0.002575383	3.30152327	1.126140523
ADAMTS3	ENSG00000156140	GRCh37	4	73146686	73434516	3618	3618	12	48	4	17	0.057450833	0.114120237	0.008954237	0.504056476
ADAMTS4	ENSG00000158859	GRCh37	1	161159538	161168846	2514	2577	14	48	2	17	0.056401329	0.098727376	1.484978601	0.180794562
ADAMTS5	ENSG00000154736	GRCh37	21	28290231	28338832	2793	2793	16	28	2	14	0.035212952	0.01066282	3.564674983	0.544563655
ADAMTS6	ENSG00000049192	GRCh37	5	64444563	64777747	3354	3540	13	31	0	12	0.056131122	0.049667867	7.274698306	4.289160873
ADAMTS7	ENSG00000136378	GRCh37	15	79051545	79103773	5061	5061	2	46	1	38	0.027909023	0.002697675	0.170156601	-0.039186646
ADAMTS8	ENSG00000134917	GRCh37	11	130274820	130298888	2670	2670	10	16	2	32	0.055585065	0.02404538	10.18898265	3.293456553
ADAMTS9	ENSG00000163638	GRCh37	3	64501333	64673676	5808	5812	17	64	6	57	0.049709997	0.095593524	3.63169226	0.418226472
ADAMTSL1	ENSG00000178031	GRCh37	9	18473892	18910948	5289	5553	27	101	3	25	0.039502097	0.075347685	1.781990819	0.052502471
ADAMTSL2	ENSG00000197859	GRCh37	9	136397286	136440641	2856	3183	2	9	1	6	0.131319539	0.267023223	0.047510176	-0.129387608
ADAMTSL3	ENSG00000156218	GRCh37	15	84322838	84708594	5076	5112	20	46	7	38	0.038347414	0.022263338	3.29283134	0.092933931
ADAMTSL4	ENSG00000143382	GRCh37	1	150521884	150533413	3225	3369	17	92	3	14	0.035632404	0.049415268	0.04520047	0.647768338
ADAMTSL5	ENSG00000185761	GRCh37	19	1505017	1513603	1416	1484	3	20	1	2	0.082374091	0.158066506	0.693942872	0.9455119
ADAP1	ENSG00000105963	GRCh37	7	937540	995043	1125	1678	3	14	4	11	0.105155232	0.2168332	0.37913457	0.637869724
ADAP2	ENSG00000184060	GRCh37	17	29233362	29286340	1146	1164	5	12	2	3	0.104469206	0.130170383	0.194388179	0.95766679
ADAR	ENSG00000160710	GRCh37	1	154554538	154600475	3681	3825	9	15	7	27	0.063564285	0.033187991	1.994683921	-0.0217503
ADARB1	ENSG00000197381	GRCh37	21	46493768	46646478	2226	2235	11	8	1	6	0.018317497	0.001531431	4.284106157	1.447843405
ADARB2	ENSG00000185736	GRCh37	10	1228073	1779670	2220	2429	5	44	3	30	0.044203372	0.038070951	0.027953359	0.361408955
ADAT1	ENSG00000065457	GRCh37	16	75630879	75657198	1509	1577	5	23	3	5	0.081969606	0.167622702	1.277495009	2.478522883
ADAT2	ENSG00000189007	GRCh37	6	143748126	143771810	576	591	2	7	0	0	0.148715824	0.268713554	0	0
ADAT3	ENSG00000213638	GRCh37	19	1905377	1913444	1056	1056	1	2	1	65	0.261761964	0.331756314	3.922132043	-0.403969663
ADC	ENSG00000142920	GRCh37	1	33546705	33586131	1383	1503	5	21	3	14	0.086524856	0.173960365	0.017107773	0.357829734
ADCK1	ENSG00000063761	GRCh37	14	78266426	78401355	1572	1572	10	18	0	8	0.060114018	0.033561209	6.042274306	3.418883831
ADCK2	ENSG00000133597	GRCh37	7	140372953	140396061	1881	2073	5	7	7	20	0.10223656	0.06320858	0.94106192	-0.021397604
ADCK3	ENSG00000163050	GRCh37	1	227085237	227175246	1944	1944	9	33	3	14	0.069071299	0.130303291	0.109103002	0.259945892
ADCK4	ENSG00000123815	GRCh37	19	41197434	41224112	1635	1635	3	29	2	12	0.0585161	0.067986436	0.232197063	0.433780463
ADCK5	ENSG00000173137	GRCh37	8	145596790	145618457	1743	1817	1	17	0	6	0.076167303	0.093575848	0.589720338	0.009838946
ADCY1	ENSG00000164742	GRCh37	7	45613739	45762715	3360	3447	12	30	0	22	0.060471558	0.061930867	11.5152829	5.082362197
ADCY10	ENSG00000143199	GRCh37	1	167778625	167883453	4833	4849	22	51	1	22	0.035377541	0.019233041	8.133178514	2.963963769
ADCY2	ENSG00000078295	GRCh37	5	7396321	7830194	3276	3456	14	41	2	16	0.056780622	0.076855457	1.818303636	0.26352817
ADCY3	ENSG00000138031	GRCh37	2	25042038	25142708	3435	3587	20	32	0	16	0.022077177	0.003281442	13.0955019	6.529221736
ADCY4	ENSG00000129467	GRCh37	14	24787555	24804299	3234	3258	11	75	3	19	0.034025939	0.029337359	0.010985832	0.540534797
ADCY5	ENSG00000173175	GRCh37	3	123001143	123168605	3786	3978	12	27	3	8	0.058048637	0.046908581	0.050614564	0.26205325
ADCY6	ENSG00000174233	GRCh37	12	49159975	49182820	3507	3540	11	35	3	12	0.064858691	0.104494158	0.100110762	0.149644089
ADCY7	ENSG00000121281	GRCh37	16	50280048	50352046	3243	3381	12	44	4	11	0.05979747	0.112690101	0.180655927	1.216112922
ADCY8	ENSG00000155897	GRCh37	8	131792547	132054672	3756	3756	18	34	3	59	0.033726674	0.011100001	17.81277872	5.551089955
ADCY9	ENSG00000162104	GRCh37	16	4003388	4166186	4062	4198	12	33	2	28	0.061767765	0.076896134	5.314833337	1.018122622
ADCYAP1R1	ENSG00000078549	GRCh37	7	31092076	31151089	1491	1575	3	14	2	3	0.105155232	0.2168332	1.008143719	1.266829886
ADD1	ENSG00000087274	GRCh37	4	2845584	2931803	2307	2473	7	24	6	24	0.080384718	0.143807808	0.060604941	0.216537604
ADD2	ENSG00000075340	GRCh37	2	70834750	70995357	2181	2402	12	28	2	13	0.058993395	0.051841369	1.750757495	0.097930999
ADD3	ENSG00000148700	GRCh37	10	111756126	111895323	2121	2121	1	30	3	7	0.04250477	0.011389041	5.161979226	5.602950429
ADGB	ENSG00000118492	GRCh37	6	146920101	147136598	5004	5249	37	68	1	17	0.010202092	0.000621175	8.095259999	3.204305427
ADH1A	ENSG00000187758	GRCh37	4	100197524	100212185	1128	1128	1	6	0	4	0.158083266	0.342542294	0.960365686	0.003743035
ADH1B	ENSG00000196616	GRCh37	4	100226121	100242558	1128	1128	9	22	0	0	0.072840522	0.07974288	0	0
ADH4	ENSG00000198099	GRCh37	4	100044808	100078949	1143	1218	9	26	0	1	0.073159146	0.105188264	0.584828477	0.275408506
ADH5	ENSG00000197894	GRCh37	4	99992132	100009952	1125	1125	8	17	0	7	0.077036738	0.069033937	4.645976377	2.310776968
ADH6	ENSG00000172955	GRCh37	4	100123795	100140694	1128	1132	4	23	0	3	0.078733351	0.155678596	0.908366091	0.464306178
ADH7	ENSG00000196344	GRCh37	4	100333418	100356894	1185	1239	6	11	0	7	0.092621658	0.075174255	4.917642876	3.096165245
ADHFE1	ENSG00000147576	GRCh37	8	67342420	67383836	1404	1429	5	13	0	9	0.103141747	0.141289425	4.604622826	1.763157213
ADI1	ENSG00000182551	GRCh37	2	3501693	3523507	540	871	8	37	1	1	0.064208575	0.129072517	1.01406143	1.744612979
ADIG	ENSG00000182035	GRCh37	20	37209838	37217106	243	650	1	6	0	1	0.158083266	0.342542294	0.286694124	0.001602365
ADIPOQ	ENSG00000181092	GRCh37	3	186560463	186576252	735	735	2	11	0	8	0.11701659	0.248090125	2.046273884	1.787798136
ADIPOR1	ENSG00000159346	GRCh37	1	202909951	202927700	1128	1128	2	5	0	5	0.170188825	0.244366419	2.437694773	2.156365906
ADIPOR2	ENSG00000006831	GRCh37	12	1797740	1897844	1161	1161	2	1	0	5	0.219183175	0.101430773	5.178277304	4.483701973
ADK	ENSG00000156110	GRCh37	10	75910960	76469061	1089	1103	1	3	0	4	0.222821341	0.360775875	1.529641423	0.143819422
ADM	ENSG00000148926	GRCh37	11	10326227	10328944	558	606	4	7	0	2	0.123270835	0.111859201	1.627686987	0.907302885
ADM2	ENSG00000128165	GRCh37	22	50919985	50924869	447	949	2	20	0	5	0.075069162	0.113470803	0.854822515	0.794361569
ADM5	ENSG00000224420	GRCh37	19	50191921	50193832	462	462	1	0	0	2	0.451051325	0.166241264	3.81908501	0.511333486
ADNP	ENSG00000101126	GRCh37	20	49505585	49547958	3309	3309	10	20	4	43	0.063568323	0.044507063	7.466294391	1.820061749
ADNP2	ENSG00000101544	GRCh37	18	77866915	77905406	3396	3555	11	49	2	26	0.056009226	0.111978175	2.120272903	0.262951811
ADORA1	ENSG00000163485	GRCh37	1	203059782	203136533	981	1018	1	3	1	6	0.222821341	0.360775875	0.190755274	-0.028448574
ADORA2A	ENSG00000128271	GRCh37	22	24813847	24838328	1239	1239	2	6	4	21	0.15887792	0.260318464	0.312338378	-0.008782585
ADORA2A-AS1	ENSG00000178803	GRCh37	22	24825178	24891042	480	480	2	6	4	21	0.15887792	0.260318464	0.312338378	-0.008782585
ADORA2B	ENSG00000170425	GRCh37	17	15848231	15879060	999	999	3	14	1	0	0.105155232	0.2168332	3.225448429	3.488752612
ADORA3	ENSG00000121933	GRCh37	1	112025970	112106584	1044	1794	7	23	1	11	0.081519013	0.140158628	1.420237121	0.297642793
ADPGK	ENSG00000159322	GRCh37	15	73043710	73078187	1491	1512	6	48	2	0	0.043409122	0.040971484	8.259161297	8.673488699
ADPRH	ENSG00000144843	GRCh37	3	119298115	119308792	1074	1074	7	10	0	2	0.075274563	0.037211681	1.973369775	1.159502865
ADPRHL1	ENSG00000153531	GRCh37	13	114076260	114107839	1065	1065	5	6	2	11	0.098527536	0.050159555	2.653986255	0.127128053
ADPRHL2	ENSG00000116863	GRCh37	1	36554476	36559533	1092	1092	4	21	0	5	0.084181139	0.172018349	1.576974064	0.780248436
ADPRM	ENSG00000170222	GRCh37	17	10600911	10614550	1029	1046	1	8	2	7	0.133204155	0.292966377	0.406514211	1.117089907
ADRA1A	ENSG00000120907	GRCh37	8	26605667	26724790	1428	2219	8	12	6	41	0.067396769	0.032091112	5.863944792	0.70741004
ADRA1B	ENSG00000170214	GRCh37	5	159343790	159399551	1563	1563	1	4	0	2	0.19535785	0.367812984	0.737604221	0.008728914
ADRA1D	ENSG00000171873	GRCh37	20	4201329	4229721	1719	1719	1	10	0	2	0.115008543	0.238191943	0.348929557	-0.000851204
ADRA2A	ENSG00000150594	GRCh37	10	112836790	112840658	1398	1398	3	3	0	5	0.152996849	0.089734132	4.573191436	2.866823807
ADRA2B	ENSG00000222040	GRCh37	2	96778707	96781984	1344	1344	8	12	2	6	0.067396769	0.032091112	0.580538431	-0.010785353
ADRB1	ENSG00000043591	GRCh37	10	115803806	115806667	1434	1434	2	0	3	2	0.203447298	0.055272316	1.64565757	0.927706718
ADRB2	ENSG00000169252	GRCh37	5	148206156	148208196	1242	1242	3	12	1	3	0.114352172	0.223920411	0.046066423	0.176266724
ADRBK1	ENSG00000173020	GRCh37	11	67033881	67054027	2070	2202	2	6	1	12	0.15887792	0.260318464	1.176599355	0.647541972
ADRBK2	ENSG00000100077	GRCh37	22	25960816	26118601	2067	2067	2	9	3	9	0.131319539	0.267023223	0.157863166	-0.215890868
ADRM1	ENSG00000130706	GRCh37	20	60877149	60883918	1224	1224	1	6	0	4	0.158083266	0.342542294	0.960365686	0.003743035
ADSL	ENSG00000239900	GRCh37	22	40742507	40764823	1455	1542	10	11	0	1	0.039182353	0.00787215	1.25186197	0.869065212
ADSS	ENSG00000035687	GRCh37	1	244571796	244615436	1371	1371	3	2	0	0	0.147929901	0.06366993	0	4.44E-16
ADSSL1	ENSG00000185100	GRCh37	14	105190523	105213662	1503	1728	7	16	2	10	0.085182825	0.090888518	0.822680188	0.040550236
ADTRP	ENSG00000111863	GRCh37	6	11712287	11807279	747	857	1	7	3	26	0.144565133	0.319290284	0.02928458	0.172236646
AEBP1	ENSG00000106624	GRCh37	7	44143960	44154161	3477	3677	4	47	1	5	0.035977757	0.014878662	0.435399082	0.971143495
AEN	ENSG00000181026	GRCh37	15	89164527	89175513	978	1054	5	22	1	2	0.084239298	0.171349146	0.33011671	1.027346894
AES	ENSG00000104964	GRCh37	19	3052908	3063105	795	901	0	13	3	13	0.080357364	0.070669857	3.847982344	2.083624551
AF131215.5	ENSG00000215346	GRCh37	8	10983980	10987745	243	243	3	1	0	0	0.131817149	0.039969138	0	0
AF165138.7	ENSG00000243440	GRCh37	21	15964251	16031142	498	516	1	2	0	1	0.261761964	0.331756314	0.679596147	0.02263556
AFAP1	ENSG00000196526	GRCh37	4	7760441	7941653	2445	2445	13	50	8	47	0.056310804	0.109832127	0.751996323	-0.036654296
AFAP1L1	ENSG00000157510	GRCh37	5	148651434	148721365	2307	2307	7	38	1	24	0.060538271	0.112577597	2.456064234	0.639467262
AFAP1L2	ENSG00000169129	GRCh37	10	116054583	116164515	2457	2670	16	42	2	37	0.050552458	0.051072949	8.966189539	2.220295048
AFF1	ENSG00000172493	GRCh37	4	87856154	88062206	3657	3785	17	33	6	17	0.037315468	0.014548125	0.46612954	0.018833299
AFF3	ENSG00000144218	GRCh37	2	100163718	100759201	3756	4155	10	30	7	42	0.068773363	0.102946564	1.629888214	0.051123399
AFF4	ENSG00000072364	GRCh37	5	132211071	132299326	3492	3558	7	54	1	14	0.04043082	0.0363033	0.325862035	0.001780276
AFG3L2	ENSG00000141385	GRCh37	18	12328943	12377313	2394	2394	6	23	2	11	0.082870134	0.160515971	0.168958449	-0.038793641
AFM	ENSG00000079557	GRCh37	4	74347400	74369691	1800	1800	4	16	1	3	0.099199322	0.195225682	0.048745426	0.379573573
AFMID	ENSG00000183077	GRCh37	17	76183398	76203782	927	1213	9	10	1	5	0.046574368	0.011232189	1.956911888	0.238252582
AFP	ENSG00000081051	GRCh37	4	74296855	74321891	1830	1914	7	37	1	78	0.061980216	0.117937945	9.907693343	3.157242606
AFTPH	ENSG00000119844	GRCh37	2	64751465	64820139	2811	2814	20	55	0	13	0.044369017	0.045840867	7.341664789	3.655568754
AGA	ENSG00000038002	GRCh37	4	178351924	178363657	1041	1041	5	8	1	12	0.104478846	0.076924754	3.716452202	0.45953693
AGAP2	ENSG00000135439	GRCh37	12	58118981	58135940	3579	3753	16	41	1	17	0.049963274	0.047409041	4.886348571	1.305046208
AGAP3	ENSG00000133612	GRCh37	7	150782918	150841523	2736	3851	7	34	5	10	0.066378183	0.132596834	1.619865225	2.447746955
AGBL1	ENSG00000166748	GRCh37	15	86685227	87572283	3201	3229	13	51	2	14	0.055770788	0.109931327	0.55362843	0.001503578
AGBL2	ENSG00000165923	GRCh37	11	47681143	47736941	2709	2856	12	16	6	32	0.037013911	0.008281296	5.954555024	0.676590223
AGBL3	ENSG00000146856	GRCh37	7	134671259	134832715	2763	3283	10	17	3	7	0.057990073	0.028603249	0.161137137	0.00266329
AGBL4	ENSG00000186094	GRCh37	1	48998527	50489585	1512	1639	12	30	1	13	0.060471558	0.061930867	3.227928742	0.676173026
AGBL5	ENSG00000084693	GRCh37	2	27265232	27293490	2661	2848	18	34	2	9	0.033726674	0.011100001	1.227961972	0.133932147
AGER	ENSG00000204305	GRCh37	6	32148745	32152101	1215	1490	7	21	0	4	0.083458613	0.129992461	2.12979635	1.242548859
AGFG1	ENSG00000173744	GRCh37	2	228336868	228421384	1755	1836	5	10	1	7	0.105832656	0.104656152	1.278618975	0.000940919
AGFG2	ENSG00000106351	GRCh37	7	100136834	100165842	1446	1479	1	7	0	13	0.144565133	0.319290284	2.012328862	0.063535074
AGGF1	ENSG00000164252	GRCh37	5	76325076	76361059	2145	2160	7	13	1	4	0.082553176	0.062977509	0.441583082	0.038991206
AGK	ENSG00000006530	GRCh37	7	141250989	141355044	1269	1330	4	16	4	5	0.099199322	0.195225682	1.780745768	2.618137599
AGL	ENSG00000162688	GRCh37	1	100315640	100389579	4599	4664	26	54	2	16	0.024891671	0.006820658	3.809919371	0.868244352
AGMAT	ENSG00000116771	GRCh37	1	15898848	15911605	1059	1059	3	7	3	8	0.140244416	0.183832432	0.019079077	-0.046678687
AGMO	ENSG00000187546	GRCh37	7	15239943	15601640	1338	1482	6	12	1	6	0.093561519	0.086395314	0.991527358	0.261928358
AGPAT2	ENSG00000169692	GRCh37	9	139567595	139581875	837	837	2	9	2	1	0.131319539	0.267023223	2.501398583	1.530530274
AGPAT3	ENSG00000160216	GRCh37	21	45285067	45406417	1131	1131	3	4	3	12	0.152684495	0.116219121	1.209129033	0.225260256
AGPAT4	ENSG00000026652	GRCh37	6	161551011	161695093	1137	1512	3	8	2	11	0.134949445	0.199562871	0.510167351	0.039158811
AGPAT5	ENSG00000155189	GRCh37	8	6565878	6617184	1095	1095	4	8	2	3	0.122097158	0.129212793	0.067987356	0.476350611
AGPAT6	ENSG00000158669	GRCh37	8	41434706	41482520	1371	1373	1	6	1	3	0.158083266	0.342542294	0.190755274	0.764593732
AGPAT9	ENSG00000138678	GRCh37	4	84457067	84527028	1305	1305	5	22	1	3	0.084239298	0.171349146	0.088676955	0.623445378
AGPHD1	ENSG00000188266	GRCh37	15	78799906	78829714	1122	1186	9	18	0	1	0.069255295	0.05197474	0.792963882	0.381628445
AGPS	ENSG00000018510	GRCh37	2	178257372	178408564	1977	1977	1	7	1	3	0.144565133	0.319290284	0.286465276	0.806831443
AGR2	ENSG00000106541	GRCh37	7	16831435	16873057	528	677	2	2	0	1	0.209898811	0.147070904	1.184939226	1.099309211
AGR3	ENSG00000173467	GRCh37	7	16899029	16921611	501	586	3	4	1	0	0.152684495	0.116219121	1.529641423	1.711575632
AGRN	ENSG00000188157	GRCh37	1	955503	991496	6138	6207	13	60	5	32	0.049908694	0.097116938	0.339702734	0.000946491
AGRP	ENSG00000159723	GRCh37	16	67516474	67517716	399	399	1	5	1	10	0.17457061	0.359987862	0.206430295	-0.036460728
AGT	ENSG00000135744	GRCh37	1	230838269	230850043	1458	1458	8	38	5	51	0.062947438	0.125509291	1.622305433	0.014566317
AGTPBP1	ENSG00000135049	GRCh37	9	88161455	88356944	3561	3869	17	36	3	31	0.041083051	0.021254231	7.007949872	2.039952396
AGTR1	ENSG00000144891	GRCh37	3	148415571	148460795	1080	1080	4	22	2	8	0.081414099	0.164129894	0.107561427	0.626017369
AGTRAP	ENSG00000177674	GRCh37	1	11796141	11814859	480	707	9	29	0	5	0.071945905	0.119631603	2.517304276	1.155411928
AGXT2	ENSG00000113492	GRCh37	5	34998206	35048198	1545	1545	4	25	0	2	0.073630699	0.137824032	0.572649018	0.297221606
AGXT2L1	ENSG00000164089	GRCh37	4	109663196	109684210	1500	1502	4	17	1	8	0.096059848	0.193541321	0.304361009	-0.001500838
AGXT2L2	ENSG00000175309	GRCh37	5	177635498	177659792	1353	1548	10	27	5	11	0.068871931	0.087014277	0.097091767	0.656537608
AHCTF1	ENSG00000153207	GRCh37	1	247002400	247095280	6828	6926	48	113	2	13	0.014691927	0.002669236	2.097529693	0.294733635
AHCY	ENSG00000101444	GRCh37	20	32868074	32899608	1299	1299	2	7	1	7	0.148715824	0.268713554	0.280940574	0.07486003
AHCYL1	ENSG00000168710	GRCh37	1	110527308	110566357	1593	1593	3	7	0	6	0.140244416	0.183832432	3.225196045	1.979167304
AHCYL2	ENSG00000158467	GRCh37	7	128864864	129070052	1836	2077	3	12	1	4	0.114352172	0.223920411	0	0.054015677
AHDC1	ENSG00000126705	GRCh37	1	27860546	27930942	4812	4812	15	31	4	26	0.0453018	0.024649979	3.828178183	0.496381856
AHI1	ENSG00000135541	GRCh37	6	135604670	135818914	3591	3794	17	53	2	15	0.051111301	0.075261822	1.401987239	0.1686996
AHNAK	ENSG00000124942	GRCh37	11	62201016	62323719	17673	17827	90	259	11	61	0.012867345	0.00418844	3.919925466	0.066842412
AHNAK2	ENSG00000185567	GRCh37	14	105403581	105444694	17388	17388	124	300	18	173	0.002619287	2.70E-05	32.88543602	7.082771104
AHR	ENSG00000106546	GRCh37	7	17338246	17385776	2547	2547	11	19	3	5	0.053228156	0.024740974	0.001881553	0.353292104
AHRR	ENSG00000063438	GRCh37	5	304291	438406	2160	2357	13	24	3	11	0.047281364	0.021749849	0.928117241	0.043985822
AHSA1	ENSG00000100591	GRCh37	14	77924213	77935817	1017	1283	1	5	1	5	0.17457061	0.359987862	0	0.224996047
AHSA2	ENSG00000173209	GRCh37	2	61404553	61414686	414	441	4	5	1	1	0.121648096	0.07535497	0.020306145	0.140308409
AHSG	ENSG00000145192	GRCh37	3	186330712	186339107	1104	1107	6	56	0	12	0.034715822	0.018378316	2.223311507	1.427753739
AICDA	ENSG00000111732	GRCh37	12	8754762	8765467	597	601	2	2	0	2	0.209898811	0.147070904	2.092992575	1.802925377
AIDA	ENSG00000186063	GRCh37	1	222841355	222886552	921	959	3	2	0	2	0.147929901	0.06366993	2.830596796	1.738188266
AIF1	ENSG00000204472	GRCh37	6	31582961	31584798	444	511	1	3	0	5	0.222821341	0.360775875	1.780296568	0.152505351
AIF1L	ENSG00000126878	GRCh37	9	133971863	133998539	531	651	3	1	0	2	0.131817149	0.039969138	3.81908501	3.000108949
AIFM2	ENSG00000042286	GRCh37	10	71857979	71892690	1122	1122	10	23	5	11	0.066983612	0.062631737	0.004540258	0.355065217
AIFM3	ENSG00000183773	GRCh37	22	21319396	21335649	1818	1910	6	24	1	9	0.081129163	0.160449122	0.572310305	0.084873067
AIG1	ENSG00000146416	GRCh37	6	143381633	143661441	717	794	1	11	0	1	0.107556907	0.211931339	0.166860106	0.007071186
AIM1	ENSG00000112297	GRCh37	6	106959730	107018326	5172	5250	29	70	1	10	0.028509774	0.013548051	2.466343585	0.689563233
AIM1L	ENSG00000176092	GRCh37	1	26648350	26680621	2364	3872	13	79	2	26	0.035977144	0.040874372	1.067340638	0.104302965
AIM2	ENSG00000163568	GRCh37	1	159032274	159116886	1032	1032	1	12	0	3	0.100929382	0.187256475	0.43040938	-0.001814864
AIMP1	ENSG00000164022	GRCh37	4	107236701	107270383	1011	1011	5	13	0	1	0.103141747	0.141289425	0.630375989	0.291627162
AIMP2	ENSG00000106305	GRCh37	7	6048876	6063465	963	963	8	25	1	7	0.077065735	0.124592107	0.572803572	0.010623975
AIP	ENSG00000110711	GRCh37	11	67250512	67258574	993	1217	6	18	1	19	0.090579452	0.142889375	3.625323487	1.332951682
AIPL1	ENSG00000129221	GRCh37	17	6297013	6338519	1155	1354	7	12	5	8	0.080741419	0.053922641	0.008628213	0.412714488
AIRE	ENSG00000160224	GRCh37	21	45705721	45718531	1638	1926	5	33	2	15	0.061379858	0.100520863	0.020782341	0.309045802
AJAP1	ENSG00000196581	GRCh37	1	4714792	4843850	1236	1236	4	11	1	6	0.114901669	0.171152887	0.443151527	0.013943611
AJUBA	ENSG00000129474	GRCh37	14	23440383	23451851	1617	1721	8	24	2	8	0.077681622	0.119426109	0.10795057	0.124165965
AK1	ENSG00000106992	GRCh37	9	130628759	130640022	585	640	2	4	1	3	0.182718203	0.220124504	0.080434865	-0.06300964
AK2	ENSG00000004455	GRCh37	1	33473585	33546597	720	794	3	38	0	4	0.04254389	0.022837045	0.579014813	0.390473785
AK3	ENSG00000147853	GRCh37	9	4711155	4742043	684	684	3	11	0	3	0.119262777	0.223215556	1.295739241	0.866026082
AK4	ENSG00000162433	GRCh37	1	65613232	65697828	672	672	2	4	0	0	0.182718203	0.220124504	0	0
AK5	ENSG00000154027	GRCh37	1	77747736	78025651	1689	1689	8	6	2	7	0.038427985	0.006284804	2.836210264	0.477819473
AK7	ENSG00000140057	GRCh37	14	96858448	96955764	2172	2279	10	18	9	15	0.060114018	0.033561209	0.01776361	0.570173678
AK8	ENSG00000165695	GRCh37	9	135600965	135754164	1440	1440	4	28	0	3	0.066606302	0.110859148	0.763512417	0.375042864
AKAP1	ENSG00000121057	GRCh37	17	55162453	55198710	2712	2820	16	29	2	28	0.036815137	0.012459742	9.392560777	2.400000609
AKAP10	ENSG00000108599	GRCh37	17	19807615	19881656	1989	1992	6	10	2	9	0.091019175	0.064064279	1.214356381	0.244774877
AKAP11	ENSG00000023516	GRCh37	13	42846289	42897396	5706	5706	13	66	2	34	0.045488066	0.079822866	2.960935672	0.724287633
AKAP12	ENSG00000131016	GRCh37	6	151561134	151679692	5349	5378	22	57	4	24	0.039656249	0.032182395	2.238025508	0.128573913
AKAP13	ENSG00000170776	GRCh37	15	85923802	86292586	8454	8721	56	155	9	48	0.019118407	0.008884938	3.031587163	0.018218476
AKAP2	ENSG00000241978	GRCh37	9	112542769	112934792	3312	3504	15	36	2	12	0.050559852	0.04182149	1.431192493	0.136492498
AKAP3	ENSG00000111254	GRCh37	12	4724677	4758213	2562	2562	10	29	0	5	0.068925726	0.097989255	2.761521852	1.68230494
AKAP5	ENSG00000179841	GRCh37	14	64932217	64936425	1284	1284	6	19	0	4	0.08924172	0.148885394	2.015314171	1.348632911
AKAP6	ENSG00000151320	GRCh37	14	32798479	33300567	6960	7299	32	91	2	21	0.03250242	0.029179239	3.872844412	0.963775812
AKAP7	ENSG00000118507	GRCh37	6	131456806	131604675	1047	1371	16	26	0	2	0.031809934	0.007614805	1.862007256	1.004745454
AKAP8	ENSG00000105127	GRCh37	19	15464196	15490612	2079	2079	15	65	2	68	0.048766371	0.097074184	10.65235873	2.956725838
AKAP8L	ENSG00000011243	GRCh37	19	15490861	15529952	1941	2105	2	16	1	2	0.090351825	0.171658597	0.847844908	0.548239019
AKAP9	ENSG00000127914	GRCh37	7	91570181	91739987	11724	12065	46	118	14	50	0.01962992	0.007092855	0.927624884	0.218836947
AKD1	ENSG00000155085	GRCh37	6	109814059	110012420	5736	6128	27	67	4	7	0.031797894	0.018473446	0.266816731	1.558137334
AKIP1	ENSG00000166452	GRCh37	11	8932686	8941631	633	732	4	6	0	0	0.123303541	0.093674508	0	0
AKIRIN1	ENSG00000174574	GRCh37	1	39456895	39471731	579	579	0	2	1	0	0.257927744	0.665210521	3.81908501	2.773126284
AKIRIN2	ENSG00000135334	GRCh37	6	88384790	88411927	612	612	0	3	4	14	0.208408108	0.542548622	1.380910631	0.490159862
AKNA	ENSG00000106948	GRCh37	9	117096436	117156685	4320	4411	19	82	2	12	0.043332125	0.085580102	0.178064518	0.096869594
AKNAD1	ENSG00000162641	GRCh37	1	109358520	109506106	2511	2788	15	64	3	53	0.049326971	0.098555476	5.831113371	1.082064731
AKR1A1	ENSG00000117448	GRCh37	1	46016215	46035721	978	978	6	12	5	36	0.093561519	0.086395314	3.440748497	0.761868801
AKR1B1	ENSG00000085662	GRCh37	7	134127127	134144036	951	951	3	14	4	19	0.105155232	0.2168332	0.000442613	0.089482374
AKR1B10	ENSG00000198074	GRCh37	7	134212344	134226160	951	951	7	4	1	3	0.038536953	0.006003552	1.808419097	0.541556846
AKR1B15	ENSG00000227471	GRCh37	7	134233888	134264592	1035	1101	2	6	1	4	0.15887792	0.260318464	0.043921153	-0.102225249
AKR1C1	ENSG00000187134	GRCh37	10	4934796	5025475	972	1104	11	1	0	12	0.000677487	4.07E-05	26.22014097	14.11860312
AKR1C2	ENSG00000151632	GRCh37	10	5029967	5060207	972	1023	2	2	2	1	0.209898811	0.147070904	0.196451012	0.002821087
AKR1C3	ENSG00000196139	GRCh37	10	5077549	5149878	972	972	4	9	1	2	0.120153736	0.145155499	0.007392963	0.174502965
AKR1C4	ENSG00000198610	GRCh37	10	5237426	5260912	972	972	4	8	1	0	0.122097158	0.129212793	2.046899464	2.630410389
AKR1CL1	ENSG00000196326	GRCh37	10	5196335	5244449	456	938	6	9	4	10	0.088617678	0.053329075	0.42087658	-0.028463118
AKR1D1	ENSG00000122787	GRCh37	7	137687070	137802732	981	982	4	10	1	3	0.117695944	0.159239858	0.020091229	0.09716154
AKR1E2	ENSG00000165568	GRCh37	10	4828820	4890254	963	1020	4	16	0	2	0.099199322	0.195225682	0.846032833	0.421862271
AKR7A2	ENSG00000053371	GRCh37	1	19630459	19638640	1080	1080	4	15	0	7	0.102380852	0.194962828	2.767976854	1.32179021
AKR7A3	ENSG00000162482	GRCh37	1	19609052	19615744	996	996	6	8	3	1	0.085257344	0.043222029	1.333190412	1.695333478
AKT1	ENSG00000142208	GRCh37	14	105235686	105262088	1443	1484	3	8	4	12	0.134949445	0.199562871	0.017475505	0.035357395
AKT1S1	ENSG00000204673	GRCh37	19	50372295	50381716	771	831	2	3	0	4	0.196296604	0.187424492	2.804594913	2.514763245
AKT2	ENSG00000105221	GRCh37	19	40736224	40791443	1446	1741	5	15	0	3	0.099676005	0.159168169	1.591565739	0.683013623
AKT3	ENSG00000117020	GRCh37	1	243651535	244014381	1440	1484	1	3	1	2	0.222821341	0.360775875	0.058008073	0.343025973
AKTIP	ENSG00000166971	GRCh37	16	53525291	53538323	879	999	2	3	0	2	0.196296604	0.187424492	1.64565757	1.630069111
AL035406.1	ENSG00000268332	GRCh37	1	6100630	6101399	81	81	1	3	0	2	0.222821341	0.360775875	0.908053349	0.111950062
AL049836.1	ENSG00000258865	GRCh37	14	102027834	102028748	915	915	2	41	0	26	0.033176074	0.005998551	1.927586156	1.647754048
AL121963.1	ENSG00000234188	GRCh37	6	116442320	116443093	438	438	3	6	1	5	0.145279602	0.164312312	0.533465607	0.092967381
AL136218.1	ENSG00000215462	GRCh37	13	50007495	50020554	225	225	1	3	0	3	0.222821341	0.360775875	1.242947299	0.131353031
AL136376.1	ENSG00000269279	GRCh37	1	116915890	116926718	342	342	0	1	1	5	0.359115402	0.81560439	0.33489395	0.006965611
AL137026.1	ENSG00000269515	GRCh37	10	44873687	44878739	78	78	3	3	1	0	0.152996849	0.089734132	1.242947299	1.03691626
AL139147.1	ENSG00000248458	GRCh37	1	67131547	67142710	546	546	1	3	0	3	0.222821341	0.360775875	1.242947299	0.131353031
AL161450.1	ENSG00000268155	GRCh37	9	5077163	5084580	66	66	2	18	1	0	0.082198408	0.140974203	4.221566432	3.754013729
AL354898.1	ENSG00000215428	GRCh37	9	133274029	133282639	990	990	1	14	0	7	0.089613138	0.14372882	0.78802476	-0.003606729
AL358933.1	ENSG00000269293	GRCh37	6	28089573	28105071	465	465	8	16	0	5	0.07591236	0.061059459	3.60947101	1.769064541
AL359195.1	ENSG00000204038	GRCh37	10	82009466	82013395	843	843	7	51	1	14	0.043721998	0.047010465	0.395335252	0.007388616
AL359878.1	ENSG00000205740	GRCh37	10	1017097	1034281	432	432	3	5	0	4	0.14966379	0.141492358	2.91103166	1.883248404
AL360004.1	ENSG00000196979	GRCh37	9	132902889	132906498	570	570	12	15	0	2	0.034133348	0.006562775	2.24021971	1.281139227
AL441883.1	ENSG00000268059	GRCh37	6	13615728	13621126	324	324	7	25	1	6	0.079165567	0.146480567	0.217344148	-0.001707124
AL450307.1	ENSG00000189275	GRCh37	10	133604734	133622535	477	477	0	3	1	46	0.208408108	0.542548622	0.125045244	0.042645674
AL590714.1	ENSG00000268387	GRCh37	1	161190160	161192296	231	231	1	23	0	15	0.057144289	0.036726525	0.987410335	0.007317443
AL645608.1	ENSG00000268179	GRCh37	1	861264	866445	336	336	1	8	1	1	0.133204155	0.292966377	1.37949844	2.152610165
ALAD	ENSG00000148218	GRCh37	9	116148597	116163613	993	1020	1	10	2	4	0.115008543	0.238191943	1.503810575	2.280495294
ALAS1	ENSG00000023330	GRCh37	3	52232102	52248343	1923	2010	4	4	3	14	0.117486695	0.057679602	2.713336247	0.345606961
ALB	ENSG00000163631	GRCh37	4	74262831	74287129	1830	1922	7	173	4	140	0.001697696	2.07E-09	0.306075358	0.041579012
ALCAM	ENSG00000170017	GRCh37	3	105085753	105295744	1752	1753	7	51	2	26	0.043721998	0.047010465	0.519381129	0.000386362
ALDH16A1	ENSG00000161618	GRCh37	19	49956426	49974305	2409	2409	11	39	0	4	0.063220502	0.115702869	1.902574935	1.071062914
ALDH18A1	ENSG00000059573	GRCh37	10	97365696	97416463	2388	2388	8	19	4	14	0.078355812	0.084998604	0.307497373	0.063856384
ALDH1A1	ENSG00000165092	GRCh37	9	75515578	75695358	1506	1506	6	11	0	5	0.092621658	0.075174255	3.70747114	2.428025332
ALDH1A2	ENSG00000128918	GRCh37	15	58245622	58790065	1557	1641	8	18	7	12	0.077839409	0.077056435	0.181523594	1.195810617
ALDH1A3	ENSG00000184254	GRCh37	15	101402129	101456831	1539	1764	4	5	5	35	0.121648096	0.07535497	4.231069214	0.786510259
ALDH1B1	ENSG00000137124	GRCh37	9	38392661	38398658	1554	1554	15	35	1	5	0.049693327	0.038099332	0.51302921	0.017424644
ALDH1L1	ENSG00000144908	GRCh37	3	125822412	125916837	2709	2889	13	47	5	9	0.057726902	0.10735687	1.140887823	2.228100424
ALDH1L2	ENSG00000136010	GRCh37	12	105413568	105478355	2772	2793	19	36	3	24	0.031713205	0.009752103	5.633202363	1.195763032
ALDH2	ENSG00000111275	GRCh37	12	112204691	112247782	1554	1554	7	17	2	6	0.085326294	0.099855598	0.052371068	0.059993281
ALDH3A1	ENSG00000108602	GRCh37	17	19641297	19652256	1362	1362	6	14	1	7	0.093895292	0.108141961	1.027873436	0.269220089
ALDH3A2	ENSG00000072210	GRCh37	17	19551449	19580911	1527	1709	6	58	3	6	0.032824381	0.014790897	3.2382145	3.670919975
ALDH3B2	ENSG00000132746	GRCh37	11	67429633	67448671	1158	1199	13	11	3	11	0.015619956	0.001107505	4.075401023	1.316189028
ALDH4A1	ENSG00000159423	GRCh37	1	19197926	19229275	1692	1705	8	33	4	21	0.06913729	0.13851165	0.130549607	0.203211179
ALDH5A1	ENSG00000112294	GRCh37	6	24495080	24537435	1647	1647	5	37	0	1	0.054484865	0.073367361	0.25033941	0.105468273
ALDH6A1	ENSG00000119711	GRCh37	14	74523553	74551196	1608	1608	6	18	0	4	0.090579452	0.142889375	2.10438405	1.357303165
ALDH7A1	ENSG00000164904	GRCh37	5	125877533	125931110	1620	1701	3	9	3	15	0.129614133	0.211312399	0.307898422	-0.018339893
ALDH8A1	ENSG00000118514	GRCh37	6	135238528	135271260	1464	1464	9	25	2	20	0.073318187	0.099354053	2.78339896	0.199113216
ALDH9A1	ENSG00000143149	GRCh37	1	165631453	165668100	1557	1557	6	11	0	9	0.092621658	0.075174255	6.016171339	3.668369909
ALDOA	ENSG00000149925	GRCh37	16	30064411	30081778	1095	1356	3	16	0	4	0.096796672	0.201371928	1.237600894	0.77606651
ALDOB	ENSG00000136872	GRCh37	9	104182860	104198105	1095	1117	4	24	0	51	0.076139094	0.146853916	8.692674946	3.246239054
ALDOC	ENSG00000109107	GRCh37	17	26900133	26904282	1095	1095	3	9	1	5	0.129614133	0.211312399	0.166645189	-0.012734036
ALG1	ENSG00000033011	GRCh37	16	5083703	5137380	1395	1395	10	35	2	39	0.066627895	0.120652091	5.852271302	1.694709612
ALG10	ENSG00000139133	GRCh37	12	34175216	34182629	1422	1434	9	4	0	2	0.015294383	0.001253992	4.142063997	2.103337744
ALG10B	ENSG00000175548	GRCh37	12	38710380	38717784	1422	1434	4	13	1	3	0.108768198	0.187833905	0.003827476	0.189652252
ALG11	ENSG00000253710	GRCh37	13	52586534	52603800	1479	1479	3	10	3	6	0.124362287	0.219124457	0.279352474	0.513787287
ALG12	ENSG00000182858	GRCh37	22	50296867	50312106	1467	1597	17	26	2	5	0.026453737	0.004665775	0.317702142	-0.000528922
ALG14	ENSG00000172339	GRCh37	1	95448297	95538501	651	651	3	9	2	1	0.129614133	0.211312399	1.780296568	1.732165972
ALG2	ENSG00000119523	GRCh37	9	101978708	101984238	1251	1320	6	18	1	43	0.090579452	0.142889375	8.546129611	3.30638368
ALG3	ENSG00000214160	GRCh37	3	183960089	183967336	1317	1445	4	31	0	23	0.060290162	0.086076077	4.233954568	1.82023018
ALG5	ENSG00000120697	GRCh37	13	37523912	37574398	975	1047	3	6	3	1	0.145279602	0.164312312	1.98889139	2.073421746
ALG6	ENSG00000088035	GRCh37	1	63833261	63904233	1524	1530	6	1	1	13	0.021168391	0.002812991	13.78704468	7.266033052
ALG8	ENSG00000159063	GRCh37	11	77811982	77850706	1581	1797	5	13	3	31	0.103141747	0.141289425	3.085638151	0.139456279
ALG9	ENSG00000086848	GRCh37	11	111652919	111742305	1344	1382	3	4	3	11	0.152684495	0.116219121	1.018373759	0.169710745
ALK	ENSG00000171094	GRCh37	2	29415640	30144432	4863	5118	13	43	3	27	0.059011872	0.098944058	2.443087435	0.42345265
ALKBH1	ENSG00000100601	GRCh37	14	78138747	78174363	1170	1170	8	21	0	6	0.078656827	0.100148575	3.465957785	1.746696642
ALKBH2	ENSG00000189046	GRCh37	12	109525993	109531436	786	788	1	5	2	1	0.17457061	0.359987862	2.231435513	2.483786486
ALKBH3	ENSG00000166199	GRCh37	11	43902361	43941816	861	1007	11	31	0	3	0.065229917	0.086812015	1.750067148	1.004681849
ALKBH4	ENSG00000160993	GRCh37	7	102096685	102105323	909	909	5	9	2	11	0.105590633	0.090880162	1.491575452	0.032531091
ALKBH5	ENSG00000091542	GRCh37	17	18086392	18113268	1185	1185	2	2	1	12	0.209898811	0.147070904	3.247873593	1.900718753
ALKBH6	ENSG00000239382	GRCh37	19	36500022	36505145	801	833	0	11	2	1	0.091566828	0.10623683	7.664171902	5.182354898
ALKBH7	ENSG00000125652	GRCh37	19	6372444	6375042	666	687	1	4	0	4	0.19535785	0.367812984	1.27495349	0.011789318
ALKBH8	ENSG00000137760	GRCh37	11	107373452	107436472	1995	2036	13	26	7	25	0.050475789	0.028683545	1.156367484	0.002337
ALLC	ENSG00000151360	GRCh37	2	3705785	3750261	1176	1176	8	23	1	12	0.078165475	0.11358303	2.129949311	0.381141314
ALMS1	ENSG00000116127	GRCh37	2	73612886	73837920	12504	12519	42	158	9	59	0.0315695	0.060309016	2.111100201	0.006695331
ALOX12	ENSG00000108839	GRCh37	17	6899384	6914055	1992	1992	6	23	1	10	0.082870134	0.160515971	0.826810468	0.194427447
ALOX12B	ENSG00000179477	GRCh37	17	7975954	7991021	2106	2106	3	27	1	11	0.062992355	0.084212584	0.028302911	-0.006927259
ALOX15	ENSG00000161905	GRCh37	17	4534197	4545589	1989	2112	15	24	0	6	0.034029151	0.008631004	5.316556638	2.864616731
ALOX15B	ENSG00000179593	GRCh37	17	7942335	7952452	2031	2031	8	21	0	11	0.078656827	0.100148575	5.870042795	2.779951615
ALOX5	ENSG00000012779	GRCh37	10	45869661	45941561	2025	2025	3	22	1	20	0.076162325	0.135031621	0.793504646	0.153199568
ALOX5AP	ENSG00000132965	GRCh37	13	31309645	31338556	486	486	4	2	1	2	0.096082528	0.027435204	0.908053349	0.134948906
ALOXE3	ENSG00000179148	GRCh37	17	7999218	8022365	2532	2687	8	23	1	5	0.078165475	0.11358303	0.244287989	0.001856609
ALPI	ENSG00000163295	GRCh37	2	233320833	233324742	1587	1587	7	14	1	13	0.083853263	0.072275337	3.68959187	1.072822082
ALPK1	ENSG00000073331	GRCh37	4	113206665	113363776	3735	3735	7	29	3	13	0.073722894	0.147831127	0.003451508	0.235884158
ALPK2	ENSG00000198796	GRCh37	18	56148479	56296189	6513	6513	16	88	3	40	0.036211025	0.049423783	2.118383291	0.059087844
ALPK3	ENSG00000136383	GRCh37	15	85359911	85416713	5724	5724	22	75	3	24	0.04454428	0.075064137	1.950528673	0.148454836
ALPL	ENSG00000162551	GRCh37	1	21835858	21904905	1575	1575	6	4	2	19	0.058355348	0.012972352	8.734502284	3.229483052
ALPPL2	ENSG00000163286	GRCh37	2	233271553	233275424	1599	1599	4	1	0	2	0.074320375	0.016221973	4.55668923	3.095917809
ALS2	ENSG00000003393	GRCh37	2	202565277	202645912	4974	5145	13	38	4	52	0.059289388	0.081275544	6.969705372	1.869350716
ALS2CL	ENSG00000178038	GRCh37	3	46710487	46735194	2862	2862	8	32	3	16	0.07031447	0.139384931	0.154063084	0.118755323
ALS2CR11	ENSG00000155754	GRCh37	2	202352148	202483901	5463	5610	29	100	3	19	0.038452406	0.06455716	0.960103582	0.004805857
ALS2CR12	ENSG00000155749	GRCh37	2	202152994	202222121	1338	1338	3	10	1	3	0.124362287	0.219124457	0.006226656	0.088864198
ALS2CR8	ENSG00000138380	GRCh37	2	203776937	203851060	2178	2318	11	18	0	8	0.050994239	0.020892067	6.537130704	3.41064737
ALX1	ENSG00000180318	GRCh37	12	85673885	85695562	981	981	1	30	0	0	0.04250477	0.011389041	0	0
ALX3	ENSG00000156150	GRCh37	1	110602616	110613234	1032	1032	1	6	0	3	0.158083266	0.342542294	0.760031012	0.003259381
ALX4	ENSG00000052850	GRCh37	11	44281994	44331716	1236	1236	3	11	0	4	0.119262777	0.223215556	1.671968024	1.087548798
ALYREF	ENSG00000183684	GRCh37	17	79845713	79849462	795	795	0	5	3	6	0.155538869	0.360909051	3.090980466	1.439353584
AMACR	ENSG00000242110	GRCh37	5	33986283	34008220	1185	1315	4	10	1	4	0.117695944	0.159239858	0.145124139	0.014509629
AMBN	ENSG00000178522	GRCh37	4	71457973	71473005	1344	1344	8	30	1	6	0.072556528	0.139009844	0.18094909	0.020151029
AMBP	ENSG00000106927	GRCh37	9	116822407	116840752	1059	1196	2	16	3	31	0.090351825	0.171658597	0.069502333	-0.16395779
AMBRA1	ENSG00000110497	GRCh37	11	46417964	46615675	3627	3897	16	44	2	13	0.051519127	0.058441607	1.291934626	0.047729472
AMD1	ENSG00000123505	GRCh37	6	111195973	111216916	1005	1005	1	4	0	1	0.19535785	0.367812984	0.402710271	0.005745651
AMDHD1	ENSG00000139344	GRCh37	12	96337071	96362370	1281	1281	3	4	1	17	0.152684495	0.116219121	4.698650918	1.661944469
AMDHD2	ENSG00000162066	GRCh37	16	2570358	2581423	1785	1823	20	42	3	24	0.034444617	0.014408777	4.902055889	0.787824929
AMFR	ENSG00000159461	GRCh37	16	56395364	56459450	1932	2028	5	9	1	11	0.105590633	0.090880162	2.957368098	0.422468637
AMHR2	ENSG00000135409	GRCh37	12	53817639	53825318	1722	1723	6	12	4	29	0.093561519	0.086395314	3.191107121	0.739404921
AMICA1	ENSG00000160593	GRCh37	11	118064455	118095809	1185	1198	4	10	1	4	0.117695944	0.159239858	0.145124139	0.014509629
AMIGO1	ENSG00000181754	GRCh37	1	110046797	110052360	1482	1482	3	8	1	0	0.134949445	0.199562871	2.385382436	2.617527548
AMIGO2	ENSG00000139211	GRCh37	12	47469490	47473734	1569	1569	3	15	0	5	0.100873325	0.209930764	1.591565739	1.019062889
AMIGO3	ENSG00000176020	GRCh37	3	49754267	49761349	1515	1515	14	51	3	2	0.055467075	0.103795756	3.148495363	4.572741221
AMMECR1L	ENSG00000144233	GRCh37	2	128619204	128643496	933	933	3	3	0	5	0.152996849	0.089734132	4.573191436	2.866823807
AMN	ENSG00000166126	GRCh37	14	103388993	103399933	1362	1362	1	12	0	2	0.100929382	0.187256475	0.296977105	-0.001364303
AMN1	ENSG00000151743	GRCh37	12	31824071	31882108	777	951	1	3	0	3	0.222821341	0.360775875	1.242947299	0.131353031
AMOTL1	ENSG00000166025	GRCh37	11	94439597	94609918	2871	3007	8	15	3	33	0.07442796	0.053260612	6.388071319	1.207774104
AMOTL2	ENSG00000114019	GRCh37	3	134074716	134094321	2343	2517	7	19	2	17	0.084806149	0.116323181	1.959782648	0.338331969
AMPD1	ENSG00000116748	GRCh37	1	115215719	115238239	2343	2343	8	32	0	1	0.07031447	0.139384931	0.440151863	0.243237918
AMPD2	ENSG00000116337	GRCh37	1	110158726	110174673	2640	2864	16	11	6	17	0.005236432	0.000137815	5.69195777	0.983605781
AMPD3	ENSG00000133805	GRCh37	11	10329860	10529126	2331	2347	8	29	2	37	0.073604745	0.137692734	4.774343046	0.83052714
AMPH	ENSG00000078053	GRCh37	7	38423305	38671167	2088	2610	13	38	0	29	0.059289388	0.081275544	13.10578415	7.17493681
AMT	ENSG00000145020	GRCh37	3	49454211	49460186	1212	1236	4	15	0	10	0.102380852	0.194962828	3.712191721	1.69851356
AMTN	ENSG00000187689	GRCh37	4	71384257	71398459	630	630	2	4	1	9	0.182718203	0.220124504	1.302652598	0.739387311
AMY2B	ENSG00000240038	GRCh37	1	104096437	104122156	1536	1536	4	10	1	4	0.117695944	0.159239858	0.145124139	0.014509629
AMZ1	ENSG00000174945	GRCh37	7	2719156	2804759	1497	1497	24	51	5	41	0.028565257	0.009816438	7.610917199	1.721685666
AMZ2	ENSG00000196704	GRCh37	17	66243715	66253297	1083	1171	5	6	1	1	0.098527536	0.050159555	0.014035608	0.323703858
ANAPC1	ENSG00000153107	GRCh37	2	112523848	112642267	5835	5870	6	2	0	5	0.034751521	0.005112102	8.947465263	5.214474245
ANAPC10	ENSG00000164162	GRCh37	4	145888264	146019693	558	612	1	1	1	2	0.323958956	0.27117421	0.138442938	0.000400955
ANAPC15	ENSG00000110200	GRCh37	11	71817424	71823826	366	686	3	10	0	4	0.124362287	0.219124457	1.798667035	1.100886336
ANAPC16	ENSG00000166295	GRCh37	10	73975787	73995472	333	333	4	15	0	1	0.102380852	0.194962828	0.459276655	0.251121296
ANAPC2	ENSG00000176248	GRCh37	9	140069236	140082989	2469	2469	7	35	1	9	0.064903091	0.128017914	0.300793268	0.000873364
ANAPC4	ENSG00000053900	GRCh37	4	25378835	25420120	2427	2430	1	11	1	1	0.107556907	0.211931339	1.826604596	2.501286138
ANAPC5	ENSG00000089053	GRCh37	12	121746048	121837699	2268	2476	6	12	1	17	0.093561519	0.086395314	4.828823698	1.871559329
ANAPC7	ENSG00000196510	GRCh37	12	110810705	110841535	1800	1832	7	8	2	3	0.066782635	0.023292524	0.067736599	0.052110273
ANGEL1	ENSG00000013523	GRCh37	14	77253588	77292589	2013	2088	9	13	2	8	0.057981657	0.022799473	1.408268661	0.04980219
ANGEL2	ENSG00000174606	GRCh37	1	213165524	213189168	1635	1642	7	9	3	9	0.071450429	0.029846758	1.072269322	0.120747371
ANGPT1	ENSG00000154188	GRCh37	8	108261721	108510283	1497	1497	8	12	0	6	0.067396769	0.032091112	5.176105346	2.482676608
ANGPT2	ENSG00000091879	GRCh37	8	6357172	6420930	1491	1544	11	28	0	12	0.064373433	0.070812456	6.78150238	3.444644216
ANGPT4	ENSG00000101280	GRCh37	20	853296	896977	1512	1512	9	22	4	4	0.072840522	0.07974288	1.2064539	2.814564346
ANGPTL1	ENSG00000116194	GRCh37	1	178818840	178840187	1476	1476	6	7	1	3	0.080754537	0.033971717	0.591301018	0.179014354
ANGPTL2	ENSG00000136859	GRCh37	9	129849611	129885162	1482	1482	2	4	3	9	0.182718203	0.220124504	0.136107376	-0.083326013
ANGPTL3	ENSG00000132855	GRCh37	1	63063158	63071830	1383	1383	1	11	0	9	0.107556907	0.211931339	1.156587849	0.028455768
ANGPTL4	ENSG00000167772	GRCh37	19	8428173	8439257	1221	1257	5	10	1	2	0.105832656	0.104656152	0	0.261634537
ANGPTL5	ENSG00000187151	GRCh37	11	101761405	101787253	1167	1167	5	6	3	7	0.098527536	0.050159555	0.534705136	-0.030421289
ANGPTL6	ENSG00000130812	GRCh37	19	10203014	10213472	1413	1413	11	20	0	3	0.055242776	0.028942842	2.481866005	1.396225641
ANGPTL7	ENSG00000171819	GRCh37	1	11249398	11256038	1041	1041	6	21	0	4	0.086211577	0.15716424	1.858167055	1.243316427
ANK1	ENSG00000029534	GRCh37	8	41510739	41754280	5694	6114	18	69	7	40	0.047944301	0.093410092	0.694728945	0.05025539
ANK2	ENSG00000145362	GRCh37	4	113739265	114304896	11874	12780	54	116	22	43	0.008646231	0.000540069	0.092653198	2.776569775
ANK3	ENSG00000151150	GRCh37	10	61788159	62493248	13134	13920	40	112	12	58	0.026685376	0.018939212	2.342182315	0.000482672
ANKAR	ENSG00000151687	GRCh37	2	190539016	190625919	4305	4338	17	40	2	15	0.045138988	0.032400102	2.522908762	0.58787097
ANKDD1A	ENSG00000166839	GRCh37	15	65204101	65251042	1569	1682	7	23	0	14	0.081519013	0.140158628	5.961653282	3.095631879
ANKDD1B	ENSG00000189045	GRCh37	5	74907301	74967671	1587	1587	1	10	4	21	0.115008543	0.238191943	0.326289655	1.047031881
ANKFN1	ENSG00000153930	GRCh37	17	54188319	54589020	2292	3554	17	49	0	5	0.050333476	0.062551357	2.854228778	1.734399243
ANKFY1	ENSG00000185722	GRCh37	17	4067201	4167274	3513	3741	13	42	3	34	0.059199987	0.095980007	4.037336066	0.995058608
ANKH	ENSG00000154122	GRCh37	5	14704910	14871887	1479	1479	4	13	2	14	0.108768198	0.187833905	0.686333987	0.012752213
ANKHD1	ENSG00000131503	GRCh37	5	139781399	139929163	7854	8082	11	39	6	32	0.063220502	0.115702869	0.542350238	0.051169414
ANKHD1-EIF4EBP3	ENSG00000254996	GRCh37	5	139781493	139929154	7854	7905	11	39	6	32	0.063220502	0.115702869	0.542350238	0.051169414
ANKIB1	ENSG00000001629	GRCh37	7	91875548	92030698	3270	3270	13	21	7	60	0.041453914	0.013354299	10.42567896	2.707810014
ANKK1	ENSG00000170209	GRCh37	11	113258513	113271140	2298	2298	7	45	2	12	0.0509861	0.074360905	0.006301544	0.320864459
ANKLE1	ENSG00000160117	GRCh37	19	17392454	17398455	1848	2173	7	33	1	19	0.067857652	0.136768644	2.082211148	0.490906005
ANKLE2	ENSG00000176915	GRCh37	12	133302254	133338474	2817	2915	15	22	4	16	0.030075267	0.005890592	2.585966689	0.209251497
ANKMY2	ENSG00000106524	GRCh37	7	16639401	16685442	1326	1326	8	13	0	0	0.070213503	0.038670404	0	0
ANKRA2	ENSG00000164331	GRCh37	5	72848160	72861511	942	942	1	10	0	1	0.115008543	0.238191943	0.182069452	-0.000499601
ANKRD1	ENSG00000148677	GRCh37	10	92671853	92681033	960	960	4	4	1	4	0.117486695	0.057679602	1.228860378	0.169184435
ANKRD10	ENSG00000088448	GRCh37	13	111530887	111567416	1263	1357	4	7	0	21	0.123270835	0.111859201	9.692691295	3.902594254
ANKRD11	ENSG00000167522	GRCh37	16	89334038	89556969	7992	8149	42	103	8	44	0.019576614	0.0060702	4.008827995	0.134161772
ANKRD12	ENSG00000101745	GRCh37	18	9136226	9285206	6189	6189	22	42	5	22	0.026587728	0.006661752	2.422342273	0.16677114
ANKRD13A	ENSG00000076513	GRCh37	12	110436991	110477568	1773	1821	2	8	0	6	0.139573722	0.270572783	2.048596689	1.737218836
ANKRD13B	ENSG00000198720	GRCh37	17	27916787	27941779	1881	1936	4	5	6	25	0.121648096	0.07535497	2.159201387	0.286195012
ANKRD13C	ENSG00000118454	GRCh37	1	70726271	70820417	1626	1626	5	1	4	3	0.040226764	0.006710405	1.080838041	0.42880805
ANKRD13D	ENSG00000172932	GRCh37	11	67056018	67069956	1818	1841	5	14	6	25	0.101519233	0.151006169	0.327797484	0.124659805
ANKRD16	ENSG00000134461	GRCh37	10	5903689	5931869	1086	1086	4	6	2	0	0.123303541	0.093674508	3.175298993	3.813992856
ANKRD17	ENSG00000132466	GRCh37	4	73939093	74124515	7812	7866	13	29	7	28	0.054251913	0.040782362	1.20832334	0.005422661
ANKRD18A	ENSG00000180071	GRCh37	9	38540564	38620657	2979	3255	19	16	1	17	0.004994672	0.000107129	14.26517927	5.408313326
ANKRD18B	ENSG00000230453	GRCh37	9	33524392	33573007	3036	3108	8	15	1	9	0.07442796	0.053260612	2.451050107	0.53842586
ANKRD2	ENSG00000165887	GRCh37	10	99332198	99343641	1083	1083	0	11	4	10	0.091566828	0.10623683	5.23194549	2.806695602
ANKRD22	ENSG00000152766	GRCh37	10	90581889	90611575	576	576	1	3	1	0	0.222821341	0.360775875	2.231435513	2.436891991
ANKRD23	ENSG00000163126	GRCh37	2	97490263	97523671	918	918	11	35	2	14	0.064858691	0.104494158	1.013997905	0.046750892
ANKRD24	ENSG00000089847	GRCh37	19	4183351	4224811	3441	3834	18	63	3	18	0.049332216	0.087679944	0.686458853	-0.001873937
ANKRD26	ENSG00000107890	GRCh37	10	27280843	27389421	5133	5664	13	50	6	18	0.056310804	0.109832127	0.190204903	0.920642919
ANKRD27	ENSG00000105186	GRCh37	19	33087913	33167028	3153	3207	10	57	4	11	0.046678793	0.072896713	1.08858367	2.112790277
ANKRD28	ENSG00000206560	GRCh37	3	15708743	15901278	3162	3288	8	21	3	12	0.078656827	0.100148575	0.311268932	0.044173239
ANKRD29	ENSG00000154065	GRCh37	18	21178890	21242849	906	928	6	12	0	0	0.093561519	0.086395314	0	0
ANKRD30A	ENSG00000148513	GRCh37	10	37414785	37521495	4026	4383	25	52	1	5	0.026223344	0.007709569	0.719044888	0.085561601
ANKRD30B	ENSG00000180777	GRCh37	18	14728271	14852737	4179	4179	29	67	6	77	0.026512868	0.01023018	16.20024799	4.074841598
ANKRD31	ENSG00000145700	GRCh37	5	74364100	74532703	5622	5622	10	16	4	17	0.055585065	0.02404538	2.153957472	0.275515524
ANKRD32	ENSG00000133302	GRCh37	5	93954052	94075141	3177	3177	14	43	0	13	0.056976923	0.084295452	6.505309941	3.59145527
ANKRD33	ENSG00000167612	GRCh37	12	52281744	52285448	1359	1424	4	9	4	16	0.120153736	0.145155499	0.490260192	-2.51E-06
ANKRD34A	ENSG00000181039	GRCh37	1	145470508	145475646	1491	1491	1	7	1	0	0.144565133	0.319290284	3.506389003	4.045006971
ANKRD34B	ENSG00000189127	GRCh37	5	79852574	79866307	1545	1545	8	8	0	5	0.050479995	0.012167082	5.729484646	2.790717789
ANKRD35	ENSG00000198483	GRCh37	1	145549230	145568526	3006	3006	20	35	2	4	0.026071851	0.00546626	0.021769935	0.261087311
ANKRD36	ENSG00000135976	GRCh37	2	97779233	97930258	5826	5826	16	17	3	12	0.014800024	0.001005952	3.713978746	0.613453089
ANKRD36C	ENSG00000174501	GRCh37	2	96514587	96657541	1599	6189	7	4	0	2	0.038536953	0.006003552	3.524228551	2.094020772
ANKRD37	ENSG00000186352	GRCh37	4	186317175	186321782	477	477	4	8	1	2	0.122097158	0.129212793	0	0.169139939
ANKRD39	ENSG00000213337	GRCh37	2	97502348	97523832	552	552	7	37	1	7	0.061980216	0.117937945	0.063251538	0.035258045
ANKRD40	ENSG00000154945	GRCh37	17	48770551	48785285	1107	1107	5	5	0	1	0.092922039	0.038186574	1.295259635	0.694731181
ANKRD42	ENSG00000137494	GRCh37	11	82904781	82971736	1170	1792	10	10	1	7	0.035086244	0.005925443	3.766293068	1.383783344
ANKRD44	ENSG00000065413	GRCh37	2	197831741	198175897	1104	3181	8	27	16	51	0.075505916	0.13270353	0.013426868	0.860789611
ANKRD45	ENSG00000183831	GRCh37	1	173578700	173639001	801	801	1	7	0	0	0.144565133	0.319290284	0	0
ANKRD49	ENSG00000168876	GRCh37	11	94226795	94232749	720	840	1	2	0	6	0.261761964	0.331756314	2.459892715	0.040968275
ANKRD5	ENSG00000132623	GRCh37	20	10015689	10037410	2331	2331	14	37	2	6	0.055485859	0.060347781	0.021323233	0.162576922
ANKRD50	ENSG00000151458	GRCh37	4	125585207	125633887	4290	4290	7	19	6	41	0.084806149	0.116323181	2.207599505	0.201300801
ANKRD52	ENSG00000139645	GRCh37	12	56631591	56652175	3231	3231	11	20	2	19	0.055242776	0.028942842	4.949962852	1.139037515
ANKRD53	ENSG00000144031	GRCh37	2	71205510	71212626	1593	1720	9	15	7	39	0.063564285	0.033187991	4.266724323	0.221342391
ANKRD54	ENSG00000100124	GRCh37	22	38226862	38240438	903	930	1	9	0	5	0.123472209	0.265494071	0.846241336	0.03131339
ANKRD55	ENSG00000164512	GRCh37	5	55395507	55529186	1845	1955	6	19	1	2	0.08924172	0.148885394	0.117686685	0.270509827
ANKRD6	ENSG00000135299	GRCh37	6	90142889	90343553	2184	2432	13	36	2	14	0.058868966	0.072633593	1.473550998	0.268443071
ANKRD60	ENSG00000124227	GRCh37	20	56793551	56803709	1038	1038	2	11	0	3	0.11701659	0.248090125	0.89424659	0.865945
ANKRD61	ENSG00000157999	GRCh37	7	6071007	6076017	1257	1257	10	23	3	19	0.066983612	0.062631737	2.143142874	0.352999146
ANKRD62	ENSG00000181626	GRCh37	18	12093848	12129748	1920	2758	7	18	2	9	0.085187026	0.108381047	0.409399653	-0.000159611
ANKRD7	ENSG00000106013	GRCh37	7	117854727	117882785	765	856	5	36	0	3	0.056135638	0.079743662	0.751333486	0.31963125
ANKS1A	ENSG00000064999	GRCh37	6	34857042	35059179	3405	3458	11	37	1	8	0.064170244	0.111011657	0.717807624	0.056578366
ANKS1B	ENSG00000185046	GRCh37	12	99120235	100378432	3747	4173	11	20	4	28	0.055242776	0.028942842	4.72066239	0.739670532
ANKS3	ENSG00000168096	GRCh37	16	4746513	4784379	1971	2226	9	56	2	25	0.044917823	0.061088821	0.814914988	-0.031577728
ANKS4B	ENSG00000175311	GRCh37	16	21244986	21263750	1254	1254	6	5	1	9	0.067500676	0.018743659	5.073732354	2.412831353
ANKS6	ENSG00000165138	GRCh37	9	101493611	101559247	2616	2669	6	19	4	29	0.08924172	0.148885394	1.394407883	0.190413704
ANKUB1	ENSG00000206199	GRCh37	3	149478892	149686172	1635	1684	6	14	4	32	0.093895292	0.108141961	3.002196043	0.664097597
ANKZF1	ENSG00000163516	GRCh37	2	220094479	220101391	2181	2181	11	36	1	6	0.064550333	0.107972176	0.319826052	0.001712027
ANLN	ENSG00000011426	GRCh37	7	36429415	36493400	3375	3431	17	27	2	11	0.0281449	0.005625163	2.695973293	0.678905056
ANO1	ENSG00000131620	GRCh37	11	69924408	70035634	2961	3216	11	31	11	29	0.065229917	0.086812015	0.017893692	0.835390502
ANO10	ENSG00000160746	GRCh37	3	43396351	43733086	1983	2187	4	13	0	2	0.108768198	0.187833905	1.006604771	0.53835804
ANO2	ENSG00000047617	GRCh37	12	5641035	6055398	2997	3048	15	52	1	9	0.05430008	0.096081942	0.936966724	0.100123249
ANO3	ENSG00000134343	GRCh37	11	26210829	26684835	2946	2976	6	26	5	22	0.077574864	0.157205884	0.000517469	0.154935187
ANO4	ENSG00000151572	GRCh37	12	101111304	101522419	2763	3382	9	34	1	11	0.068195175	0.13134315	1.150608959	0.047934567
ANO5	ENSG00000171714	GRCh37	11	22214722	22304903	2742	2742	8	23	1	13	0.078165475	0.11358303	2.427888105	0.46756952
ANO6	ENSG00000177119	GRCh37	12	45609770	45834187	2796	3076	14	24	1	3	0.040446496	0.013880815	0.232510928	-0.000119858
ANO8	ENSG00000074855	GRCh37	19	17434032	17445638	3699	3699	8	19	2	6	0.078355812	0.084998604	0.066063998	0.124402422
ANO9	ENSG00000185101	GRCh37	11	417933	442011	2349	2349	10	29	0	16	0.068925726	0.097989255	7.752376037	4.263641208
ANP32B	ENSG00000136938	GRCh37	9	100745638	100778225	756	756	1	1	1	0	0.323958956	0.27117421	1.046496288	0.644434128
ANP32D	ENSG00000139223	GRCh37	12	48866448	48866843	396	396	1	12	0	4	0.100929382	0.187256475	0.555490887	-0.002173812
ANP32E	ENSG00000143401	GRCh37	1	150190717	150208504	807	861	1	4	0	4	0.19535785	0.367812984	1.27495349	0.011789318
ANPEP	ENSG00000166825	GRCh37	15	90328120	90358633	2904	2904	10	31	4	15	0.068516066	0.107480595	0.081912542	0.102974509
ANTXR1	ENSG00000169604	GRCh37	2	69240310	69476459	1695	1857	3	8	0	9	0.134949445	0.199562871	4.01740591	2.21109288
ANTXR2	ENSG00000163297	GRCh37	4	80822303	81046608	1470	1612	3	10	0	3	0.124362287	0.219124457	1.397174384	0.877201399
ANTXRL	ENSG00000198250	GRCh37	10	47657581	47701443	1896	1918	20	43	3	11	0.035487843	0.016183926	0.612313875	0.013458297
ANXA1	ENSG00000135046	GRCh37	9	75766673	75785309	1041	1074	2	13	1	12	0.105051049	0.219717375	0.236829878	0.02339213
ANXA10	ENSG00000109511	GRCh37	4	169013666	169108841	975	975	4	19	1	3	0.089967308	0.185253736	0.1225647	0.480355727
ANXA11	ENSG00000122359	GRCh37	10	81910645	81965433	1518	1608	21	69	2	17	0.045637264	0.072169477	1.757430009	0.259303742
ANXA13	ENSG00000104537	GRCh37	8	124693034	124749647	1074	1074	10	12	0	12	0.043033159	0.010223669	10.87782346	5.777861778
ANXA2	ENSG00000182718	GRCh37	15	60639333	60695082	1074	1202	3	8	1	16	0.134949445	0.199562871	2.469141635	0.785762679
ANXA3	ENSG00000138772	GRCh37	4	79472673	79531597	972	973	6	21	1	2	0.086211577	0.15716424	0.173147121	0.352377569
ANXA4	ENSG00000196975	GRCh37	2	69947923	70053596	966	966	9	19	0	13	0.070532334	0.058805817	7.991040329	3.35420693
ANXA5	ENSG00000164111	GRCh37	4	122589110	122618268	963	963	3	26	0	5	0.065387035	0.093266927	1.003170834	0.63362069
ANXA6	ENSG00000197043	GRCh37	5	150480273	150537443	2022	2096	14	27	1	12	0.045568391	0.021820127	4.115925422	1.430986276
ANXA7	ENSG00000138279	GRCh37	10	75135203	75173834	1467	1467	7	31	0	1	0.070811935	0.143579577	0.401369158	0.242823704
ANXA9	ENSG00000143412	GRCh37	1	150954493	150968110	1038	1038	4	20	0	10	0.087033152	0.179134878	3.00337986	1.335655784
AOAH	ENSG00000136250	GRCh37	7	36552456	36764154	1728	2004	10	17	1	13	0.057990073	0.028603249	4.888213427	1.876961072
AOC2	ENSG00000131480	GRCh37	17	40996617	41002724	2271	2271	16	41	1	12	0.049963274	0.047409041	2.886117702	0.622737163
AOC3	ENSG00000131471	GRCh37	17	41003201	41010147	2292	2292	3	20	4	11	0.082374091	0.158066506	1.097374973	1.334639305
AOX1	ENSG00000138356	GRCh37	2	201450591	201541787	4017	4104	8	45	0	18	0.054192779	0.093578712	5.014248257	2.312156205
AP000304.12	ENSG00000249209	GRCh37	21	34956993	35284635	572	572	11	58	2	41	0.048098899	0.08320044	3.702009382	0.710754629
AP000322.53	ENSG00000243627	GRCh37	21	35791013	35796264	420	420	2	14	0	1	0.099769956	0.203892571	0.258513782	0.256892103
AP000322.54	ENSG00000222018	GRCh37	21	35772615	35773370	756	756	5	3	0	6	0.073782034	0.018810551	7.664171902	3.310849746
AP000349.1	ENSG00000267954	GRCh37	22	24124467	24126145	747	747	4	5	3	4	0.121648096	0.07535497	0.004032788	0.078262312
AP000350.10	ENSG00000251357	GRCh37	22	24204375	24237055	528	528	10	53	0	6	0.050557803	0.089011721	1.973246565	1.186596099
AP000679.2	ENSG00000176984	GRCh37	11	120039685	120042387	972	972	5	1	1	3	0.040226764	0.006710405	3.554817677	1.624439551
AP000688.1	ENSG00000268098	GRCh37	21	37402368	37417818	114	114	2	8	0	0	0.139573722	0.270572783	0	4.44E-16
AP000708.1	ENSG00000255537	GRCh37	11	125365110	125369424	591	591	2	1	0	7	0.219183175	0.101430773	6.188963461	5.093298624
AP000758.1	ENSG00000269601	GRCh37	11	120329880	120330047	168	168	1	1	0	0	0.323958956	0.27117421	0	0
AP001055.7	ENSG00000248354	GRCh37	21	45548223	45563243	615	615	6	21	2	21	0.086211577	0.15716424	1.772650365	0.433468503
AP001187.2	ENSG00000268844	GRCh37	11	64666444	64668786	411	411	2	2	0	2	0.209898811	0.147070904	2.092992575	1.802925377
AP001468.1	ENSG00000235878	GRCh37	21	47609638	47613673	927	981	1	3	2	2	0.222821341	0.360775875	0.541153209	0.840785094
AP002380.1	ENSG00000214780	GRCh37	11	61532328	61535285	588	588	2	2	1	11	0.209898811	0.147070904	3.013241048	1.769427424
AP003068.6	ENSG00000187066	GRCh37	11	64852451	64856847	351	377	8	13	3	22	0.070213503	0.038670404	4.350504184	0.728422544
AP1AR	ENSG00000138660	GRCh37	4	113152893	113191203	909	920	3	11	0	4	0.119262777	0.223215556	1.671968024	1.087548798
AP1B1	ENSG00000100280	GRCh37	22	29723669	29819168	2850	3146	5	14	4	19	0.101519233	0.151006169	0.490311797	0.024319052
AP1G1	ENSG00000166747	GRCh37	16	71762913	71843104	2478	2556	1	11	1	11	0.107556907	0.211931339	0	0.271825578
AP1G2	ENSG00000213983	GRCh37	14	24028774	24037279	2358	2491	15	56	0	15	0.053099941	0.101464281	6.386039238	3.338989274
AP1M1	ENSG00000072958	GRCh37	19	16308389	16346160	1308	1407	2	12	8	20	0.110779596	0.234670446	1.119094424	0.426057165
AP1M2	ENSG00000129354	GRCh37	19	10683347	10697991	1272	1621	10	18	2	6	0.060114018	0.033561209	0.333290378	-0.003725154
AP1S1	ENSG00000106367	GRCh37	7	100797678	100804877	477	605	2	3	0	3	0.196296604	0.187424492	2.267245644	2.121011711
AP1S3	ENSG00000152056	GRCh37	2	224616403	224702744	465	803	0	4	4	7	0.17740459	0.442505038	2.976856117	1.627830448
AP2A1	ENSG00000196961	GRCh37	19	50270225	50310370	2934	2934	4	11	1	18	0.114901669	0.171152887	3.162225344	0.697662669
AP2A2	ENSG00000183020	GRCh37	11	924894	1012239	2820	3093	5	19	4	26	0.09109518	0.175259137	0.536619	0.016963828
AP2B1	ENSG00000006125	GRCh37	17	33905065	34053436	2856	3069	5	16	3	8	0.097670509	0.165684648	0.045767505	0.766753419
AP2M1	ENSG00000161203	GRCh37	3	183892477	183901879	1308	1607	1	9	0	20	0.123472209	0.265494071	2.267025293	0.04857268
AP3B1	ENSG00000132842	GRCh37	5	77296349	77590579	3285	3307	9	26	3	6	0.073159146	0.105188264	0.203273446	1.270697718
AP3B2	ENSG00000103723	GRCh37	15	83328033	83378666	3249	3372	8	30	1	23	0.072556528	0.139009844	3.93618802	0.824137635
AP3D1	ENSG00000065000	GRCh37	19	2100988	2164464	3462	3758	14	37	4	23	0.055485859	0.060347781	1.675060497	0.097530127
AP3M1	ENSG00000185009	GRCh37	10	75881524	75910821	1257	1257	6	13	1	3	0.093953874	0.097466713	0.069587294	-0.031628089
AP3M2	ENSG00000070718	GRCh37	8	42010464	42029191	1257	1314	4	16	0	8	0.099199322	0.195225682	2.950416883	1.324625458
AP3S1	ENSG00000177879	GRCh37	5	115177178	115249778	582	582	3	5	0	1	0.14966379	0.141492358	0.872243219	0.660272787
AP3S2	ENSG00000157823	GRCh37	15	90373831	90437574	582	618	2	6	0	2	0.15887792	0.260318464	1.010686157	0.936549727
AP4B1	ENSG00000134262	GRCh37	1	114437370	114447823	2220	2294	16	37	1	17	0.046853809	0.033447154	5.516704037	1.550586495
AP4E1	ENSG00000081014	GRCh37	15	51200869	51298097	3414	3414	14	24	0	12	0.040446496	0.013880815	9.278972691	4.97434171
AP4M1	ENSG00000221838	GRCh37	7	99699172	99707968	1362	1473	11	59	2	14	0.047212201	0.079495696	0.109108589	0.108625008
AP4S1	ENSG00000100478	GRCh37	14	31494312	31562818	480	758	4	7	0	2	0.123270835	0.111859201	1.627686987	0.907302885
AP5B1	ENSG00000254470	GRCh37	11	65543364	65548273	2637	2637	5	75	4	50	0.017816382	0.00079603	0.068302679	0.945795733
AP5M1	ENSG00000053770	GRCh37	14	57735627	57756797	1473	1515	3	9	1	3	0.129614133	0.211312399	0	0.002143744
AP5S1	ENSG00000125843	GRCh37	20	3801178	3805949	603	603	2	6	1	1	0.15887792	0.260318464	0.447335005	0.214923547
AP5Z1	ENSG00000242802	GRCh37	7	4815253	4833943	2424	2461	8	37	2	29	0.064208575	0.129072517	2.233246223	0.19953406
APAF1	ENSG00000120868	GRCh37	12	99038919	99129204	3747	3812	21	50	1	19	0.038044282	0.023854738	6.494955257	2.529117648
APBA1	ENSG00000107282	GRCh37	9	72045204	72287222	2514	2514	9	26	3	18	0.073159146	0.105188264	1.064754679	-0.052330862
APBA2	ENSG00000034053	GRCh37	15	29129629	29410518	2250	2250	17	61	2	10	0.050510703	0.09275829	0.172336062	0.03433549
APBA3	ENSG00000011132	GRCh37	19	3750817	3761697	1728	1728	3	28	0	42	0.060704012	0.075784059	5.313990412	2.729761808
APBB1	ENSG00000166313	GRCh37	11	6416354	6440644	2127	2263	12	35	8	51	0.062100495	0.086196125	2.438172216	0.010200574
APBB1IP	ENSG00000077420	GRCh37	10	26727132	26856732	2001	2067	2	2	4	18	0.209898811	0.147070904	1.683308185	0.800701408
APBB2	ENSG00000163697	GRCh37	4	40812044	41218731	2280	2286	12	48	1	6	0.057450833	0.114120237	0.139931395	0.033678664
APBB3	ENSG00000113108	GRCh37	5	139937853	139973337	1482	1482	15	56	1	14	0.053099941	0.101464281	2.068014009	0.438005914
APC	ENSG00000134982	GRCh37	5	112043195	112181936	8532	8697	32	86	5	47	0.03040247	0.021425791	7.282843268	1.429687572
APC2	ENSG00000115266	GRCh37	19	1446300	1473243	6912	6915	3	92	1	42	0.007943566	4.71E-06	0.075796319	-0.015590579
APCDD1	ENSG00000154856	GRCh37	18	10454625	10488698	1545	1545	7	24	3	14	0.080384718	0.143807808	0.165191577	0.064300803
APCDD1L	ENSG00000198768	GRCh37	20	57034157	57090187	1506	1588	7	24	0	14	0.080384718	0.143807808	5.782453119	2.928093375
APCS	ENSG00000132703	GRCh37	1	159557615	159558655	672	672	1	9	1	6	0.123472209	0.265494071	0.071871019	0.515351905
APEH	ENSG00000164062	GRCh37	3	49711435	49721396	2199	2253	9	29	2	3	0.071945905	0.119631603	0.568951891	1.625095367
APEX1	ENSG00000100823	GRCh37	14	20923350	20925927	957	964	3	9	3	3	0.129614133	0.211312399	1.100700421	1.060456533
APH1A	ENSG00000117362	GRCh37	1	150237804	150241980	798	809	1	7	0	1	0.144565133	0.319290284	0.250655145	0.017828508
APH1B	ENSG00000138613	GRCh37	15	63568217	63601325	774	794	1	11	1	4	0.107556907	0.211931339	0.427071114	1.03826497
API5	ENSG00000166181	GRCh37	11	43333513	43366079	1575	1793	3	9	0	5	0.129614133	0.211312399	2.347931266	1.48442946
APIP	ENSG00000149089	GRCh37	11	34874641	34938046	729	824	3	6	4	20	0.145279602	0.164312312	1.021543938	0.134573208
APITD1	ENSG00000175279	GRCh37	1	10490500	10502766	417	417	2	2	0	1	0.209898811	0.147070904	1.184939226	1.099309211
APITD1-CORT	ENSG00000251503	GRCh37	1	10490159	10512210	495	495	4	6	2	1	0.123303541	0.093674508	0.665509227	1.237045189
APLF	ENSG00000169621	GRCh37	2	68694693	68858004	1536	1536	4	20	0	27	0.087033152	0.179134878	6.415047063	2.54235281
APLNR	ENSG00000134817	GRCh37	11	57001051	57004709	1143	1143	7	45	3	6	0.0509861	0.074360905	1.884459436	2.844351117
APLP1	ENSG00000105290	GRCh37	19	36358801	36370693	1956	2115	4	17	3	8	0.096059848	0.193541321	0.279273049	0.843230059
APLP2	ENSG00000084234	GRCh37	11	129939732	130014699	2292	2507	9	36	1	5	0.066309259	0.131541582	0.038650583	0.132247168
APMAP	ENSG00000101474	GRCh37	20	24943561	24973615	1251	1275	5	18	1	11	0.093347442	0.173693708	1.101057417	-0.03466621
APOA1	ENSG00000118137	GRCh37	11	116706467	116708666	804	895	3	33	0	45	0.050663803	0.04283493	5.010321581	2.633567443
APOA1BP	ENSG00000163382	GRCh37	1	156561554	156564091	867	941	5	19	1	13	0.09109518	0.175259137	1.37989127	0.028428136
APOA2	ENSG00000158874	GRCh37	1	161192082	161193421	303	303	1	23	0	21	0.057144289	0.036726525	1.277086371	0.008340716
APOA4	ENSG00000110244	GRCh37	11	116691419	116694022	1191	1191	7	11	0	5	0.078342592	0.045281826	4.210207538	2.431010784
APOA5	ENSG00000110243	GRCh37	11	116660083	116663136	1101	1101	6	5	4	14	0.067500676	0.018743659	3.135148658	1.049012262
APOB	ENSG00000084674	GRCh37	2	21224301	21266945	13692	13775	54	874	9	720	1.15E-07	2.74E-31	26.60641466	6.245997062
APOBEC1	ENSG00000111701	GRCh37	12	7801996	7818499	711	711	1	3	2	3	0.222821341	0.360775875	0.228457202	0.564296572
APOBEC2	ENSG00000124701	GRCh37	6	41021043	41032250	675	675	3	11	0	1	0.119262777	0.223215556	0.46383721	0.332140083
APOBEC3A	ENSG00000128383	GRCh37	22	39348746	39359188	600	600	0	0	2	1	1	1	0	0
APOBEC3B	ENSG00000179750	GRCh37	22	39378352	39388809	1149	1473	6	19	1	1	0.08924172	0.148885394	0.576572609	0.81424899
APOBEC3C	ENSG00000244509	GRCh37	22	39410088	39414931	573	573	4	6	1	4	0.123303541	0.093674508	0.631167473	0.026386481
APOBEC3D	ENSG00000243811	GRCh37	22	39410368	39429256	1161	1178	13	9	4	5	0.010570241	0.000537199	0.55189711	0.007965953
APOBEC3F	ENSG00000128394	GRCh37	22	39436609	39449915	1122	1257	5	3	2	2	0.073782034	0.018810551	0.170449129	-0.000954177
APOBEC3G	ENSG00000239713	GRCh37	22	39436924	39483748	1155	1172	8	16	2	6	0.07591236	0.061059459	0.199485579	0.053012318
APOBEC4	ENSG00000173627	GRCh37	1	183615541	183622451	1104	1104	8	16	1	2	0.07591236	0.061059459	0	0.21158054
APOBR	ENSG00000184730	GRCh37	16	28505970	28510291	3294	3369	5	39	0	30	0.051324695	0.061585566	5.444056773	1.864394977
APOC1	ENSG00000130208	GRCh37	19	45417504	45422606	252	397	1	2	0	2	0.261761964	0.331756314	1.184939226	0.030941535
APOC2	ENSG00000224916	GRCh37	19	45445495	45452822	384	703	2	13	1	9	0.105051049	0.219717375	0.064356079	-0.114829654
APOC2	ENSG00000234906	GRCh37	19	45450460	45452822	306	310	0	3	1	8	0.208408108	0.542548622	0.605085868	0.224811219
APOC3	ENSG00000110245	GRCh37	11	116700422	116703788	300	354	2	4	0	0	0.182718203	0.220124504	0	0
APOC4	ENSG00000267467	GRCh37	19	45445495	45448753	384	388	2	10	0	1	0.123834506	0.259182521	0.348929557	0.344306023
APOD	ENSG00000189058	GRCh37	3	195295573	195311076	570	654	0	6	2	22	0.138988606	0.294359007	0.927674421	0.490711499
APOE	ENSG00000130203	GRCh37	19	45409011	45412650	954	1032	1	8	1	16	0.133204155	0.292966377	0.216455087	-0.047442373
APOF	ENSG00000175336	GRCh37	12	56754353	56756607	981	981	3	9	1	5	0.129614133	0.211312399	0.166645189	-0.012734036
APOH	ENSG00000091583	GRCh37	17	64208151	64252643	1038	1038	2	20	0	17	0.075069162	0.113470803	2.373305857	1.955174479
APOL1	ENSG00000100342	GRCh37	22	36649056	36663576	1245	1472	12	34	2	5	0.061982676	0.081644677	0.019021761	0.501908061
APOL2	ENSG00000128335	GRCh37	22	36622256	36636000	1014	1350	15	24	1	4	0.034029151	0.008631004	0.70865336	0.051664352
APOL3	ENSG00000128284	GRCh37	22	36536372	36562225	1209	1227	1	8	1	39	0.133204155	0.292966377	1.080400276	-0.28868689
APOL4	ENSG00000100336	GRCh37	22	36585172	36600886	1053	1332	2	12	2	6	0.110779596	0.234670446	0.381510549	0.078553015
APOL5	ENSG00000128313	GRCh37	22	36113919	36125530	1302	1302	2	12	1	1	0.110779596	0.234670446	1.186636451	0.853557147
APOL6	ENSG00000221963	GRCh37	22	36044442	36057404	1032	1032	3	16	3	10	0.096796672	0.201371928	0.265488105	0.517203123
APOLD1	ENSG00000178878	GRCh37	12	12878865	12944400	840	843	4	13	0	20	0.108768198	0.187833905	6.797856075	2.816855117
APOM	ENSG00000204444	GRCh37	6	31620193	31625987	567	632	2	3	2	3	0.196296604	0.187424492	0	-0.278868537
APOPT1	ENSG00000256053	GRCh37	14	104029299	104073860	621	638	0	8	3	9	0.115099021	0.195810708	3.412320041	1.946681659
APP	ENSG00000142192	GRCh37	21	27252861	27543446	2313	2417	4	16	2	14	0.099199322	0.195225682	0.367664937	0.002095441
APPBP2	ENSG00000062725	GRCh37	17	58520520	58603580	1758	1758	1	8	2	13	0.133204155	0.292966377	0.025755998	0.495961948
APPL1	ENSG00000157500	GRCh37	3	57261765	57312980	2130	2133	13	26	3	24	0.050475789	0.028683545	4.62424799	1.165696187
APPL2	ENSG00000136044	GRCh37	12	105567074	105630016	1995	2154	9	20	8	34	0.071540118	0.065774801	1.336519413	-0.041246704
APRT	ENSG00000198931	GRCh37	16	88875747	88878352	543	788	1	1	2	1	0.323958956	0.27117421	0.138442938	0.048767346
APTX	ENSG00000137074	GRCh37	9	32972604	33025166	1029	1080	4	14	0	2	0.105581304	0.192551931	0.946673775	0.472118546
AQP1	ENSG00000240583	GRCh37	7	30893010	30965131	810	1326	6	11	1	9	0.092621658	0.075174255	2.327054202	0.926633843
AQP1	ENSG00000250424	GRCh37	7	30893010	30963427	1341	1341	6	11	1	9	0.092621658	0.075174255	2.327054202	0.926633843
AQP11	ENSG00000178301	GRCh37	11	77300436	77321400	816	816	6	7	0	1	0.080754537	0.033971717	1.176599355	0.897250172
AQP2	ENSG00000167580	GRCh37	12	50344524	50352664	816	942	2	9	2	5	0.131319539	0.267023223	0.262584039	-0.125125092
AQP4	ENSG00000171885	GRCh37	18	24432002	24445782	972	972	4	10	1	17	0.117695944	0.159239858	3.261849824	0.629974805
AQP5	ENSG00000161798	GRCh37	12	50355653	50359434	798	798	8	15	0	2	0.07442796	0.053260612	1.623309646	0.898016702
AQP6	ENSG00000086159	GRCh37	12	50360977	50370922	849	849	3	10	1	10	0.124362287	0.219124457	0.879636182	0.196141554
AQP8	ENSG00000103375	GRCh37	16	25227052	25240261	786	786	8	30	0	9	0.072556528	0.139009844	3.771360923	1.782519065
AQP9	ENSG00000103569	GRCh37	15	58430368	58478110	888	888	5	11	3	4	0.105406711	0.117865834	0.284685781	1.034364524
AQPEP	ENSG00000172901	GRCh37	5	115298151	115394680	2973	3373	5	34	3	26	0.05958253	0.093355695	0.09925774	0.223664065
AQR	ENSG00000021776	GRCh37	15	35147732	35262040	4458	4620	9	23	2	33	0.073176474	0.086549792	6.479127655	1.016987983
ARAP1	ENSG00000186635	GRCh37	11	72396114	72504644	4353	4643	16	66	3	30	0.048854165	0.097695372	2.040181636	0.065592869
ARAP2	ENSG00000047365	GRCh37	4	36067620	36246131	5115	5155	25	51	5	15	0.025318203	0.006817454	0.473716188	0.066765219
ARAP3	ENSG00000120318	GRCh37	5	141013251	141061788	4635	4635	26	149	4	44	0.023529512	0.01832456	1.514028156	0.010243296
ARC	ENSG00000198576	GRCh37	8	143692405	143696833	1191	1191	0	1	4	1	0.359115402	0.81560439	2.634145784	0.134424817
ARCN1	ENSG00000095139	GRCh37	11	118443105	118473730	1536	1755	4	14	2	15	0.105581304	0.192551931	0.685510426	-0.005867917
ARF1	ENSG00000143761	GRCh37	1	228270361	228286912	546	546	1	4	0	10	0.19535785	0.367812984	2.343876568	0.014929679
ARF3	ENSG00000134287	GRCh37	12	49297286	49351334	546	795	7	20	4	5	0.084219576	0.123560239	1.04741021	1.948411799
ARF4	ENSG00000168374	GRCh37	3	57557090	57583947	543	543	1	0	0	3	0.451051325	0.166241264	4.498681157	0.522068262
ARF5	ENSG00000004059	GRCh37	7	127228399	127231759	543	543	2	1	1	1	0.219183175	0.101430773	0.138442938	0.07679146
ARFGAP1	ENSG00000101199	GRCh37	20	61904137	61921142	1245	1799	10	38	9	56	0.064535608	0.124813268	0.953586374	-0.023290435
ARFGAP2	ENSG00000149182	GRCh37	11	47185848	47198676	1566	1683	9	5	3	6	0.020685345	0.001992675	2.134839594	0.324579212
ARFGAP3	ENSG00000242247	GRCh37	22	43192508	43254112	1551	1570	8	22	0	3	0.078497789	0.107129822	1.759732861	0.89213524
ARFGEF1	ENSG00000066777	GRCh37	8	68085747	68255912	5550	5778	14	34	6	24	0.053599167	0.047601156	0.832575242	-0.010472303
ARFGEF2	ENSG00000124198	GRCh37	20	47538427	47653230	5358	5358	17	43	6	38	0.047452801	0.042042038	3.319900198	0.369481572
ARFIP1	ENSG00000164144	GRCh37	4	153701089	153839615	1122	1122	10	14	1	3	0.049898227	0.01623497	0.420544946	0.033919253
ARFIP2	ENSG00000132254	GRCh37	11	6496910	6502666	1026	1098	1	6	0	3	0.158083266	0.342542294	0.760031012	0.003259381
ARFRP1	ENSG00000101246	GRCh37	20	62329996	62339355	606	809	6	5	0	3	0.067500676	0.018743659	3.963223685	2.786950921
ARG1	ENSG00000118520	GRCh37	6	131894284	131905472	969	993	2	6	0	9	0.15887792	0.260318464	3.317796629	2.609555194
ARG2	ENSG00000081181	GRCh37	14	68086515	68118437	1065	1065	2	9	0	3	0.131319539	0.267023223	1.052192025	1.012730211
ARGFX	ENSG00000186103	GRCh37	3	121289551	121305481	948	948	3	19	0	0	0.085715786	0.169607414	0	0
ARGLU1	ENSG00000134884	GRCh37	13	107194021	107220512	822	880	3	2	0	2	0.147929901	0.06366993	2.830596796	1.738188266
ARHGAP1	ENSG00000175220	GRCh37	11	46698630	46722165	1320	1320	3	10	1	5	0.124362287	0.219124457	0.104778078	-0.012387679
ARHGAP10	ENSG00000071205	GRCh37	4	148653214	148993931	2361	2361	10	24	2	14	0.06771186	0.068853145	1.857117691	0.320840318
ARHGAP11A	ENSG00000198826	GRCh37	15	32907345	32932150	3072	3095	8	21	5	5	0.078656827	0.100148575	1.623010428	2.837737973
ARHGAP11B	ENSG00000187951	GRCh37	15	30916697	31060329	804	804	4	1	2	0	0.074320375	0.016221973	0.737604221	0.138421922
ARHGAP12	ENSG00000165322	GRCh37	10	32094365	32217742	2541	2541	4	27	2	28	0.068866127	0.119712319	0.68138479	-0.000766593
ARHGAP15	ENSG00000075884	GRCh37	2	143848931	144525921	1428	1461	6	15	0	5	0.09346652	0.118197854	2.963292684	1.945178471
ARHGAP17	ENSG00000140750	GRCh37	16	24930706	25026987	2646	2751	12	25	5	13	0.055713416	0.037491998	0.124152975	0.262400777
ARHGAP18	ENSG00000146376	GRCh37	6	129897277	130031370	1992	1992	8	23	4	11	0.078165475	0.11358303	0.003869987	0.529570079
ARHGAP19	ENSG00000213390	GRCh37	10	98757795	99052413	1485	1616	16	58	6	37	0.051934676	0.096543586	1.084647148	0.018596969
ARHGAP20	ENSG00000137727	GRCh37	11	110447766	110583912	3576	3652	6	24	3	10	0.081129163	0.160449122	0.051198769	0.313389203
ARHGAP21	ENSG00000107863	GRCh37	10	24872538	25012597	5877	6149	24	26	5	50	0.00507118	9.52E-05	21.01238025	6.547502312
ARHGAP22	ENSG00000128805	GRCh37	10	49654077	49864310	2097	2788	7	22	2	24	0.082550519	0.135543122	2.865204004	0.529111325
ARHGAP23	ENSG00000225485	GRCh37	17	36584662	36668628	4476	4527	2	8	0	10	0.139573722	0.270572783	2.995270465	2.39143268
ARHGAP24	ENSG00000138639	GRCh37	4	86396267	86923823	2247	2381	7	34	2	9	0.066378183	0.132596834	0.007377794	0.276060192
ARHGAP25	ENSG00000163219	GRCh37	2	68906733	69053965	1941	2344	10	14	2	8	0.049898227	0.01623497	1.539562893	0.266168528
ARHGAP26	ENSG00000145819	GRCh37	5	142149949	142608576	2445	2794	8	22	2	11	0.078497789	0.107129822	0.684700178	-0.012314883
ARHGAP27	ENSG00000159314	GRCh37	17	43471275	43511787	1647	2862	9	18	1	5	0.069255295	0.05197474	0.70656367	-0.02373385
ARHGAP28	ENSG00000088756	GRCh37	18	6729717	6915715	1713	2399	4	30	1	17	0.06232069	0.093982372	0.566645576	0.000255807
ARHGAP29	ENSG00000137962	GRCh37	1	94614544	94740624	3786	3825	9	36	3	19	0.066309259	0.131541582	0.422669902	0.057185617
ARHGAP30	ENSG00000186517	GRCh37	1	161016736	161039760	3306	3306	14	38	2	19	0.055932379	0.064595937	2.988528945	0.677209653
ARHGAP31	ENSG00000031081	GRCh37	3	119013220	119139561	4335	4348	12	41	1	9	0.06112074	0.107275665	0.942058449	0.056717172
ARHGAP32	ENSG00000134909	GRCh37	11	128834989	129149219	6264	6338	19	97	3	19	0.036080869	0.055867832	0.107398513	0.24720519
ARHGAP33	ENSG00000004777	GRCh37	19	36265434	36279724	3381	4192	21	31	7	29	0.01706405	0.001656182	4.466818299	0.61096839
ARHGAP35	ENSG00000160007	GRCh37	19	47421933	47508334	4500	4500	10	22	4	43	0.066060411	0.056451474	6.69897268	1.56269423
ARHGAP39	ENSG00000147799	GRCh37	8	145754563	145911194	3345	3345	3	40	2	28	0.039731259	0.017524789	0.002669883	0.031132583
ARHGAP40	ENSG00000124143	GRCh37	20	37230577	37279678	1869	2026	6	49	5	31	0.042217282	0.037305668	0.17954734	0.553587429
ARHGAP42	ENSG00000165895	GRCh37	11	100558384	100861656	2625	2625	3	11	1	26	0.119262777	0.223215556	3.112222762	1.094726446
ARHGAP44	ENSG00000006740	GRCh37	17	12692856	12894960	2457	2509	11	16	3	13	0.045859651	0.014310201	2.325308845	0.269052742
ARHGAP5	ENSG00000100852	GRCh37	14	32545320	32628934	4509	4579	14	40	2	28	0.056575721	0.072883654	5.299218112	1.480406493
ARHGAP8	ENSG00000241484	GRCh37	22	45098355	45258665	1668	2157	37	70	4	34	0.011251289	0.000830555	9.144780082	2.216691441
ARHGAP9	ENSG00000123329	GRCh37	12	57866038	57882597	2196	2559	9	19	3	26	0.070532334	0.058805817	4.215267459	0.392469299
ARHGDIA	ENSG00000141522	GRCh37	17	79825597	79829282	615	1066	2	5	2	4	0.170188825	0.244366419	0.034341753	-0.275458105
ARHGDIB	ENSG00000111348	GRCh37	12	15094951	15114662	606	606	1	6	0	3	0.158083266	0.342542294	0.760031012	0.003259381
ARHGDIG	ENSG00000242173	GRCh37	16	318726	333003	678	847	4	46	4	49	0.037129563	0.016853249	0.007361595	0.282895505
ARHGEF1	ENSG00000076928	GRCh37	19	42387228	42434302	2784	3812	3	15	0	5	0.100873325	0.209930764	1.591565739	1.019062889
ARHGEF10	ENSG00000104728	GRCh37	8	1772142	1906807	4035	4164	14	47	1	25	0.056623628	0.096403339	5.790225102	1.992237779
ARHGEF10L	ENSG00000074964	GRCh37	1	17866330	18024369	3840	4066	24	67	1	16	0.039439151	0.039007661	4.261563004	1.612837733
ARHGEF11	ENSG00000132694	GRCh37	1	156904632	157015162	4689	4742	17	34	7	19	0.038638464	0.016614585	0.334466424	0.036342558
ARHGEF12	ENSG00000196914	GRCh37	11	120207787	120360645	4635	4635	13	31	3	48	0.056131122	0.049667867	9.908968031	3.118565033
ARHGEF15	ENSG00000198844	GRCh37	17	8213559	8225829	2526	2526	16	46	2	1	0.052219044	0.06569439	2.077186075	3.416796326
ARHGEF16	ENSG00000130762	GRCh37	1	3370990	3397677	2130	2264	7	16	0	15	0.085182825	0.090888518	8.03944664	3.93238146
ARHGEF17	ENSG00000110237	GRCh37	11	73019334	73080136	6192	6427	24	118	9	17	0.032991184	0.051824373	3.889754829	6.495943424
ARHGEF18	ENSG00000104880	GRCh37	19	7459999	7537363	3522	3522	18	73	2	40	0.046543022	0.092834742	6.016658757	1.611711263
ARHGEF19	ENSG00000142632	GRCh37	1	16524349	16539140	2409	2616	10	37	2	6	0.065283389	0.123978793	0.054071352	0.430680593
ARHGEF2	ENSG00000116584	GRCh37	1	155916645	155966129	2961	3027	6	19	8	35	0.08924172	0.148885394	0.277388263	-0.061949979
ARHGEF25	ENSG00000240771	GRCh37	12	58003963	58013162	1860	1957	9	25	1	4	0.073318187	0.099354053	0.100242125	0.064862619
ARHGEF26	ENSG00000114790	GRCh37	3	153838792	153975616	2616	2688	9	21	2	15	0.072302078	0.072786093	2.179797924	0.114646397
ARHGEF28	ENSG00000214944	GRCh37	5	72921983	73237818	5196	5289	51	109	3	34	0.009453373	0.000673637	10.2791237	3.128093344
ARHGEF3	ENSG00000163947	GRCh37	3	56761446	57113357	1677	1981	7	24	0	7	0.080384718	0.143807808	3.18871864	1.726302169
ARHGEF33	ENSG00000214694	GRCh37	2	39117021	39202590	2613	2665	31	76	0	15	0.027323296	0.012918894	9.490801878	5.000190846
ARHGEF37	ENSG00000183111	GRCh37	5	148931510	149014531	2028	2028	8	35	2	11	0.066705574	0.134872126	0.072499477	0.156680075
ARHGEF38	ENSG00000236699	GRCh37	4	106473777	106616835	2334	2338	18	44	3	19	0.044360838	0.034285366	2.244198612	0.269847808
ARHGEF39	ENSG00000137135	GRCh37	9	35658872	35675863	1008	1038	8	33	2	4	0.06913729	0.13851165	0.5437314	1.423538607
ARHGEF4	ENSG00000136002	GRCh37	2	131594489	131804836	2073	4997	16	60	4	17	0.051321344	0.098399411	0.040988979	0.464557105
ARHGEF40	ENSG00000165801	GRCh37	14	21538429	21558399	4560	4614	19	60	2	24	0.048060231	0.071224798	3.81992953	0.729587574
ARHGEF5	ENSG00000050327	GRCh37	7	144052381	144077725	4794	4794	1	2	2	10	0.261761964	0.331756314	0.379518684	-0.117807656
ARHGEF7	ENSG00000102606	GRCh37	13	111766906	111958084	2412	2875	6	36	1	6	0.060286523	0.104679157	0	0.03815327
ARID1A	ENSG00000117713	GRCh37	1	27022524	27108595	6858	6858	15	44	9	54	0.054522533	0.072855689	2.407044571	0.041078529
ARID1B	ENSG00000049618	GRCh37	6	157099063	157530401	6750	7273	17	47	12	73	0.049617184	0.055730159	3.575040753	0.211770036
ARID2	ENSG00000189079	GRCh37	12	46123448	46301823	5508	5531	21	51	5	36	0.038814423	0.026098245	4.571683413	0.690379706
ARID3A	ENSG00000116017	GRCh37	19	925781	975939	1782	1786	2	10	1	19	0.123834506	0.259182521	1.158187161	0.622394991
ARID3B	ENSG00000179361	GRCh37	15	74833518	74890472	1683	1683	12	5	3	7	0.005011239	0.000195575	4.281524116	1.230052819
ARID3C	ENSG00000205143	GRCh37	9	34621376	34628104	1239	1239	2	7	0	5	0.148715824	0.268713554	1.948545329	1.753057813
ARID4A	ENSG00000032219	GRCh37	14	58765103	58840605	3774	3774	15	19	1	17	0.023759695	0.003054064	9.806686033	3.619860505
ARID4B	ENSG00000054267	GRCh37	1	235294949	235491534	3939	3939	18	44	3	23	0.044360838	0.034285366	3.413320977	0.594340316
ARID5A	ENSG00000196843	GRCh37	2	97202480	97218375	1785	1785	13	32	0	1	0.056892529	0.054254148	0.67298312	0.458342632
ARID5B	ENSG00000150347	GRCh37	10	63661059	63856703	3567	3571	9	40	2	29	0.062171749	0.125266048	2.494417602	0.135707022
ARIH1	ENSG00000166233	GRCh37	15	72766667	72879692	1674	1674	2	2	0	2	0.209898811	0.147070904	2.092992575	1.802925377
ARIH2	ENSG00000177479	GRCh37	3	48956254	49023815	1482	1482	4	3	1	8	0.109584421	0.041454809	4.035072795	1.338867727
ARIH2OS	ENSG00000221883	GRCh37	3	48955221	48956818	873	873	1	2	0	0	0.261761964	0.331756314	0	0
ARL1	ENSG00000120805	GRCh37	12	101786898	101801598	546	616	0	3	1	1	0.208408108	0.542548622	2.231435513	1.073476514
ARL10	ENSG00000175414	GRCh37	5	175792471	175828866	735	951	7	28	1	10	0.075144822	0.148814462	0.777231882	0.078333715
ARL11	ENSG00000152213	GRCh37	13	50202435	50208008	591	591	3	17	0	2	0.092917571	0.191561252	0.617149495	0.421822532
ARL13B	ENSG00000169379	GRCh37	3	93698983	93774512	1287	1409	10	22	1	2	0.066060411	0.056451474	0.005471465	0.17938908
ARL14	ENSG00000179674	GRCh37	3	160394948	160396233	579	579	3	7	0	13	0.140244416	0.183832432	5.594483217	3.07865062
ARL14EP	ENSG00000152219	GRCh37	11	30344598	30359774	783	783	1	5	0	5	0.17457061	0.359987862	1.295259635	0.078135557
ARL15	ENSG00000185305	GRCh37	5	53179775	53606412	615	629	3	4	0	0	0.152684495	0.116219121	0	0
ARL16	ENSG00000214087	GRCh37	17	79648204	79650954	594	594	2	6	1	0	0.15887792	0.260318464	2.459892715	2.068597919
ARL2	ENSG00000213465	GRCh37	11	64781585	64789656	555	555	0	5	1	2	0.155538869	0.360909051	2.20923757	1.192732969
ARL4A	ENSG00000122644	GRCh37	7	12726481	12730559	603	603	0	1	1	0	0.359115402	0.81560439	2.772588722	0.789308384
ARL4D	ENSG00000175906	GRCh37	17	41476327	41478492	606	606	1	1	0	3	0.323958956	0.27117421	2.231435513	0.452218812
ARL5A	ENSG00000162980	GRCh37	2	152645498	152685009	540	540	1	3	0	0	0.222821341	0.360775875	0	0
ARL5C	ENSG00000141748	GRCh37	17	37313147	37324102	540	540	1	4	0	3	0.19535785	0.367812984	1.024298345	0.010555722
ARL6	ENSG00000113966	GRCh37	3	97483365	97519953	561	561	1	4	0	0	0.19535785	0.367812984	0	0
ARL6IP4	ENSG00000182196	GRCh37	12	123464333	123467456	1083	1131	0	0	1	1	1	1	0	0
ARL6IP5	ENSG00000144746	GRCh37	3	69134095	69155217	567	639	0	5	1	2	0.155538869	0.360909051	2.20923757	1.192732969
ARL6IP6	ENSG00000177917	GRCh37	2	153574407	153617688	681	681	3	3	0	2	0.152996849	0.089734132	2.267245644	1.646069217
ARL8B	ENSG00000134108	GRCh37	3	5163905	5222596	561	631	1	4	0	2	0.19535785	0.367812984	0.737604221	0.008728914
ARL9	ENSG00000196503	GRCh37	4	57371375	57390058	564	564	1	3	0	0	0.222821341	0.360775875	0	0
ARMC1	ENSG00000104442	GRCh37	8	66514694	66546442	849	849	7	13	0	4	0.082553176	0.062977509	3.076722511	1.812377289
ARMC10	ENSG00000170632	GRCh37	7	102715328	102740205	1032	1065	13	23	1	4	0.045476114	0.018676125	0.548142899	0.081417764
ARMC12	ENSG00000157343	GRCh37	6	35704809	35716856	1104	1104	11	27	1	3	0.06382323	0.065243761	0.028302911	0.074925802
ARMC2	ENSG00000118690	GRCh37	6	109169619	109295186	2604	2635	9	15	4	38	0.063564285	0.033187991	7.322419478	0.972230642
ARMC3	ENSG00000165309	GRCh37	10	23216953	23326518	2619	2645	12	41	5	6	0.06112074	0.107275665	2.235429393	4.116034407
ARMC4	ENSG00000169126	GRCh37	10	28064115	28287977	3135	3387	14	30	0	26	0.049671202	0.031817014	15.01309964	7.443279489
ARMC5	ENSG00000140691	GRCh37	16	31469401	31478487	2808	3446	6	33	4	16	0.065241687	0.12368398	0.196034654	0.526497019
ARMC6	ENSG00000105676	GRCh37	19	19144384	19170563	1506	1648	10	14	1	8	0.049898227	0.01623497	3.129680615	1.062022634
ARMC8	ENSG00000114098	GRCh37	3	137906109	138017231	1980	2133	3	3	1	4	0.152996849	0.089734132	1.098808624	0.482957018
ARMC9	ENSG00000135931	GRCh37	2	232063260	232239548	1998	2147	11	36	1	13	0.064550333	0.107972176	2.138725694	0.516204489
ARNT	ENSG00000143437	GRCh37	1	150782181	150849244	2370	2370	5	8	2	11	0.104478846	0.076924754	1.803958609	-0.007865491
ARNT2	ENSG00000172379	GRCh37	15	80696692	80890278	2154	2154	6	18	0	11	0.090579452	0.142889375	5.078005593	2.988265558
ARNTL	ENSG00000133794	GRCh37	11	13298199	13408813	1878	2161	6	19	5	20	0.08924172	0.148885394	0.116678562	-0.040528064
ARNTL2	ENSG00000029153	GRCh37	12	27485787	27576241	1911	1944	7	29	2	7	0.073722894	0.147831127	0.034043193	0.390026308
ARPC1A	ENSG00000241685	GRCh37	7	98923521	98985787	1113	1246	2	7	0	6	0.148715824	0.268713554	2.245522434	1.973830008
ARPC1B	ENSG00000130429	GRCh37	7	98971872	98992424	1119	1125	4	32	1	6	0.058331233	0.078577797	0.054743329	0.365194361
ARPC2	ENSG00000163466	GRCh37	2	219081817	219119079	903	1054	3	13	1	8	0.10964776	0.22164575	0.262034159	0.009198509
ARPC3	ENSG00000111229	GRCh37	12	110872630	110888227	537	537	1	2	0	0	0.261761964	0.331756314	0	0
ARPC4	ENSG00000241553	GRCh37	3	9834179	9855035	564	564	1	7	0	1	0.144565133	0.319290284	0.250655145	0.017828508
ARPC4-TTLL3	ENSG00000250151	GRCh37	3	9834798	9877085	1878	2050	23	61	0	10	0.039084529	0.033356091	5.98826575	3.181414177
ARPC5	ENSG00000162704	GRCh37	1	183592401	183604892	456	480	1	6	0	0	0.158083266	0.342542294	0	0
ARPC5L	ENSG00000136950	GRCh37	9	127624409	127640003	462	462	4	3	0	2	0.109584421	0.041454809	2.804594913	1.687533698
ARPP19	ENSG00000128989	GRCh37	15	52839242	52862080	339	396	0	4	2	3	0.17740459	0.442505038	2.804594913	1.64589897
ARPP21	ENSG00000172995	GRCh37	3	35680437	35835988	2439	2614	14	43	2	15	0.056976923	0.084295452	1.401217162	0.149785211
ARRB1	ENSG00000137486	GRCh37	11	74975226	75062873	1257	1286	1	10	0	16	0.115008543	0.238191943	1.852176645	-0.002214331
ARRB2	ENSG00000141480	GRCh37	17	4613784	4624794	1230	1329	5	10	1	9	0.105832656	0.104656152	1.956911888	0.101036421
ARRDC1	ENSG00000197070	GRCh37	9	140500106	140509812	1302	1353	13	58	0	6	0.051324417	0.101741286	2.319846979	1.461123082
ARRDC2	ENSG00000105643	GRCh37	19	18111941	18124911	1224	1483	6	16	1	8	0.092734982	0.127441086	1.056987804	0.27496338
ARRDC3	ENSG00000113369	GRCh37	5	90664541	90679176	1245	1245	1	12	1	8	0.100929382	0.187256475	0.074086859	0.583537862
ARRDC4	ENSG00000140450	GRCh37	15	98462784	98517068	1257	1303	1	3	0	4	0.222821341	0.360775875	1.529641423	0.143819422
ARRDC5	ENSG00000205784	GRCh37	19	4890449	4902879	1029	1029	4	12	0	2	0.11189613	0.180708541	1.074698538	0.536068053
ARSA	ENSG00000100299	GRCh37	22	51063446	51066607	1530	1530	3	21	1	6	0.079192623	0.146477063	0.015064829	0.093288356
ARSB	ENSG00000113273	GRCh37	5	78073032	78281910	1602	1631	5	13	0	0	0.103141747	0.141289425	0	0
ARSG	ENSG00000141337	GRCh37	17	66255323	66418872	1578	1578	12	55	8	75	0.052362065	0.102991688	2.184679943	-0.017283982
ARSI	ENSG00000183876	GRCh37	5	149675906	149718870	1710	1710	7	20	3	83	0.084219576	0.123560239	10.65209553	2.654483539
ARSJ	ENSG00000180801	GRCh37	4	114821440	114900883	1800	1826	10	13	1	8	0.046610483	0.013005824	3.412132889	1.318615048
ARSK	ENSG00000164291	GRCh37	5	94890778	94940768	1611	1626	4	21	0	8	0.084181139	0.172018349	2.392492059	1.134543709
ART1	ENSG00000129744	GRCh37	11	3666358	3685646	984	984	9	23	1	4	0.073176474	0.086549792	0.152687222	0.033006275
ART3	ENSG00000156219	GRCh37	4	76932337	77033955	1170	1203	5	14	0	4	0.101519233	0.151006169	2.184274669	0.853772785
ART4	ENSG00000111339	GRCh37	12	14978503	14996429	945	965	5	16	1	4	0.097670509	0.165684648	0.03386702	0.149907642
ART5	ENSG00000167311	GRCh37	11	3659733	3663546	876	980	2	13	0	4	0.105051049	0.219717375	1.006604771	0.956461853
ARTN	ENSG00000117407	GRCh37	1	44398992	44402913	687	782	1	4	0	0	0.19535785	0.367812984	0	0
ARV1	ENSG00000173409	GRCh37	1	231114727	231136341	816	915	6	9	0	3	0.088617678	0.053329075	2.724160048	1.884215717
ARVCF	ENSG00000099889	GRCh37	22	19957419	20004331	2889	2910	18	55	0	7	0.049319163	0.068888221	3.75916977	2.133528415
AS3MT	ENSG00000214435	GRCh37	10	104629273	104661656	1128	1128	11	30	1	6	0.06506721	0.081654573	0.555174859	0.020789947
ASAH1	ENSG00000104763	GRCh37	8	17913934	17942494	1236	1335	4	5	0	4	0.121648096	0.07535497	3.682977634	1.915833349
ASAH2	ENSG00000188611	GRCh37	10	51944621	52008370	2343	2379	2	2	0	1	0.209898811	0.147070904	1.184939226	1.099309211
ASAH2B	ENSG00000204147	GRCh37	10	52499078	52576255	498	569	4	5	0	11	0.121648096	0.07535497	7.650788563	3.381681991
ASAP1	ENSG00000153317	GRCh37	8	131064353	131455906	3390	3533	11	22	1	13	0.058637357	0.038297902	4.186893619	1.211569635
ASAP2	ENSG00000151693	GRCh37	2	9346894	9545812	3021	3021	7	14	3	18	0.083853263	0.072275337	2.14696786	0.274140843
ASAP3	ENSG00000088280	GRCh37	1	23755056	23810685	2712	2735	9	43	4	23	0.058897133	0.116021216	0.081455115	0.393711219
ASB10	ENSG00000146926	GRCh37	7	150872785	150884919	1404	1810	5	39	0	10	0.051324695	0.061585566	2.161008427	0.828676076
ASB13	ENSG00000196372	GRCh37	10	5680830	5708768	837	837	3	17	0	1	0.092917571	0.191561252	0.316521856	0.222019372
ASB14	ENSG00000239388	GRCh37	3	57302375	57326710	1764	1785	9	30	4	22	0.071339945	0.123269198	0.591594813	0.047552202
ASB15	ENSG00000146809	GRCh37	7	123207064	123277951	1767	1767	7	20	4	6	0.084219576	0.123560239	0.669818482	1.508013192
ASB16	ENSG00000161664	GRCh37	17	42247815	42256451	1362	1362	4	9	0	18	0.120153736	0.145155499	7.793375012	3.227767591
ASB16-AS1	ENSG00000168597	GRCh37	17	42253354	42264082	582	582	1	5	0	14	0.17457061	0.359987862	2.533875227	0.099901418
ASB17	ENSG00000154007	GRCh37	1	76384558	76398116	888	888	0	4	2	2	0.17740459	0.442505038	3.452184869	2.093345749
ASB2	ENSG00000100628	GRCh37	14	94400499	94443137	1908	1975	7	20	1	6	0.084219576	0.123560239	0.455644839	0.019030483
ASB3	ENSG00000115239	GRCh37	2	53759810	54087297	1671	1757	46	143	5	27	0.027602309	0.029664426	1.260904084	-0.003609759
ASB4	ENSG00000005981	GRCh37	7	95107756	95169544	1281	1353	3	5	1	11	0.14966379	0.141492358	2.547021538	1.007081717
ASB5	ENSG00000164122	GRCh37	4	177134824	177198722	990	1027	1	15	1	5	0.084729876	0.125040913	0.515920698	1.175273363
ASB6	ENSG00000148331	GRCh37	9	132399171	132404444	1266	1266	7	22	1	5	0.082550519	0.135543122	0.166826262	0.004892847
ASB7	ENSG00000183475	GRCh37	15	101142739	101191910	957	965	1	2	0	3	0.261761964	0.331756314	1.587649497	0.035255147
ASB8	ENSG00000177981	GRCh37	12	48541571	48574996	867	948	3	9	1	14	0.129614133	0.211312399	1.808157668	0.612830304
ASCC1	ENSG00000138303	GRCh37	10	73856278	73980083	1203	1421	0	15	1	12	0.071347664	0.047010332	1.577338106	0.889858242
ASCC2	ENSG00000100325	GRCh37	22	30184597	30234271	2274	2458	7	12	3	19	0.080741419	0.053922641	3.020308398	0.51098013
ASCC3	ENSG00000112249	GRCh37	6	100956070	101329248	6609	6749	20	35	2	19	0.026071851	0.00546626	6.143655164	1.408704753
ASCL3	ENSG00000176009	GRCh37	11	8959119	8964580	546	546	4	4	0	1	0.117486695	0.057679602	1.27495349	0.678934234
ASF1B	ENSG00000105011	GRCh37	19	14230321	14247768	609	705	1	5	1	6	0.17457061	0.359987862	0.014035608	0.143827118
ASGR1	ENSG00000141505	GRCh37	17	7076750	7082883	876	880	7	8	0	0	0.066782635	0.023292524	0	0
ASGR2	ENSG00000161944	GRCh37	17	7004641	7019019	936	936	7	8	2	20	0.066782635	0.023292524	6.922743011	1.92516198
ASH1L	ENSG00000116539	GRCh37	1	155305059	155532598	8895	9024	14	71	3	27	0.043637524	0.075309309	0.789965768	4.50E-05
ASH2L	ENSG00000129691	GRCh37	8	37962760	38001594	1887	2006	1	6	1	6	0.158083266	0.342542294	0	0.282437618
ASIC1	ENSG00000110881	GRCh37	12	50451331	50477394	1725	2478	9	6	1	3	0.026221222	0.003024023	1.597905789	0.2101352
ASIC2	ENSG00000108684	GRCh37	17	31340105	32501983	1692	2247	2	15	2	7	0.094884794	0.187732228	0.474926615	0.052517784
ASIC3	ENSG00000213199	GRCh37	7	150745379	150749843	1650	1711	4	36	4	15	0.051162711	0.052996602	1.268681019	2.021831211
ASIC4	ENSG00000072182	GRCh37	2	220378892	220403494	1944	2001	4	18	1	6	0.092978742	0.190137071	0.058436928	0.065880421
ASIC5	ENSG00000256394	GRCh37	4	156750881	156787425	1518	1518	11	26	0	8	0.06312425	0.059656646	5.020202847	2.640920468
ASIP	ENSG00000101440	GRCh37	20	32782375	32857150	399	399	1	3	0	3	0.222821341	0.360775875	1.242947299	0.131353031
ASL	ENSG00000126522	GRCh37	7	65540785	65558545	1395	1398	4	42	1	10	0.04215838	0.027284545	0.001718882	0.217271528
ASNA1	ENSG00000198356	GRCh37	19	12847953	12859137	1047	1047	4	3	2	10	0.109584421	0.041454809	3.324701805	0.921767391
ASNS	ENSG00000070669	GRCh37	7	97481430	97501854	1686	1689	7	26	1	8	0.077877139	0.148186042	0.515952877	0.02572451
ASNSD1	ENSG00000138381	GRCh37	2	190526146	190535557	1932	1932	6	28	3	7	0.073990768	0.150453238	0.679045574	1.147021137
ASPA	ENSG00000108381	GRCh37	17	3375668	3406713	942	942	7	23	0	1	0.081519013	0.140158628	0.521513854	0.320742033
ASPDH	ENSG00000204653	GRCh37	19	51014857	51017947	852	884	5	5	1	1	0.092922039	0.038186574	0	0.13032883
ASPG	ENSG00000166183	GRCh37	14	104552016	104579098	1722	1786	8	38	2	37	0.062947438	0.125509291	3.291104902	0.469167858
ASPH	ENSG00000198363	GRCh37	8	62413116	62627155	2277	3086	26	61	2	25	0.030501467	0.0144992	6.72286667	1.826105478
ASPHD1	ENSG00000174939	GRCh37	16	29911696	29931185	1173	1173	1	8	0	6	0.133204155	0.292966377	1.068923079	0.000421747
ASPHD2	ENSG00000128203	GRCh37	22	26825239	26840981	1110	1110	3	2	1	14	0.147929901	0.06366993	5.938079468	2.195549118
ASPM	ENSG00000066279	GRCh37	1	197053258	197115824	10434	10434	35	115	6	30	0.034211917	0.049541525	0.78982641	0.034752916
ASPN	ENSG00000106819	GRCh37	9	95218487	95244788	1143	1160	8	22	1	2	0.078497789	0.107129822	0.058877513	0.454606498
ASPRV1	ENSG00000244617	GRCh37	2	70187226	70189397	1032	1032	4	13	3	8	0.108768198	0.187833905	0.049594981	0.435481122
ASPSCR1	ENSG00000169696	GRCh37	17	79934683	79975282	1662	2475	9	63	2	26	0.038237373	0.036820602	0.638320292	-0.013871684
ASRGL1	ENSG00000162174	GRCh37	11	62104920	62160882	927	1067	5	13	0	6	0.103141747	0.141289425	3.293202658	1.328301146
ASS1	ENSG00000130707	GRCh37	9	133320094	133376661	1239	1283	4	15	1	14	0.102380852	0.194962828	1.49025732	0.213606534
ASTE1	ENSG00000034533	GRCh37	3	130732719	130746493	2040	2115	2	15	1	8	0.094884794	0.187732228	0.002475645	-0.175375766
ASTL	ENSG00000188886	GRCh37	2	96789589	96804175	1296	1296	6	38	3	7	0.057138684	0.09205336	1.392298502	1.763194851
ASTN1	ENSG00000152092	GRCh37	1	176826438	177134109	3885	3953	10	44	3	23	0.0593312	0.119306281	0.660267559	-0.004764944
ASTN2	ENSG00000148219	GRCh37	9	119187504	120177348	3867	4409	22	66	5	30	0.043491009	0.05517688	1.788180162	0.032229191
ASUN	ENSG00000064102	GRCh37	12	27058114	27091259	2121	2151	3	12	2	5	0.114352172	0.223920411	0.194388179	0.412308995
ASXL1	ENSG00000171456	GRCh37	20	30946155	31027122	4626	4717	16	55	3	15	0.052603622	0.091772133	0.308002145	0.114606322
ASXL2	ENSG00000143970	GRCh37	2	25960557	26101385	4308	4311	24	68	2	20	0.039852141	0.041356512	3.407492209	0.857106252
ASXL3	ENSG00000141431	GRCh37	18	31158579	31331156	6747	6798	26	64	8	68	0.03258043	0.018992729	8.972681333	1.323470771
ASZ1	ENSG00000154438	GRCh37	7	117003276	117068177	1428	1428	8	6	0	4	0.038427985	0.006284804	5.609189826	2.803386433
ATAD1	ENSG00000138138	GRCh37	10	89511269	89601100	1086	1119	3	12	0	2	0.114352172	0.223920411	0.831902031	0.540501164
ATAD2	ENSG00000156802	GRCh37	8	124332090	124428590	4173	4173	8	21	2	6	0.078656827	0.100148575	0.02151951	0.200545771
ATAD2B	ENSG00000119778	GRCh37	2	23971534	24149984	4377	4495	10	30	2	35	0.068773363	0.102946564	6.090146205	1.728806623
ATAD3A	ENSG00000197785	GRCh37	1	1447531	1470067	1905	2144	17	1	1	1	8.56E-06	2.84E-07	2.506600627	2.175704003
ATAD3B	ENSG00000160072	GRCh37	1	1407143	1433228	1947	2055	6	38	0	5	0.057138684	0.09205336	1.38303962	0.933390709
ATAD3C	ENSG00000215915	GRCh37	1	1385069	1405538	1236	1236	8	20	1	2	0.078618428	0.092735387	0.029114368	0.373051093
ATAD5	ENSG00000176208	GRCh37	17	29158988	29222887	5535	5535	19	48	6	22	0.043572109	0.035923868	0.50218054	0.111627054
ATAT1	ENSG00000137343	GRCh37	6	30594619	30614600	1230	1375	4	11	1	4	0.114901669	0.171152887	0.091926407	0.019943467
ATCAY	ENSG00000167654	GRCh37	19	3879862	3928077	1116	1215	6	11	4	26	0.092621658	0.075174255	3.019335066	0.794496499
ATE1	ENSG00000107669	GRCh37	10	123499939	123688316	1557	1771	6	13	0	2	0.093953874	0.097466713	1.428438437	1.00749922
ATF1	ENSG00000123268	GRCh37	12	51157493	51214905	816	816	3	4	0	2	0.152684495	0.116219121	1.896541564	1.192721142
ATF2	ENSG00000115966	GRCh37	2	175936978	176033110	1518	1525	7	12	2	3	0.080741419	0.053922641	0.016739235	0.320529222
ATF3	ENSG00000162772	GRCh37	1	212738676	212794119	546	606	0	2	2	4	0.257927744	0.665210521	1.359192294	0.737664124
ATF4	ENSG00000128272	GRCh37	22	39915700	39918691	1056	1056	4	17	1	10	0.096059848	0.193541321	0.585199951	0.021043423
ATF5	ENSG00000169136	GRCh37	19	50431959	50437192	849	938	3	9	0	2	0.129614133	0.211312399	1.052192025	0.729710453
ATF6	ENSG00000118217	GRCh37	1	161736084	161933860	2013	2013	7	14	0	7	0.083853263	0.072275337	4.75717303	2.523231358
ATF6B	ENSG00000213676	GRCh37	6	32065953	32096030	2112	2135	5	23	2	6	0.081969606	0.167622702	0.193761516	0.968007281
ATF7	ENSG00000170653	GRCh37	12	53901640	54020199	1485	1542	6	10	3	11	0.091019175	0.064064279	0.933599007	0.10553201
ATF7IP	ENSG00000171681	GRCh37	12	14518610	14651697	3813	3904	6	33	0	18	0.065241687	0.12368398	4.873320654	2.894720534
ATF7IP2	ENSG00000166669	GRCh37	16	10420291	10577495	2049	2049	6	17	5	7	0.091756961	0.135712531	0.871079458	1.155253525
ATG10	ENSG00000152348	GRCh37	5	81267844	81572241	663	830	2	9	3	16	0.131319539	0.267023223	0.02843928	-0.220412213
ATG12	ENSG00000145782	GRCh37	5	115163893	115177555	423	564	4	5	0	4	0.121648096	0.07535497	3.682977634	1.915833349
ATG13	ENSG00000175224	GRCh37	11	46638826	46696368	1653	1653	7	21	3	5	0.083458613	0.129992461	0.464861823	1.091648529
ATG14	ENSG00000126775	GRCh37	14	55833110	55878576	1479	1479	4	8	0	4	0.122097158	0.129212793	2.718384589	1.272933459
ATG16L2	ENSG00000168010	GRCh37	11	72525353	72554719	1860	2051	7	37	3	25	0.061980216	0.117937945	0.397547776	0.004545302
ATG2A	ENSG00000110046	GRCh37	11	64662007	64684722	5817	5823	9	86	3	37	0.021781568	0.004108096	0.139490044	0.274900434
ATG2B	ENSG00000066739	GRCh37	14	96747595	96830207	6237	6237	23	68	3	13	0.042021167	0.050473158	0.330457106	0.088138803
ATG3	ENSG00000144848	GRCh37	3	112251356	112280893	945	1018	1	11	0	3	0.107556907	0.211931339	0.46383721	0.016204275
ATG4C	ENSG00000125703	GRCh37	1	63249806	63331184	1377	1390	3	18	0	8	0.089227095	0.180865244	2.065579062	1.228327705
ATG4D	ENSG00000130734	GRCh37	19	10654571	10664094	1425	1584	4	21	5	18	0.084181139	0.172018349	0.258980763	0.896737575
ATG5	ENSG00000057663	GRCh37	6	106632351	106773666	828	828	2	1	0	1	0.219183175	0.101430773	1.726092435	1.983698037
ATG7	ENSG00000197548	GRCh37	3	11313995	11599139	2112	2267	7	36	4	8	0.063436053	0.123107484	1.560822256	2.395189265
ATG9A	ENSG00000198925	GRCh37	2	220074494	220094439	2520	2520	21	62	5	28	0.044483666	0.054896407	1.481561573	0.024623874
ATHL1	ENSG00000142102	GRCh37	11	289135	296107	2214	2309	10	44	1	10	0.0593312	0.119306281	0.65449053	0.081649386
ATIC	ENSG00000138363	GRCh37	2	216176540	216214487	1779	1906	9	11	2	10	0.050790473	0.014535552	2.844437832	0.36202448
ATL1	ENSG00000198513	GRCh37	14	50999227	51099786	1677	1692	0	6	2	9	0.138988606	0.294359007	1.884094055	1.052304638
ATL2	ENSG00000119787	GRCh37	2	38522022	38604427	1752	2051	17	21	1	8	0.01773649	0.001580824	4.021003355	1.612754533
ATL3	ENSG00000184743	GRCh37	11	63391559	63439393	1626	1782	7	25	4	21	0.079165567	0.146480567	0.315081636	0.017082981
ATM	ENSG00000149311	GRCh37	11	108093211	108239829	9171	9171	30	77	5	33	0.030229726	0.018363014	3.712577856	0.335775141
ATMIN	ENSG00000166454	GRCh37	16	81069452	81080963	2472	2472	12	43	1	10	0.060287034	0.111301793	1.087124844	0.083745748
ATN1	ENSG00000111676	GRCh37	12	7033626	7051484	3573	3573	6	24	5	21	0.081129163	0.160449122	0.005225401	0.121623081
ATOH1	ENSG00000172238	GRCh37	4	94750042	94751221	1065	1065	3	23	0	3	0.073274557	0.123883952	0.693852118	0.463564035
ATOH8	ENSG00000168874	GRCh37	2	85978467	86015189	966	966	2	4	0	3	0.182718203	0.220124504	1.896541564	1.64041693
ATP10A	ENSG00000206190	GRCh37	15	25922420	26110317	4500	4668	12	134	2	29	0.009459316	0.000119956	0.115067265	0.168346501
ATP10B	ENSG00000118322	GRCh37	5	159990127	160279221	4386	4395	13	43	4	46	0.059011872	0.098944058	4.778127146	1.044055267
ATP10D	ENSG00000145246	GRCh37	4	47487305	47595503	4281	4299	19	43	1	9	0.039541456	0.022803744	2.166851408	0.480455044
ATP11A	ENSG00000068650	GRCh37	13	113344643	113541482	3405	3775	17	27	3	16	0.0281449	0.005625163	3.464062946	0.780877598
ATP11B	ENSG00000058063	GRCh37	3	182511288	182639423	3534	3694	8	29	0	4	0.073604745	0.137692734	1.838643017	0.947221087
ATP12A	ENSG00000075673	GRCh37	13	25254549	25285921	3138	3138	11	33	10	26	0.06523209	0.096333246	0.078766324	1.038904616
ATP13A1	ENSG00000105726	GRCh37	19	19756007	19774502	3615	3809	8	39	9	17	0.061683121	0.12158378	2.811709965	4.383456886
ATP13A2	ENSG00000159363	GRCh37	1	17312453	17338423	3543	3779	9	33	4	15	0.069071299	0.130303291	0.001104315	0.632645472
ATP13A3	ENSG00000133657	GRCh37	3	194123401	194219093	3681	3771	26	66	0	14	0.03384103	0.022373028	8.550154174	4.665188777
ATP13A4	ENSG00000127249	GRCh37	3	193119866	193310900	3591	3648	10	40	2	23	0.062918161	0.12488421	1.971770968	0.376897504
ATP13A5	ENSG00000187527	GRCh37	3	192992579	193096632	3657	3723	15	40	3	14	0.053163461	0.057438808	0.677498075	0.000418676
ATP1A1	ENSG00000163399	GRCh37	1	116915290	116952883	3072	3106	2	7	7	37	0.148715824	0.268713554	0.199480914	-0.120408457
ATP1A1OS	ENSG00000203865	GRCh37	1	116941622	116961197	288	288	0	2	4	12	0.257927744	0.665210521	1.074698538	0.555509776
ATP1A2	ENSG00000018625	GRCh37	1	160085549	160113381	3063	3063	16	18	5	24	0.016676599	0.001322807	6.522296769	0.910633515
ATP1A3	ENSG00000105409	GRCh37	19	42470734	42501649	3042	3120	10	24	4	22	0.06771186	0.068853145	1.673706663	0.136134836
ATP1A4	ENSG00000132681	GRCh37	1	160121360	160156767	3090	3090	36	94	1	23	0.026207947	0.014358255	8.104750858	3.295296585
ATP1B1	ENSG00000143153	GRCh37	1	169074935	169101960	912	985	0	1	2	20	0.359115402	0.81560439	0.186214543	0.001032294
ATP1B3	ENSG00000069849	GRCh37	3	141594966	141645356	840	927	1	7	0	4	0.144565133	0.319290284	0.855741013	0.042907441
ATP2A1	ENSG00000196296	GRCh37	16	28889726	28915830	3006	3045	13	19	2	31	0.03690958	0.009128213	11.90710158	4.466550075
ATP2A2	ENSG00000174437	GRCh37	12	110718561	110788898	3129	3206	5	6	2	18	0.098527536	0.050159555	4.956358552	0.528176302
ATP2A3	ENSG00000074370	GRCh37	17	3827169	3867736	3159	3218	7	12	1	20	0.080741419	0.053922641	6.983362914	2.253619722
ATP2B1	ENSG00000070961	GRCh37	12	89981828	90103077	3663	3929	5	14	4	11	0.101519233	0.151006169	0.000530041	0.574398101
ATP2B2	ENSG00000157087	GRCh37	3	10365707	10749716	3732	3732	8	12	10	45	0.067396769	0.032091112	3.586198096	0.179821419
ATP2B4	ENSG00000058668	GRCh37	1	203595689	203713209	3618	3888	14	44	5	23	0.056976172	0.087705662	0.444807027	0.025756648
ATP2C1	ENSG00000017260	GRCh37	3	130569439	130735556	2922	2965	12	20	2	18	0.047018325	0.018193651	5.235827186	1.007237009
ATP2C2	ENSG00000064270	GRCh37	16	84402133	84497793	2841	2928	18	89	6	38	0.038847147	0.065697123	0.242667408	0.224949008
ATP4A	ENSG00000105675	GRCh37	19	36040945	36054560	3108	3108	10	48	10	53	0.05547893	0.107875759	0.040955545	0.266103092
ATP4B	ENSG00000186009	GRCh37	13	114303173	114312501	876	876	3	12	0	5	0.114352172	0.223920411	1.896290806	1.148386043
ATP5A1	ENSG00000152234	GRCh37	18	43664110	43684300	1662	1663	8	17	1	11	0.077036738	0.069033937	2.826894102	0.63352687
ATP5B	ENSG00000110955	GRCh37	12	57031959	57039798	1590	1590	2	3	1	7	0.196296604	0.187424492	1.286868452	0.892883892
ATP5C1	ENSG00000165629	GRCh37	10	7830092	7849778	897	905	3	7	1	1	0.140244416	0.183832432	0.286465276	0.339298745
ATP5F1	ENSG00000116459	GRCh37	1	111991486	112005395	771	771	4	8	0	2	0.122097158	0.129212793	1.475208441	0.736249257
ATP5G2	ENSG00000135390	GRCh37	12	54026510	54071192	597	597	1	6	1	1	0.158083266	0.342542294	1.020494405	1.752183533
ATP5H	ENSG00000167863	GRCh37	17	73034958	73043080	486	486	1	9	0	0	0.123472209	0.265494071	0	0
ATP5I	ENSG00000169020	GRCh37	4	666225	668127	210	210	2	4	0	0	0.182718203	0.220124504	0	0
ATP5J2	ENSG00000241468	GRCh37	7	99046098	99063954	285	328	3	8	1	6	0.134949445	0.199562871	0.436837107	0.057112715
ATP5J2-PTCD1	ENSG00000248919	GRCh37	7	99017372	99063787	2250	2250	21	53	2	16	0.040225904	0.030864134	2.630962586	0.523452161
ATP5O	ENSG00000241837	GRCh37	21	35275757	35288284	642	659	1	7	0	7	0.144565133	0.319290284	1.319578224	0.053699877
ATP5S	ENSG00000125375	GRCh37	14	50779044	50802276	648	1081	2	10	1	3	0.123834506	0.259182521	0.130331916	-0.052004871
ATP5S	ENSG00000258447	GRCh37	14	50785952	50802276	801	801	2	10	1	3	0.123834506	0.259182521	0.130331916	-0.052004871
ATP5SL	ENSG00000105341	GRCh37	19	41937223	41946622	792	837	8	24	1	2	0.077681622	0.119426109	0.09476767	0.535318518
ATP6AP1L	ENSG00000205464	GRCh37	5	81575281	81682796	675	675	4	11	3	10	0.114901669	0.171152887	0.048005254	0.104280026
ATP6C	ENSG00000259784	GRCh37	16	2563966	2577956	457	457	2	8	2	12	0.139573722	0.270572783	0.135632643	-0.087149609
ATP6V0A1	ENSG00000033627	GRCh37	17	40610862	40674629	2517	2761	13	52	2	14	0.055201813	0.109681908	0.515870856	-0.003913217
ATP6V0A2	ENSG00000185344	GRCh37	12	124196865	124245549	2571	2592	10	29	1	17	0.068925726	0.097989255	3.792062069	1.303511359
ATP6V0A4	ENSG00000105929	GRCh37	7	138391040	138484305	2523	2523	8	27	5	10	0.075505916	0.13270353	0.582157791	1.711610743
ATP6V0B	ENSG00000117410	GRCh37	1	44440159	44443967	618	1003	1	1	1	3	0.323958956	0.27117421	0.36690014	0.006392653
ATP6V0C	ENSG00000185883	GRCh37	16	2563727	2570219	468	513	1	4	2	3	0.19535785	0.367812984	0.483145136	1.147243761
ATP6V0D1	ENSG00000159720	GRCh37	16	67471917	67515140	1056	1179	2	3	0	4	0.196296604	0.187424492	2.804594913	2.514763245
ATP6V0D2	ENSG00000147614	GRCh37	8	86999552	87166457	1053	1053	23	30	3	12	0.010205496	0.000464762	2.909341281	0.33852062
ATP6V0E2	ENSG00000171130	GRCh37	7	149570057	149577787	642	736	2	12	2	5	0.110779596	0.234670446	0.591302645	0.234468405
ATP6V1A	ENSG00000114573	GRCh37	3	113465866	113530903	1854	1854	3	8	0	2	0.134949445	0.199562871	1.154350099	0.74210459
ATP6V1B1	ENSG00000116039	GRCh37	2	71163012	71192536	1542	1721	12	18	0	21	0.042341448	0.012607125	15.26994652	6.603211577
ATP6V1B2	ENSG00000147416	GRCh37	8	20054878	20084330	1536	1563	0	5	2	1	0.155538869	0.360909051	5.178277304	2.931382679
ATP6V1C1	ENSG00000155097	GRCh37	8	104033291	104085279	1149	1149	2	4	0	0	0.182718203	0.220124504	0	0
ATP6V1C2	ENSG00000143882	GRCh37	2	10861775	10925236	1284	1284	10	25	2	2	0.068259934	0.075040308	0.720809394	1.332810577
ATP6V1D	ENSG00000100554	GRCh37	14	67761088	67826982	744	752	7	14	0	2	0.083853263	0.072275337	1.533557666	0.896786774
ATP6V1E1	ENSG00000131100	GRCh37	22	18074902	18111584	681	775	3	9	0	1	0.129614133	0.211312399	0.549264231	0.397986386
ATP6V1F	ENSG00000128524	GRCh37	7	128502880	128505898	444	444	1	14	1	6	0.089613138	0.14372882	0.314459023	0.977649171
ATP6V1G1	ENSG00000136888	GRCh37	9	117350026	117360653	357	357	1	7	0	2	0.144565133	0.319290284	0.473336888	0.029210411
ATP6V1G2-DDX39B	ENSG00000254870	GRCh37	6	31497996	31514385	402	402	4	11	0	12	0.114901669	0.171152887	5.2546468	2.321377131
ATP6V1G3	ENSG00000151418	GRCh37	1	198492352	198510075	357	403	5	25	0	0	0.07751153	0.157437456	0	0
ATP6V1H	ENSG00000047249	GRCh37	8	54628117	54756118	1452	1453	5	14	1	13	0.101519233	0.151006169	2.187575872	0.119449245
ATP7B	ENSG00000123191	GRCh37	13	52506809	52585630	4398	4398	23	61	5	24	0.039084529	0.033356091	1.255408854	-0.004583027
ATP8A1	ENSG00000124406	GRCh37	4	42410390	42659122	3495	3573	7	14	2	19	0.083853263	0.072275337	3.702438965	0.817494638
ATP8A2	ENSG00000132932	GRCh37	13	25946209	26599989	3567	3606	12	20	3	11	0.047018325	0.018193651	1.198013028	-0.006290504
ATP8B1	ENSG00000081923	GRCh37	18	55313658	55470333	3756	3756	8	31	2	9	0.071456831	0.139563932	0.029640413	0.213476675
ATP8B2	ENSG00000143515	GRCh37	1	154298029	154323783	3672	3976	17	45	6	26	0.048661667	0.048834903	0.885392454	-0.009130377
ATP8B3	ENSG00000130270	GRCh37	19	1782074	1812275	3903	4350	37	50	5	24	0.002890347	2.32E-05	6.547060881	1.301786583
ATP8B4	ENSG00000104043	GRCh37	15	50150435	50475014	3579	3696	13	43	1	9	0.059011872	0.098944058	1.022318399	0.21547213
ATP9A	ENSG00000054793	GRCh37	20	50213053	50385173	3144	3144	9	17	5	16	0.067684717	0.04537316	0.656322239	0.020920755
ATP9B	ENSG00000166377	GRCh37	18	76829285	77138283	3444	3778	11	30	3	32	0.06506721	0.081654573	4.450235387	0.738022105
ATPAF1	ENSG00000123472	GRCh37	1	47098409	47139539	987	1130	8	38	0	3	0.062947438	0.125509291	1.107019407	0.587763815
ATPAF2	ENSG00000171953	GRCh37	17	17880723	17942523	870	870	14	27	3	9	0.045568391	0.021820127	0.368168623	0.004778397
ATPBD4	ENSG00000134146	GRCh37	15	35509546	35838394	804	1033	10	46	0	3	0.057425483	0.11417344	1.146648281	0.72138097
ATR	ENSG00000175054	GRCh37	3	142168077	142297668	7935	8007	14	37	4	22	0.055485859	0.060347781	1.473752387	0.064268377
ATRAID	ENSG00000138085	GRCh37	2	27434895	27440046	855	855	3	9	1	3	0.129614133	0.211312399	0	0.002143744
ATRIP	ENSG00000164053	GRCh37	3	48488114	48507115	2376	2376	9	16	3	9	0.065795884	0.039085837	0.459421487	0.024722781
ATRN	ENSG00000088812	GRCh37	20	3451687	3631769	4290	4308	7	40	1	10	0.057704845	0.101533298	0.275253727	-0.00096504
ATRNL1	ENSG00000107518	GRCh37	10	116853124	117708503	4140	4232	9	20	2	17	0.071540118	0.065774801	2.963011917	0.193615877
ATXN1	ENSG00000124788	GRCh37	6	16299343	16761722	2448	2448	6	27	4	18	0.075782378	0.154216954	0	0.108231961
ATXN10	ENSG00000130638	GRCh37	22	46067678	46241187	1428	1834	20	54	1	2	0.043888612	0.042971686	0.055552386	0.471770136
ATXN2	ENSG00000204842	GRCh37	12	111890018	112037480	3942	4245	8	20	0	10	0.078618428	0.092735387	5.610543612	2.585903349
ATXN2L	ENSG00000168488	GRCh37	16	28834356	28848558	3294	3596	11	17	4	9	0.048538032	0.017412544	0.281594576	0.034522924
ATXN3	ENSG00000066427	GRCh37	14	92524896	92572965	1086	1240	4	8	1	5	0.122097158	0.129212793	0.58724632	0.014295311
ATXN7	ENSG00000163635	GRCh37	3	63850233	63989138	2838	2902	13	30	1	8	0.055252518	0.045164903	1.597531883	0.438753236
ATXN7L1	ENSG00000146776	GRCh37	7	105245514	105517050	2586	3131	14	52	4	38	0.05507689	0.104830403	2.692402222	0.303202299
ATXN7L2	ENSG00000162650	GRCh37	1	110026101	110035426	2169	2169	8	13	2	11	0.070213503	0.038670404	2.121636964	0.290652113
ATXN7L3	ENSG00000087152	GRCh37	17	42269173	42277481	1065	1083	1	3	3	9	0.222821341	0.360775875	0	0.209193641
AUH	ENSG00000148090	GRCh37	9	93976097	94124195	1020	1133	3	9	2	10	0.129614133	0.211312399	0.25401104	-0.016521506
AUP1	ENSG00000115307	GRCh37	2	74753772	74757066	1233	1233	5	29	1	4	0.069066353	0.130261056	0.088193065	0.606004767
AURKA	ENSG00000087586	GRCh37	20	54944445	54967393	1212	1227	3	7	0	2	0.140244416	0.183832432	1.27875743	0.893852232
AURKAIP1	ENSG00000175756	GRCh37	1	1309110	1310875	600	600	1	4	0	4	0.19535785	0.367812984	1.27495349	0.011789318
AURKB	ENSG00000178999	GRCh37	17	8108056	8113918	1035	1084	6	22	3	20	0.08456966	0.159440591	0.62368396	0.009098823
AURKC	ENSG00000105146	GRCh37	19	57742377	57746916	930	936	1	2	0	6	0.261761964	0.331756314	2.459892715	0.040968275
AUTS2	ENSG00000158321	GRCh37	7	69063905	70258054	3780	4068	6	9	1	20	0.088617678	0.053329075	7.23646189	3.106172777
AVEN	ENSG00000169857	GRCh37	15	34158428	34331377	1089	1089	4	22	1	1	0.081414099	0.164129894	1.17895365	1.822678086
AVIL	ENSG00000135407	GRCh37	12	58191159	58212487	2460	2505	22	46	2	15	0.030801861	0.011187765	3.250187896	0.708681515
AVL9	ENSG00000105778	GRCh37	7	32535038	33078516	1947	2263	24	38	9	18	0.015584041	0.001440953	0.235088556	0.152037151
AVP	ENSG00000101200	GRCh37	20	3063202	3065370	495	495	1	0	0	2	0.451051325	0.166241264	3.81908501	0.511333486
AVPI1	ENSG00000119986	GRCh37	10	99437181	99447080	444	444	1	7	1	4	0.144565133	0.319290284	0.130051755	0.59182338
AVPR1A	ENSG00000166148	GRCh37	12	63539014	63544722	1257	1280	4	3	0	2	0.109584421	0.041454809	2.804594913	1.687533698
AVPR1B	ENSG00000198049	GRCh37	1	206223976	206231639	1275	1275	5	15	1	3	0.099676005	0.159168169	0	0.250629702
AXDND1	ENSG00000162779	GRCh37	1	179334855	179523870	3039	3183	18	21	1	12	0.013803679	0.000885506	7.385760039	2.948596026
AXIN1	ENSG00000103126	GRCh37	16	337440	402673	2589	2647	5	26	2	21	0.075335498	0.15128289	0.671649979	-0.04601301
AXIN2	ENSG00000168646	GRCh37	17	63524681	63557765	2532	2532	5	13	6	26	0.103141747	0.141289425	0.535511106	0.028374125
AXL	ENSG00000167601	GRCh37	19	41725108	41767671	2685	2685	5	24	3	22	0.079724695	0.162934189	0.295759163	0.092429767
AZGP1	ENSG00000160862	GRCh37	7	99564343	99573780	897	977	2	5	0	1	0.170188825	0.244366419	0.621588074	0.656078083
AZI1	ENSG00000141577	GRCh37	17	79163393	79196799	3243	3338	11	57	12	12	0.048988017	0.086876858	10.00709457	11.47223709
AZI2	ENSG00000163512	GRCh37	3	28356494	28390618	1179	1335	4	19	2	4	0.089967308	0.185253736	0.677442721	1.299250557
AZIN1	ENSG00000155096	GRCh37	8	103838585	103906092	1347	1347	1	13	2	3	0.094984453	0.164475449	2.639129759	3.207047915
AZU1	ENSG00000172232	GRCh37	19	825097	832017	756	756	4	9	0	7	0.120153736	0.145155499	3.967810929	1.882878925
B2M	ENSG00000166710	GRCh37	15	45003675	45011075	360	383	1	6	0	2	0.158083266	0.342542294	0.537349269	0.002589934
B3GALNT1	ENSG00000169255	GRCh37	3	160801671	160823172	996	1356	2	10	1	2	0.123834506	0.259182521	0.379518684	0.150124755
B3GALNT2	ENSG00000162885	GRCh37	1	235613238	235667781	1503	1643	12	14	0	10	0.031131965	0.005115911	9.939364964	4.686768572
B3GALT1	ENSG00000172318	GRCh37	2	168675182	168727366	981	981	1	5	1	3	0.17457061	0.359987862	0.102632807	0.503071601
B3GALT2	ENSG00000162630	GRCh37	1	193148175	193155784	1269	1269	1	10	1	6	0.115008543	0.238191943	0.114332853	0.658600632
B3GALT4	ENSG00000235863	GRCh37	6	33244917	33246602	1137	1137	1	1	0	4	0.323958956	0.27117421	2.634145784	0.47236823
B3GALT5	ENSG00000183778	GRCh37	21	40928369	41034816	933	933	8	12	0	9	0.067396769	0.032091112	7.241684408	3.313943739
B3GALTL	ENSG00000187676	GRCh37	13	31774073	31906413	1497	1497	11	34	1	8	0.065088393	0.100603701	0.875879369	0.112609082
B3GAT1	ENSG00000109956	GRCh37	11	134248398	134281812	1005	1044	7	9	0	4	0.071450429	0.029846758	3.967810929	2.359869607
B3GAT2	ENSG00000112309	GRCh37	6	71566382	71666741	972	972	3	10	1	3	0.124362287	0.219124457	0.006226656	0.088864198
B3GAT3	ENSG00000149541	GRCh37	11	62382768	62389647	1008	1132	12	9	0	6	0.015418015	0.001092639	8.413784739	4.490920131
B3GNT2	ENSG00000170340	GRCh37	2	62423248	62451866	1194	1194	3	6	1	11	0.145279602	0.164312312	2.109015175	0.666727536
B3GNT3	ENSG00000179913	GRCh37	19	17905637	17923891	1119	1119	2	6	3	18	0.15887792	0.260318464	0.439947476	0.081379022
B3GNT4	ENSG00000176383	GRCh37	12	122688090	122693499	1137	1137	5	20	2	4	0.088814938	0.175308938	0.459589538	1.434625939
B3GNT5	ENSG00000176597	GRCh37	3	182971032	183016292	1137	1137	11	15	1	4	0.042963206	0.011584348	0.950923697	0.17497754
B3GNT6	ENSG00000198488	GRCh37	11	76745385	76753096	1158	1158	2	6	0	11	0.15887792	0.260318464	3.789476474	2.909709346
B3GNT7	ENSG00000156966	GRCh37	2	232260254	232265875	1206	1206	5	11	0	3	0.105406711	0.117865834	2.025932869	0.888116737
B3GNT8	ENSG00000177191	GRCh37	19	41931264	41934635	1194	1194	3	20	0	7	0.082374091	0.158066506	1.693209145	1.027157046
B3GNTL1	ENSG00000175711	GRCh37	17	80900031	81009686	1086	1161	5	13	0	13	0.103141747	0.141289425	6.121486711	2.226371745
B4GALNT1	ENSG00000135454	GRCh37	12	58017193	58027138	1602	1910	7	38	2	19	0.060538271	0.112577597	0.467532715	-0.001497567
B4GALNT2	ENSG00000167080	GRCh37	17	47209822	47247351	1701	1715	6	13	0	21	0.093953874	0.097466713	10.11784274	5.547995687
B4GALNT3	ENSG00000139044	GRCh37	12	569530	672675	2997	3198	10	60	4	29	0.04385399	0.061288499	0.091021945	0.113371768
B4GALNT4	ENSG00000182272	GRCh37	11	369796	382116	3120	3120	14	20	0	17	0.032158653	0.006610453	13.87506427	7.093686563
B4GALT2	ENSG00000117411	GRCh37	1	44444615	44456840	1206	1206	9	8	4	5	0.03698084	0.006205306	0.170198371	0.137444007
B4GALT3	ENSG00000158850	GRCh37	1	161141100	161147287	1182	1182	2	12	3	2	0.110779596	0.234670446	3.687323273	2.583395001
B4GALT4	ENSG00000121578	GRCh37	3	118930579	118959950	1035	1063	2	14	0	4	0.099769956	0.203892571	0.946673775	0.874264829
B4GALT5	ENSG00000158470	GRCh37	20	48249482	48330415	1167	1167	1	4	1	8	0.19535785	0.367812984	0.200254952	-0.044628734
B4GALT6	ENSG00000118276	GRCh37	18	29202210	29265799	1149	1150	2	5	0	5	0.170188825	0.244366419	2.437694773	2.156365906
B4GALT7	ENSG00000027847	GRCh37	5	177027101	177037348	984	988	9	36	0	11	0.066309259	0.131541582	4.339254291	1.91903431
B9D1	ENSG00000108641	GRCh37	17	19240867	19281495	615	1135	5	9	0	3	0.105590633	0.090880162	2.347931266	1.045370438
B9D2	ENSG00000123810	GRCh37	19	41860326	41870078	528	528	3	6	0	1	0.145279602	0.164312312	0.760031012	0.50876195
BAALC	ENSG00000164929	GRCh37	8	104152938	104242533	438	688	1	4	0	2	0.19535785	0.367812984	0.737604221	0.008728914
BAAT	ENSG00000136881	GRCh37	9	104122699	104145801	1257	1257	2	10	0	5	0.123834506	0.259182521	1.50168993	1.324647773
BABAM1	ENSG00000105393	GRCh37	19	17378159	17392058	990	1176	3	8	1	4	0.134949445	0.199562871	0.09974279	-0.011952864
BACE1	ENSG00000186318	GRCh37	11	117156402	117186975	1506	1606	6	18	0	16	0.090579452	0.142889375	6.824640083	3.845963675
BACE1	ENSG00000265969	GRCh37	11	117160282	117166263	1206	1206	6	18	0	10	0.090579452	0.142889375	4.695862532	2.792211451
BACE2	ENSG00000182240	GRCh37	21	42539728	42648524	1557	1557	4	11	4	20	0.114901669	0.171152887	0.555143885	-0.000389864
BACH1	ENSG00000156273	GRCh37	21	30566392	31003071	2211	2394	23	75	3	14	0.043360423	0.066629274	0.294446141	0.100890299
BACH2	ENSG00000112182	GRCh37	6	90636248	91006627	2526	2526	9	12	5	10	0.054592958	0.018391399	0.336324946	0.114123385
BAD	ENSG00000002330	GRCh37	11	64037302	64052176	507	805	2	5	0	4	0.170188825	0.244366419	2.055290647	1.873499092
BAG1	ENSG00000107262	GRCh37	9	33247818	33264761	1038	1091	2	7	1	22	0.148715824	0.268713554	2.15068834	1.313194181
BAG2	ENSG00000112208	GRCh37	6	57037124	57049735	636	650	2	6	0	1	0.15887792	0.260318464	0.537349269	0.522649877
BAG3	ENSG00000151929	GRCh37	10	121410882	121437331	1728	1734	6	13	4	27	0.093953874	0.097466713	2.499697045	0.585200612
BAG4	ENSG00000156735	GRCh37	8	38034051	38070819	1374	1413	4	7	0	2	0.123270835	0.111859201	1.627686987	0.907302885
BAG5	ENSG00000166170	GRCh37	14	104022881	104029168	1467	1467	4	3	1	6	0.109584421	0.041454809	2.946841791	0.980336602
BAG6	ENSG00000204463	GRCh37	6	31606805	31620482	3399	3534	13	42	2	26	0.059199987	0.095980007	3.869423941	1.134286158
BAHCC1	ENSG00000171282	GRCh37	17	79373540	79433357	7827	7924	13	152	8	163	0.006923983	2.80E-05	1.479043701	-0.009488343
BAHD1	ENSG00000140320	GRCh37	15	40731920	40760441	2343	2343	12	33	6	14	0.061767765	0.076896134	0.076149732	1.113408541
BAI1	ENSG00000181790	GRCh37	8	143530791	143626370	4755	4755	7	31	2	71	0.070811935	0.143579577	7.830661869	2.076776806
BAI2	ENSG00000121753	GRCh37	1	32192718	32230494	4758	4911	8	33	2	12	0.06913729	0.13851165	0.199721778	0.065020435
BAI3	ENSG00000135298	GRCh37	6	69345259	70099403	4569	4667	12	46	5	36	0.058694181	0.11421535	1.258732149	-0.008731399
BAIAP2	ENSG00000175866	GRCh37	17	79008948	79091232	1659	1945	2	17	3	13	0.086133714	0.155993788	0.478821406	0.014749302
BAIAP2L1	ENSG00000006453	GRCh37	7	97920963	98030380	1536	1536	6	14	1	7	0.093895292	0.108141961	1.027873436	0.269220089
BAIAP2L2	ENSG00000128298	GRCh37	22	38480896	38506677	1590	1638	6	9	0	2	0.088617678	0.053329075	1.884094055	1.349656567
BAIAP3	ENSG00000007516	GRCh37	16	1383602	1399439	3564	3642	14	76	7	34	0.040174948	0.060502958	0.047756404	0.951334896
BAK1	ENSG00000030110	GRCh37	6	33540329	33548019	636	656	4	3	0	1	0.109584421	0.041454809	1.529641423	1.014773437
BAMBI	ENSG00000095739	GRCh37	10	28966271	28971868	783	783	2	6	1	5	0.15887792	0.260318464	0.144138675	-0.028111181
BANF2	ENSG00000125888	GRCh37	20	17674320	17716516	294	294	1	0	1	4	0.451051325	0.166241264	2.634145784	0.04877414
BANK1	ENSG00000153064	GRCh37	4	102332443	102995969	2358	2383	5	18	1	4	0.093347442	0.173693708	0.007475232	0.223831704
BANP	ENSG00000172530	GRCh37	16	87982850	88152028	1560	1714	1	9	0	15	0.123472209	0.265494071	1.895547919	0.045769492
BAP1	ENSG00000163930	GRCh37	3	52435029	52444366	2190	2259	4	6	2	15	0.123303541	0.093674508	2.828742466	0.403288827
BARD1	ENSG00000138376	GRCh37	2	215590370	215674428	2334	2350	15	17	5	16	0.019446843	0.001849205	2.963090641	0.343735077
BARHL1	ENSG00000125492	GRCh37	9	135457572	135465653	984	984	1	4	0	1	0.19535785	0.367812984	0.402710271	0.005745651
BARHL2	ENSG00000143032	GRCh37	1	91177159	91182794	1164	1164	2	34	0	7	0.042709987	0.017512879	0.729452585	0.703676426
BARX2	ENSG00000043039	GRCh37	11	129245835	129322171	840	962	3	11	0	8	0.119262777	0.223215556	2.977277512	1.787949905
BASP1	ENSG00000176788	GRCh37	5	17217669	17276943	684	684	2	8	0	1	0.139573722	0.270572783	0.423016417	0.415036707
BAX	ENSG00000087088	GRCh37	19	49458072	49465055	657	903	3	7	1	6	0.140244416	0.183832432	0.591301018	0.147216888
BAZ1A	ENSG00000198604	GRCh37	14	35221937	35344853	4671	4671	10	23	1	16	0.066983612	0.062631737	4.599318293	1.680020152
BAZ1B	ENSG00000009954	GRCh37	7	72854728	72936608	4452	4452	18	37	4	28	0.037532644	0.016528366	4.733167736	0.823168666
BAZ2A	ENSG00000076108	GRCh37	12	56989380	57030600	5718	5740	11	49	5	50	0.056009226	0.111978175	2.098587127	0.082069645
BAZ2B	ENSG00000123636	GRCh37	2	160175490	160473203	6507	6639	22	68	12	33	0.043945875	0.060177296	0.078139867	1.609838477
BBC3	ENSG00000105327	GRCh37	19	47724081	47736023	786	786	2	1	0	4	0.219183175	0.101430773	4.55668923	4.091157502
BBIP1	ENSG00000214413	GRCh37	10	112658488	112679032	312	436	1	5	0	1	0.17457061	0.359987862	0.33489395	0.033175986
BBOX1	ENSG00000129151	GRCh37	11	27062272	27149356	1164	1164	8	27	0	1	0.075505916	0.13270353	0.510737459	0.276635986
BBS1	ENSG00000174483	GRCh37	11	66278077	66301098	1782	1820	8	19	1	10	0.078355812	0.084998604	2.085908577	0.391503565
BBS1	ENSG00000256349	GRCh37	11	66276550	66301084	1893	1893	8	20	1	11	0.078618428	0.092735387	2.265946705	0.377644339
BBS10	ENSG00000179941	GRCh37	12	76738254	76742222	2172	2172	9	28	1	11	0.072459281	0.115379729	1.65038479	0.093353668
BBS12	ENSG00000181004	GRCh37	4	123653857	123666098	2133	2133	10	21	1	5	0.064927094	0.050386348	0.640912617	0.097310274
BBS2	ENSG00000125124	GRCh37	16	56500748	56554195	2166	2166	11	38	1	11	0.063724933	0.113592958	1.418253952	0.266494778
BBS4	ENSG00000140463	GRCh37	15	72978527	73030817	1560	1685	5	24	5	7	0.079724695	0.162934189	2.59116739	4.111911641
BBS5	ENSG00000163093	GRCh37	2	170335688	170382432	1026	1737	9	22	3	15	0.072840522	0.07974288	0.981204227	-0.048101253
BBS5	ENSG00000251569	GRCh37	2	170335990	170382432	1635	1635	9	22	3	15	0.072840522	0.07974288	0.981204227	-0.048101253
BBS7	ENSG00000138686	GRCh37	4	122745595	122791652	2148	2153	3	13	3	2	0.10964776	0.22164575	2.954723965	2.772780325
BBS9	ENSG00000122507	GRCh37	7	33168856	33645680	2664	2763	7	21	3	34	0.083458613	0.129992461	3.497488623	0.653854659
BBX	ENSG00000114439	GRCh37	3	107241783	107530171	2826	2986	10	49	4	35	0.054496788	0.104386323	0.890381873	0.001715974
BCAM	ENSG00000187244	GRCh37	19	45312328	45324673	1887	1907	16	56	0	9	0.052417013	0.093621748	4.229886195	2.166402399
BCAN	ENSG00000132692	GRCh37	1	156611182	156629324	2736	2810	9	30	2	18	0.071339945	0.123269198	1.62118329	-0.021034302
BCAP29	ENSG00000075790	GRCh37	7	107220422	107269615	1047	1431	8	14	0	3	0.072542636	0.04575993	2.502274827	1.276543807
BCAR1	ENSG00000050820	GRCh37	16	75262928	75301951	2751	2979	7	53	3	13	0.041502805	0.039647559	0.515195287	1.302572488
BCAR3	ENSG00000137936	GRCh37	1	94027347	94312706	2478	2562	11	16	0	3	0.045859651	0.014310201	2.930810039	1.65625491
BCAS1	ENSG00000064787	GRCh37	20	52553316	52687304	1755	2020	11	25	3	9	0.062266326	0.054111282	0.137256349	0.095962547
BCAS2	ENSG00000116752	GRCh37	1	115110178	115124260	678	678	1	4	1	4	0.19535785	0.367812984	0	0.268058822
BCAS3	ENSG00000141376	GRCh37	17	58754814	59470199	2787	3226	14	21	2	7	0.034368706	0.008090187	1.03686783	0.112164956
BCAS4	ENSG00000124243	GRCh37	20	49411431	49493714	636	709	4	5	1	0	0.121648096	0.07535497	1.497635232	1.740324994
BCAT1	ENSG00000060982	GRCh37	12	24964295	25102393	1197	1206	1	14	0	2	0.089613138	0.14372882	0.258513782	-0.001613301
BCAT2	ENSG00000105552	GRCh37	19	49298322	49314320	1179	1440	6	20	1	5	0.087776602	0.153649689	0.123214538	-0.017050124
BCCIP	ENSG00000107949	GRCh37	10	127512115	127542264	969	1169	4	33	1	10	0.056441444	0.071511567	0.027642242	0.097704979
BCDIN3D	ENSG00000186666	GRCh37	12	50231573	50236912	879	883	3	9	1	5	0.129614133	0.211312399	0.166645189	-0.012734036
BCHE	ENSG00000114200	GRCh37	3	165490692	165555260	1809	2005	3	17	1	12	0.092917571	0.191561252	0.416698817	0.05038693
BCKDHA	ENSG00000248098	GRCh37	19	41884215	41930910	1338	1831	20	54	3	20	0.043888612	0.042971686	2.085727021	0.090849277
BCKDHB	ENSG00000083123	GRCh37	6	80816364	81055987	1179	1203	3	5	0	0	0.14966379	0.141492358	0	2.22E-16
BCKDK	ENSG00000103507	GRCh37	16	31117428	31124110	1239	1432	4	17	1	10	0.096059848	0.193541321	0.585199951	0.021043423
BCL10	ENSG00000142867	GRCh37	1	85731931	85743771	702	702	1	2	0	4	0.261761964	0.331756314	1.922543446	0.03789735
BCL11A	ENSG00000119866	GRCh37	2	60678302	60780702	2508	2610	4	14	2	9	0.105581304	0.192551931	0.068822522	0.106796595
BCL11B	ENSG00000127152	GRCh37	14	99635624	99737861	2685	2685	1	2	0	22	0.261761964	0.331756314	4.578122377	0.046444019
BCL2	ENSG00000171791	GRCh37	18	60790579	60987361	720	753	1	1	1	4	0.323958956	0.27117421	0.599161283	0.013224992
BCL2A1	ENSG00000140379	GRCh37	15	80253231	80263788	528	584	3	6	1	12	0.145279602	0.164312312	2.353951046	0.758628115
BCL2L1	ENSG00000171552	GRCh37	20	30252255	30311792	702	702	2	4	0	4	0.182718203	0.220124504	2.369878451	1.982339941
BCL2L10	ENSG00000137875	GRCh37	15	52401460	52404972	615	726	1	7	0	0	0.144565133	0.319290284	0	0
BCL2L11	ENSG00000153094	GRCh37	2	111876955	111924587	597	856	6	23	0	0	0.082870134	0.160515971	0	4.44E-16
BCL2L12	ENSG00000126453	GRCh37	19	50168823	50177173	1005	1034	5	9	0	3	0.105590633	0.090880162	2.347931266	1.045370438
BCL2L13	ENSG00000099968	GRCh37	22	18111621	18213388	1458	1550	6	12	1	5	0.093561519	0.086395314	0.653343507	0.131717782
BCL2L14	ENSG00000121380	GRCh37	12	12202778	12364018	984	1319	31	73	4	50	0.025480282	0.009861048	11.87167118	2.767911847
BCL2L15	ENSG00000188761	GRCh37	1	114420790	114430169	492	518	1	2	1	3	0.261761964	0.331756314	0.058008073	0.060968852
BCL2L2	ENSG00000129473	GRCh37	14	23767999	23780968	582	708	1	6	1	12	0.158083266	0.342542294	0.210766781	-0.046465862
BCL2L2-PABPN1	ENSG00000258643	GRCh37	14	23776044	23794578	1002	1084	4	15	1	12	0.102380852	0.194962828	1.129783905	0.128887636
BCL6	ENSG00000113916	GRCh37	3	187439165	187463515	2121	2121	8	37	1	2	0.064208575	0.129072517	0.38772737	0.984362355
BCL6B	ENSG00000161940	GRCh37	17	6926339	6933609	1440	1458	6	17	1	8	0.091756961	0.135712531	0.93922012	0.25754341
BCL7A	ENSG00000110987	GRCh37	12	122457328	122499948	696	696	5	7	1	13	0.10223656	0.06320858	4.585055085	0.864597032
BCL7B	ENSG00000106635	GRCh37	7	72950686	72972332	609	609	3	8	0	8	0.134949445	0.199562871	3.683210762	2.056655179
BCL7C	ENSG00000099385	GRCh37	16	30844947	30906281	654	1209	0	2	1	11	0.257927744	0.665210521	0.320858342	0.166866799
BCL9	ENSG00000116128	GRCh37	1	147013182	147098017	4281	4281	20	52	5	15	0.042788825	0.037345547	0.061806687	0.498803091
BCL9L	ENSG00000186174	GRCh37	11	118764584	118796317	4500	4500	8	45	6	43	0.054192779	0.093578712	0.175249608	0.25046247
BCLAF1	ENSG00000029363	GRCh37	6	136578001	136610989	2763	2763	3	3	1	4	0.152996849	0.089734132	1.098808624	0.482957018
BCMO1	ENSG00000135697	GRCh37	16	81272053	81324747	1644	1662	6	20	1	11	0.087776602	0.153649689	1.331920377	0.375195674
BCO2	ENSG00000197580	GRCh37	11	112046190	112095422	1740	1740	12	49	0	10	0.056785333	0.113497223	4.022901945	1.985758746
BCR	ENSG00000186716	GRCh37	22	23521891	23660224	3816	3941	11	35	6	24	0.064858691	0.104494158	0.161702061	0.206821166
BCS1L	ENSG00000074582	GRCh37	2	219523487	219528166	1260	1260	7	11	4	11	0.078342592	0.045281826	0.555534769	-0.002645092
BDH1	ENSG00000161267	GRCh37	3	197236654	197300194	1032	1169	2	15	4	13	0.094884794	0.187732228	0.822575016	0.179782179
BDH2	ENSG00000164039	GRCh37	4	104000592	104021040	738	738	1	6	0	1	0.158083266	0.342542294	0.286694124	0.001602365
BDKRB1	ENSG00000100739	GRCh37	14	96722161	96735304	1062	1149	6	13	0	7	0.093953874	0.097466713	4.391731121	2.775966346
BDKRB2	ENSG00000168398	GRCh37	14	96671016	96710666	1176	1176	3	14	2	16	0.105155232	0.2168332	0.306212093	-0.006052988
BDNF	ENSG00000176697	GRCh37	11	27676440	27743605	990	1017	1	10	2	6	0.115008543	0.238191943	0.874811909	1.652271044
BDP1	ENSG00000145734	GRCh37	5	70751442	70863649	7875	7875	29	90	11	28	0.037231159	0.047742939	0.224950345	2.197599021
BEAN1	ENSG00000166546	GRCh37	16	66461200	66527432	780	1366	2	3	0	1	0.196296604	0.187424492	0.908053349	0.977452473
BECN1	ENSG00000126581	GRCh37	17	40962152	40985367	1353	1459	7	17	1	9	0.085326294	0.099855598	1.62418349	0.394820107
BEGAIN	ENSG00000183092	GRCh37	14	101003486	101053750	1782	1860	1	7	0	9	0.144565133	0.319290284	1.578092006	0.058024528
BEND3	ENSG00000178409	GRCh37	6	107386386	107436473	2487	2487	6	17	5	26	0.091756961	0.135712531	0.799196897	0.018646509
BEND4	ENSG00000188848	GRCh37	4	42112955	42154895	1605	1605	1	6	2	5	0.158083266	0.342542294	0.430832799	1.125803544
BEND5	ENSG00000162373	GRCh37	1	49193195	49242641	1266	1266	4	4	0	8	0.117486695	0.057679602	6.904369739	2.881367749
BEND6	ENSG00000151917	GRCh37	6	56819773	56892140	840	927	13	18	1	3	0.034460341	0.007407276	0.446995434	0.046553408
BEND7	ENSG00000165626	GRCh37	10	13480484	13570974	1407	1618	9	27	0	13	0.07286807	0.110549543	6.249860081	2.637503287
BEST1	ENSG00000167995	GRCh37	11	61717293	61732987	1815	2217	6	15	1	28	0.09346652	0.118197854	6.669320216	2.72224199
BEST2	ENSG00000039987	GRCh37	19	12862516	12869272	1530	1534	4	12	1	15	0.11189613	0.180708541	2.261470184	0.359931236
BEST3	ENSG00000127325	GRCh37	12	70037140	70093256	2007	2293	5	22	1	10	0.084239298	0.171349146	0.571398895	-0.049392845
BEST4	ENSG00000142959	GRCh37	1	45249257	45253377	1422	1422	4	11	1	1	0.114901669	0.171152887	0.427071114	0.817630395
BET1	ENSG00000105829	GRCh37	7	93592074	93633694	357	532	3	1	0	1	0.131817149	0.039969138	2.231435513	2.018012408
BET1L	ENSG00000177951	GRCh37	11	167784	207428	336	768	5	23	0	8	0.081969606	0.167622702	2.735438254	1.063665956
BET3L	ENSG00000173626	GRCh37	6	116816152	116866773	546	546	4	19	4	3	0.089967308	0.185253736	3.980498984	4.530798753
BFAR	ENSG00000103429	GRCh37	16	14726672	14763093	1353	1412	9	9	0	4	0.04195942	0.008465547	4.813843762	2.393519875
BFSP1	ENSG00000125864	GRCh37	20	17474550	17549865	1998	2000	6	16	1	4	0.092734982	0.127441086	0.117218295	-0.016460443
BFSP2	ENSG00000170819	GRCh37	3	133118839	133194066	1248	1248	3	8	0	6	0.134949445	0.199562871	2.953017134	1.706607679
BHLHE23	ENSG00000125533	GRCh37	20	61637331	61638387	678	678	0	8	1	0	0.115099021	0.195810708	6.278977725	5.004890017
BHLHE40	ENSG00000134107	GRCh37	3	5020801	5027008	1239	1239	3	9	1	5	0.129614133	0.211312399	0.166645189	-0.012734036
BHLHE41	ENSG00000123095	GRCh37	12	26272959	26278060	1449	1449	0	20	1	36	0.054847387	0.016966454	0.873893204	0.484352696
BHMT	ENSG00000145692	GRCh37	5	78407602	78428108	1221	1221	3	9	2	4	0.129614133	0.211312399	0.136107376	0.211260081
BHMT2	ENSG00000132840	GRCh37	5	78365540	78385289	1092	1092	7	8	1	3	0.066782635	0.023292524	0.637540104	0.080494235
BICC1	ENSG00000122870	GRCh37	10	60272900	60591195	2925	3035	13	16	5	23	0.029270518	0.004679197	4.928677604	1.093130472
BICD1	ENSG00000151746	GRCh37	12	32259769	32536567	2928	3081	4	16	0	5	0.099199322	0.195225682	1.967397029	0.923759489
BICD2	ENSG00000185963	GRCh37	9	95473645	95527094	2568	2574	6	14	4	8	0.093895292	0.108141961	0.03861585	0.283338287
BID	ENSG00000015475	GRCh37	22	18216906	18257536	726	821	2	8	0	5	0.139573722	0.270572783	1.772185546	1.533731254
BIK	ENSG00000100290	GRCh37	22	43506754	43525718	483	483	3	5	0	2	0.14966379	0.141492358	1.632274231	1.15569021
BIN1	ENSG00000136717	GRCh37	2	127805603	127864931	1782	1827	1	16	2	17	0.08026637	0.108357913	0.258937406	0.95483164
BIN2	ENSG00000110934	GRCh37	12	51674823	51718452	1698	1701	10	11	1	27	0.039182353	0.00787215	14.49533875	5.879229565
BIN3	ENSG00000147439	GRCh37	8	22477931	22526661	762	901	4	13	1	19	0.108768198	0.187833905	2.815623383	0.577228826
BIRC2	ENSG00000110330	GRCh37	11	102217942	102249401	1857	1874	4	16	2	12	0.099199322	0.195225682	0.18859562	0.041213043
BIRC3	ENSG00000023445	GRCh37	11	102188215	102210134	1815	1938	3	12	2	5	0.114352172	0.223920411	0.194388179	0.412308995
BIRC5	ENSG00000089685	GRCh37	17	76210267	76221717	498	629	2	17	1	8	0.086133714	0.155993788	0.002171081	-0.181071866
BIRC6	ENSG00000115760	GRCh37	2	32582096	32843966	14574	14574	33	101	11	101	0.033990193	0.039773076	9.541348449	1.152885219
BIRC7	ENSG00000101197	GRCh37	20	61867235	61871859	897	1085	1	11	2	8	0.107556907	0.211931339	0.633400943	1.291461003
BIRC8	ENSG00000163098	GRCh37	19	53792856	53794875	711	711	4	5	1	2	0.121648096	0.07535497	0.116244995	-0.002991562
BIVM	ENSG00000134897	GRCh37	13	103451399	103493885	1512	1533	5	6	1	6	0.098527536	0.050159555	2.014678356	0.151384667
BLACE	ENSG00000204960	GRCh37	7	155149680	155160629	540	540	6	14	0	3	0.093895292	0.108141961	1.967794522	1.286929404
BLCAP	ENSG00000166619	GRCh37	20	36130816	36156333	264	264	1	4	2	1	0.19535785	0.367812984	1.761902565	2.410821861
BLID	ENSG00000259571	GRCh37	11	121986062	121986923	327	327	3	3	0	0	0.152996849	0.089734132	0	0
BLK	ENSG00000136573	GRCh37	8	11351510	11422113	1518	2055	3	20	0	8	0.082374091	0.158066506	1.900311118	1.138748615
BLM	ENSG00000197299	GRCh37	15	91260558	91358859	4254	4254	13	60	1	21	0.049908694	0.097116938	2.909267908	0.988313349
BLMH	ENSG00000108578	GRCh37	17	28575218	28619074	1368	1393	1	1	0	10	0.323958956	0.27117421	4.111474871	0.513627565
BLNK	ENSG00000095585	GRCh37	10	97951458	98031333	1371	1457	4	15	2	5	0.102380852	0.194962828	0.158020878	0.605865028
BLOC1S1	ENSG00000135441	GRCh37	12	56109820	56113871	462	540	1	6	0	7	0.158083266	0.342542294	1.463293479	0.004625228
BLOC1S2	ENSG00000196072	GRCh37	10	102033713	102046469	429	506	1	4	2	5	0.19535785	0.367812984	0.116244995	0.661611279
BLOC1S5	ENSG00000188428	GRCh37	6	8013800	8064647	564	567	1	5	1	2	0.17457061	0.359987862	0.308892067	0.774146148
BLOC1S6	ENSG00000104164	GRCh37	15	45879321	45908197	519	743	1	0	1	2	0.451051325	0.166241264	1.726092435	0.039744148
BLVRA	ENSG00000106605	GRCh37	7	43798279	43846939	891	891	2	10	0	6	0.123834506	0.259182521	1.744486438	1.509567624
BLVRB	ENSG00000090013	GRCh37	19	40953696	40971747	621	621	1	15	0	1	0.084729876	0.125040913	0.125081508	0.003453202
BLZF1	ENSG00000117475	GRCh37	1	169337208	169365778	1203	1260	6	37	0	1	0.05869633	0.098322919	0.296855232	0.205846166
BMF	ENSG00000104081	GRCh37	15	40380091	40401093	555	555	3	7	0	2	0.140244416	0.183832432	1.27875743	0.893852232
BMI1	ENSG00000168283	GRCh37	10	22605381	22620413	981	981	3	15	1	16	0.100873325	0.209930764	1.050184632	0.277708491
BMP1	ENSG00000168487	GRCh37	8	22022249	22069839	2961	3682	14	26	5	23	0.043973301	0.018934054	2.493906845	0.209630834
BMP10	ENSG00000163217	GRCh37	2	69092613	69098649	1275	1275	3	5	0	25	0.14966379	0.141492358	9.520970615	4.754195387
BMP2	ENSG00000125845	GRCh37	20	6748311	6760910	1191	1191	1	3	1	5	0.222821341	0.360775875	0.102632807	0.015910735
BMP2K	ENSG00000138756	GRCh37	4	79697496	79837526	3486	3524	10	40	1	20	0.062918161	0.12488421	3.144605276	1.038774306
BMP3	ENSG00000152785	GRCh37	4	81952119	81978685	1419	1419	8	8	0	4	0.050479995	0.012167082	4.739756902	2.36791223
BMP4	ENSG00000125378	GRCh37	14	54416454	54425479	1227	1227	5	17	1	7	0.09554884	0.170521347	0.413587707	-0.025917937
BMP5	ENSG00000112175	GRCh37	6	55618443	55740362	1365	1365	4	12	0	2	0.11189613	0.180708541	1.074698538	0.536068053
BMP6	ENSG00000153162	GRCh37	6	7727030	7881655	1542	1542	5	6	1	16	0.098527536	0.050159555	6.331853159	1.066661125
BMP7	ENSG00000101144	GRCh37	20	55743804	55841685	1296	1497	5	9	6	43	0.105590633	0.090880162	3.668683444	0.184634036
BMP8A	ENSG00000183682	GRCh37	1	39957318	39991607	1209	1209	1	0	0	8	0.451051325	0.166241264	6.278977725	0.536363073
BMP8B	ENSG00000116985	GRCh37	1	40222854	40254533	1209	1396	10	3	2	14	0.005910722	0.000332275	13.23419198	5.788746571
BMPER	ENSG00000164619	GRCh37	7	33944523	34195484	2058	2059	9	24	1	6	0.073329602	0.093115341	0.572310305	-0.031502428
BMPR1A	ENSG00000107779	GRCh37	10	88516396	88684945	1599	1599	5	7	5	3	0.10223656	0.06320858	0.840237028	1.52431827
BMPR1B	ENSG00000138696	GRCh37	4	95679119	96079599	1509	1604	6	24	4	10	0.081129163	0.160449122	0.388776358	0.82461799
BMPR2	ENSG00000204217	GRCh37	2	203241659	203432474	3117	3117	11	20	1	5	0.055242776	0.028942842	0.895420457	0.103781091
BMS1	ENSG00000165733	GRCh37	10	43278249	43326856	3849	3849	11	51	2	13	0.054294064	0.106840847	0.175329778	0.063929589
BNC1	ENSG00000169594	GRCh37	15	83924655	83953466	2985	3063	16	30	0	5	0.038345221	0.014444872	4.008684656	2.066223574
BNC2	ENSG00000173068	GRCh37	9	16416404	16870841	3300	3683	11	36	0	20	0.064550333	0.107972176	8.688910644	4.401239227
BNIP1	ENSG00000113734	GRCh37	5	172571445	172591390	816	863	3	5	0	1	0.14966379	0.141492358	0.872243219	0.660272787
BNIP2	ENSG00000140299	GRCh37	15	59951345	59981733	1308	1473	2	7	2	9	0.148715824	0.268713554	0.050320471	-0.177084175
BNIP3	ENSG00000176171	GRCh37	10	133781578	133795435	585	589	1	2	0	2	0.261761964	0.331756314	1.184939226	0.030941535
BNIP3L	ENSG00000104765	GRCh37	8	26240414	26363152	660	673	2	8	1	15	0.139573722	0.270572783	1.107230763	0.596386426
BNIPL	ENSG00000163141	GRCh37	1	151009046	151020076	1074	1074	2	15	2	7	0.094884794	0.187732228	0.474926615	0.052517784
BOC	ENSG00000144857	GRCh37	3	112929850	113006303	3345	3513	16	44	9	37	0.051519127	0.058441607	0.737672532	0.127038209
BOD1L1	ENSG00000038219	GRCh37	4	13570362	13629347	9156	9297	29	76	10	78	0.032011114	0.021969652	8.189154781	1.01142509
BOLA1	ENSG00000178096	GRCh37	1	149858486	149872351	414	414	1	5	1	11	0.17457061	0.359987862	0.267157351	-0.063149104
BOLA3	ENSG00000163170	GRCh37	2	74362525	74375121	324	395	3	13	0	4	0.10964776	0.22164575	1.465881427	0.955625599
BOLL	ENSG00000152430	GRCh37	2	198591603	198651486	888	1042	5	21	1	10	0.086524856	0.173960365	0.640912617	-0.037235332
BOP1	ENSG00000170727	GRCh37	8	145486055	145515082	2241	2319	1	5	0	5	0.17457061	0.359987862	1.295259635	0.078135557
BORA	ENSG00000136122	GRCh37	13	73302061	73330318	1680	1765	3	11	2	2	0.119262777	0.223215556	1.176907926	1.234909696
BPGM	ENSG00000172331	GRCh37	7	134331560	134364565	780	780	1	10	0	1	0.115008543	0.238191943	0.182069452	-0.000499601
BPHL	ENSG00000137274	GRCh37	6	3118608	3153812	876	975	2	9	0	9	0.131319539	0.267023223	2.572254048	2.181980323
BPI	ENSG00000101425	GRCh37	20	36888551	36965907	1464	1888	8	28	0	5	0.07459158	0.135593128	2.333499414	1.149150676
BPIFA1	ENSG00000198183	GRCh37	20	31823801	31831115	771	771	1	2	0	6	0.261761964	0.331756314	2.459892715	0.040968275
BPIFA2	ENSG00000131050	GRCh37	20	31749574	31769218	750	750	6	16	0	2	0.092734982	0.127441086	1.210171736	0.81065385
BPIFA3	ENSG00000131059	GRCh37	20	31805116	31815564	765	765	4	10	0	3	0.117695944	0.159239858	1.798667035	0.870500658
BPIFB1	ENSG00000125999	GRCh37	20	31861286	31897684	1455	1455	10	10	0	14	0.035086244	0.005925443	13.46834273	6.95231823
BPIFB2	ENSG00000078898	GRCh37	20	31595406	31611515	1377	1377	6	8	1	3	0.085257344	0.043222029	0.436837107	0.0688906
BPIFB3	ENSG00000186190	GRCh37	20	31643230	31661434	1431	1431	18	51	3	9	0.04826825	0.056454544	0.006329923	0.370855207
BPIFB4	ENSG00000186191	GRCh37	20	31667450	31699557	1845	1845	5	29	0	4	0.069066353	0.130261056	1.197691548	0.489512942
BPIFB6	ENSG00000167104	GRCh37	20	31619454	31631853	1362	1362	3	13	4	13	0.10964776	0.22164575	0.113039392	0.232707455
BPIFC	ENSG00000184459	GRCh37	22	32809834	32860471	1524	1528	6	9	0	8	0.088617678	0.053329075	6.212016594	3.825652739
BPNT1	ENSG00000162813	GRCh37	1	220230824	220263804	927	980	1	4	0	2	0.19535785	0.367812984	0.737604221	0.008728914
BPTF	ENSG00000171634	GRCh37	17	65821640	65980494	8763	9550	18	79	4	48	0.043942539	0.086245018	3.475130612	0.421592157
BRAP	ENSG00000089234	GRCh37	12	112080797	112123790	1779	1779	3	12	3	8	0.114352172	0.223920411	0.187585095	0.416915509
BRAT1	ENSG00000106009	GRCh37	7	2577511	2595361	2466	2466	15	48	4	25	0.054835344	0.0862402	1.286154109	0.01166195
BRCA1	ENSG00000012048	GRCh37	17	41196312	41322290	5655	5693	21	85	1	28	0.043135378	0.085971976	5.800537668	2.120599341
BRCA2	ENSG00000139618	GRCh37	13	32889611	32973805	10257	10257	42	110	6	35	0.022652233	0.010556853	3.183149106	0.117384707
BRD1	ENSG00000100425	GRCh37	22	50166931	50221160	3177	3732	13	20	13	35	0.039243917	0.011107001	1.349318435	-0.004901396
BRD2	ENSG00000204256	GRCh37	6	32936437	32949282	2511	3046	13	30	3	19	0.055252518	0.045164903	2.320919997	0.387365799
BRD3	ENSG00000169925	GRCh37	9	136894789	136933657	2181	2209	5	7	3	18	0.10223656	0.06320858	3.029119395	0.248493755
BRD4	ENSG00000141867	GRCh37	19	15348301	15443356	4089	4327	9	17	7	67	0.067684717	0.04537316	8.062171284	0.831363864
BRD7	ENSG00000166164	GRCh37	16	50347398	50402845	1959	1959	6	10	2	10	0.091019175	0.064064279	1.519604327	0.350479335
BRD8	ENSG00000112983	GRCh37	5	137475455	137514675	3708	4199	5	29	1	20	0.069066353	0.130261056	1.471517677	0.017703337
BRD9	ENSG00000028310	GRCh37	5	850406	892939	1794	1906	17	36	2	76	0.041083051	0.021254231	23.35842421	8.526619493
BRDT	ENSG00000137948	GRCh37	1	92414928	92479983	2844	2844	12	22	2	4	0.051007008	0.025051068	0.008672972	0.294945846
BRE	ENSG00000158019	GRCh37	2	28112808	28561768	1248	1528	1	10	0	7	0.115008543	0.238191943	1.022135445	-0.001711224
BRF1	ENSG00000185024	GRCh37	14	105675623	105781926	2034	2428	28	79	4	38	0.035603788	0.033587456	5.593698427	1.171041778
BRF2	ENSG00000104221	GRCh37	8	37700786	37707422	1260	1338	9	16	1	3	0.065795884	0.039085837	0.193184174	0.012933175
BRI3	ENSG00000164713	GRCh37	7	97881691	97937162	378	430	1	5	1	8	0.17457061	0.359987862	0.094521785	0.034200911
BRI3BP	ENSG00000184992	GRCh37	12	125478246	125515684	756	756	5	9	0	3	0.105590633	0.090880162	2.347931266	1.045370438
BRIP1	ENSG00000136492	GRCh37	17	59758627	59940882	3750	4010	10	28	3	11	0.068962407	0.092659254	0.133225835	0.064414615
BRIX1	ENSG00000113460	GRCh37	5	34915481	34926101	1062	1062	3	8	0	2	0.134949445	0.199562871	1.154350099	0.74210459
BRK1	ENSG00000254999	GRCh37	3	10157276	10168874	228	322	1	1	0	0	0.323958956	0.27117421	0	0
BRMS1	ENSG00000174744	GRCh37	11	66104804	66112596	873	955	3	17	1	3	0.092917571	0.191561252	0.219893356	0.363021535
BRMS1L	ENSG00000100916	GRCh37	14	36295524	36401531	972	1021	3	11	0	1	0.119262777	0.223215556	0.46383721	0.332140083
BROX	ENSG00000162819	GRCh37	1	222885895	222908538	1236	1236	2	10	1	3	0.123834506	0.259182521	0.130331916	-0.052004871
BRPF1	ENSG00000156983	GRCh37	3	9773413	9789702	3663	3663	11	21	5	16	0.057043466	0.033472786	0.683994648	0.002043801
BRPF3	ENSG00000096070	GRCh37	6	36164521	36200567	3618	3704	12	26	1	14	0.056957495	0.042111491	4.306233842	1.039094715
BRSK1	ENSG00000160469	GRCh37	19	55793440	55823901	2337	2467	4	3	4	18	0.109584421	0.041454809	3.739307848	0.888259495
BRSK2	ENSG00000174672	GRCh37	11	1411129	1483919	2007	2612	5	6	1	37	0.098527536	0.050159555	12.02723978	2.298497755
BRWD1	ENSG00000185658	GRCh37	21	40556102	40693485	6963	7245	17	47	4	46	0.049617184	0.055730159	6.948954535	1.630938215
BSCL2	ENSG00000168000	GRCh37	11	62457747	62477317	1389	1434	7	28	2	18	0.075144822	0.148814462	0.990110923	0.055891254
BSDC1	ENSG00000160058	GRCh37	1	32830704	32860332	1344	1571	3	10	1	13	0.124362287	0.219124457	1.401872305	0.382146009
BSG	ENSG00000172270	GRCh37	19	571297	583493	1158	1382	4	8	1	8	0.122097158	0.129212793	1.497406384	0.193802219
BSN	ENSG00000164061	GRCh37	3	49591922	49708978	11781	11781	40	103	8	54	0.023014062	0.010321526	5.945253121	0.62136389
BSND	ENSG00000162399	GRCh37	1	55464606	55476556	963	963	9	10	0	3	0.046574368	0.011232189	3.480205305	1.633770327
BSPH1	ENSG00000188334	GRCh37	19	48471303	48495427	399	399	1	2	0	0	0.261761964	0.331756314	0	0
BSPRY	ENSG00000119411	GRCh37	9	116111821	116133513	1209	1209	8	19	0	14	0.078355812	0.084998604	7.656900857	3.511864498
BST1	ENSG00000109743	GRCh37	4	15704573	15739936	957	1113	7	19	0	1	0.084806149	0.116323181	0.613561053	0.382077843
BST2	ENSG00000130303	GRCh37	19	17513748	17516457	543	543	0	8	1	3	0.115099021	0.195810708	2.385382436	1.529945719
BSX	ENSG00000188909	GRCh37	11	122848278	122852428	702	702	1	1	0	4	0.323958956	0.27117421	2.634145784	0.47236823
BTAF1	ENSG00000095564	GRCh37	10	93683526	93790082	5550	5550	12	33	2	13	0.061767765	0.076896134	1.220134316	0.032842058
BTBD1	ENSG00000064726	GRCh37	15	83685174	83736106	1449	1449	7	12	2	5	0.080741419	0.053922641	0.15777012	0.024116861
BTBD10	ENSG00000148925	GRCh37	11	13409548	13484844	1428	1553	2	3	1	5	0.196296604	0.187424492	0.754106426	0.511589401
BTBD11	ENSG00000151136	GRCh37	12	107712190	108053419	3315	3487	6	11	1	42	0.092621658	0.075174255	11.65425646	4.777057822
BTBD16	ENSG00000138152	GRCh37	10	124030821	124097677	1521	1524	7	16	1	11	0.085182825	0.090888518	2.476892546	0.633854283
BTBD17	ENSG00000204347	GRCh37	17	72352555	72358085	1437	1437	2	5	2	1	0.170188825	0.244366419	1.26537409	0.429728999
BTBD19	ENSG00000222009	GRCh37	1	45274154	45281257	876	941	2	2	0	1	0.209898811	0.147070904	1.184939226	1.099309211
BTBD2	ENSG00000133243	GRCh37	19	1985447	2034880	1578	1758	1	6	3	16	0.158083266	0.342542294	0.00900032	0.4351139
BTBD3	ENSG00000132640	GRCh37	20	11871371	11907257	1569	1569	1	6	1	4	0.158083266	0.342542294	0.067816321	0.546253194
BTBD6	ENSG00000184887	GRCh37	14	105714827	105717430	1458	1458	11	30	4	13	0.06506721	0.081654573	0.069087157	0.256750722
BTBD7	ENSG00000011114	GRCh37	14	93703896	93799438	3399	3783	9	49	3	34	0.05228391	0.091250781	1.184615169	-0.048789334
BTBD8	ENSG00000189195	GRCh37	1	92545862	92613393	1137	1222	4	6	0	2	0.123303541	0.093674508	1.816106699	0.906763245
BTBD9	ENSG00000183826	GRCh37	6	38136227	38607924	1839	1934	4	9	0	7	0.120153736	0.145155499	3.967810929	1.882878925
BTC	ENSG00000174808	GRCh37	4	75669969	75719896	537	537	1	4	0	2	0.19535785	0.367812984	0.737604221	0.008728914
BTD	ENSG00000169814	GRCh37	3	15642848	15687329	1632	1732	12	43	5	13	0.060287034	0.111301793	0.26243365	1.530506844
BTF3L4	ENSG00000134717	GRCh37	1	52521797	52556388	477	485	1	1	1	0	0.323958956	0.27117421	1.046496288	0.644434128
BTG2	ENSG00000159388	GRCh37	1	203274619	203278730	477	477	3	3	0	3	0.152996849	0.089734132	3.139488863	2.140375235
BTG3	ENSG00000154640	GRCh37	21	18965971	18985265	891	891	5	19	1	3	0.09109518	0.175259137	0.03426631	0.442329206
BTLA	ENSG00000186265	GRCh37	3	112182815	112218408	870	870	2	4	1	2	0.182718203	0.220124504	0	-0.127975525
BTN1A1	ENSG00000124557	GRCh37	6	26501449	26510650	1581	1581	8	12	0	5	0.067396769	0.032091112	4.423006198	2.162107808
BTN2A1	ENSG00000112763	GRCh37	6	26458150	26476849	1584	1626	10	20	0	6	0.063568323	0.044507063	4.349791634	2.533889508
BTN2A2	ENSG00000124508	GRCh37	6	26383324	26395102	1572	1692	3	9	1	3	0.129614133	0.211312399	0	0.002143744
BTN3A1	ENSG00000026950	GRCh37	6	26402465	26415444	1542	1702	4	8	1	5	0.122097158	0.129212793	0.58724632	0.014295311
BTN3A2	ENSG00000186470	GRCh37	6	26365387	26378546	1005	1021	4	9	2	3	0.120153736	0.145155499	0.136107376	0.483946113
BTN3A3	ENSG00000111801	GRCh37	6	26440700	26453643	1755	1755	8	27	0	6	0.075505916	0.13270353	2.844236873	1.429472358
BTNL2	ENSG00000204290	GRCh37	6	32359241	32379511	738	1502	2	6	0	8	0.15887792	0.260318464	3.059282846	2.44069767
BTNL3	ENSG00000168903	GRCh37	5	180415845	180433727	1401	1401	2	5	0	11	0.170188825	0.244366419	4.18218121	3.322113129
BTNL8	ENSG00000113303	GRCh37	5	180326077	180377906	1503	1655	1	23	0	4	0.057144289	0.036726525	0.314411882	0.003355359
BTNL9	ENSG00000165810	GRCh37	5	180467225	180488523	1608	1795	10	13	1	10	0.046610483	0.013005824	4.611742819	1.84154065
BTRC	ENSG00000166167	GRCh37	10	103113820	103317078	1818	1818	5	17	3	11	0.09554884	0.170521347	0.008375711	0.369254756
BUB1	ENSG00000169679	GRCh37	2	111395275	111435691	3258	3258	7	21	9	27	0.083458613	0.129992461	0	0.367005014
BUB1B	ENSG00000156970	GRCh37	15	40453224	40513337	3153	3195	13	36	0	8	0.058868966	0.072633593	4.514131102	2.815473578
BUD13	ENSG00000137656	GRCh37	11	116618886	116643704	1860	1860	17	41	3	7	0.045978575	0.035516428	0.001947818	0.382832237
BUD31	ENSG00000106245	GRCh37	7	99006264	99017239	435	442	4	4	0	0	0.117486695	0.057679602	0	0
BVES	ENSG00000112276	GRCh37	6	105544697	105585049	1083	1083	5	15	4	10	0.099676005	0.159168169	0.053727773	0.743926968
BYSL	ENSG00000112578	GRCh37	6	41888926	41900784	1314	1314	5	8	0	5	0.104478846	0.076924754	3.947081363	1.500504818
BZRAP1	ENSG00000005379	GRCh37	17	56378592	56406152	5574	5754	28	131	1	14	0.032288213	0.054889296	1.441014824	0.306879552
BZW1	ENSG00000082153	GRCh37	2	201675317	201688569	1356	1361	2	4	1	3	0.182718203	0.220124504	0.080434865	-0.06300964
BZW2	ENSG00000136261	GRCh37	7	16685756	16746148	1260	1260	2	3	5	42	0.196296604	0.187424492	2.501616396	1.386167402
C10orf10	ENSG00000165507	GRCh37	10	45466429	45474258	639	639	9	19	0	2	0.070532334	0.058805817	1.487129154	0.736069382
C10orf105	ENSG00000214688	GRCh37	10	73471458	73497581	402	504	8	86	1	17	0.019436968	0.002151071	0.194784172	0.021834063
C10orf107	ENSG00000183346	GRCh37	10	63422719	63526524	627	663	1	9	0	1	0.123472209	0.265494071	0.200334674	0.010816747
C10orf108	ENSG00000180525	GRCh37	10	695888	709947	666	1043	8	30	1	7	0.072556528	0.139009844	0.335077397	-0.005629064
C10orf11	ENSG00000148655	GRCh37	10	77191211	78319925	597	731	3	4	8	37	0.152684495	0.116219121	1.981393919	0.371864058
C10orf112	ENSG00000204740	GRCh37	10	19492779	20079330	4461	4912	32	80	5	20	0.027331753	0.013702885	0.800301924	0.014987777
C10orf113	ENSG00000204683	GRCh37	10	21414692	21435488	468	503	5	40	0	2	0.049813446	0.056202765	0.460358875	0.196942481
C10orf115	ENSG00000204566	GRCh37	10	23492745	23539610	285	285	10	36	0	1	0.065982927	0.12259354	0.484304117	0.316015754
C10orf116	ENSG00000148671	GRCh37	10	88727949	88730672	231	231	2	1	0	0	0.219183175	0.101430773	0	0
C10orf118	ENSG00000165813	GRCh37	10	115880621	115933979	2697	2701	13	18	1	6	0.034460341	0.007407276	2.109590497	0.703623052
C10orf12	ENSG00000155640	GRCh37	10	98741041	98745582	3744	3744	10	56	4	21	0.047638391	0.076898828	0.009961296	0.424963136
C10orf120	ENSG00000183559	GRCh37	10	124457225	124459338	1008	1008	3	5	1	3	0.14966379	0.141492358	0.192647072	0.003921547
C10orf126	ENSG00000204365	GRCh37	10	29135337	29170827	519	519	1	3	0	0	0.222821341	0.360775875	0	0
C10orf128	ENSG00000204161	GRCh37	10	50362773	50396630	318	615	7	38	1	4	0.060538271	0.112577597	0.062629851	0.336843222
C10orf129	ENSG00000173124	GRCh37	10	96953957	96988685	1443	1443	11	11	1	1	0.029481781	0.004167696	0	0.101901097
C10orf131	ENSG00000173088	GRCh37	10	97620305	97793507	771	803	8	21	4	5	0.078656827	0.100148575	0.8703091	1.941585085
C10orf137	ENSG00000107938	GRCh37	10	127408084	127452712	3717	4040	10	17	3	14	0.057990073	0.028603249	1.97458787	0.344085563
C10orf2	ENSG00000107815	GRCh37	10	102747124	102754158	2055	2070	9	17	0	5	0.067684717	0.04537316	3.809572451	1.784140685
C10orf25	ENSG00000165511	GRCh37	10	45493146	45496336	369	369	0	0	1	1	1	1	0	0
C10orf32	ENSG00000166275	GRCh37	10	104613980	104632990	321	321	2	12	0	4	0.110779596	0.234670446	1.074698538	0.982011313
C10orf35	ENSG00000171224	GRCh37	10	71390007	71393352	366	492	18	37	0	1	0.037532644	0.016528366	0.784116383	0.478588923
C10orf40	ENSG00000235931	GRCh37	10	61715188	61720671	387	387	5	0	0	2	0.018669377	0.003306457	8.37577424	3.88523726
C10orf47	ENSG00000148426	GRCh37	10	11865338	11914276	1308	1308	5	16	0	6	0.097670509	0.165684648	2.822219544	1.065720393
C10orf53	ENSG00000178645	GRCh37	10	50887697	50918307	474	604	2	7	1	9	0.148715824	0.268713554	0.537797314	0.268981781
C10orf55	ENSG00000222047	GRCh37	10	75669727	75682535	456	456	1	24	2	8	0.054663479	0.031202411	2.070336936	2.879934798
C10orf62	ENSG00000203942	GRCh37	10	99349450	99350690	672	672	4	22	1	2	0.081414099	0.164129894	0.518313008	1.072660114
C10orf67	ENSG00000179133	GRCh37	10	23556124	23633774	558	1106	8	3	0	6	0.01760097	0.001682559	10.61718904	5.660569225
C10orf68	ENSG00000150076	GRCh37	10	32832297	33171802	1887	2231	7	29	3	8	0.073722894	0.147831127	0.29582622	0.924813226
C10orf71	ENSG00000177354	GRCh37	10	50507187	50535537	4308	4394	27	78	3	33	0.037248621	0.038947721	5.60064491	0.989934176
C10orf76	ENSG00000120029	GRCh37	10	103605356	103815950	2070	2253	4	24	0	8	0.076139094	0.146853916	2.149397077	0.987191181
C10orf82	ENSG00000165863	GRCh37	10	118423207	118429775	465	709	3	6	1	1	0.145279602	0.164312312	0.190755274	0.352992387
C10orf88	ENSG00000119965	GRCh37	10	124690419	124713919	1338	1338	2	13	1	2	0.105051049	0.219717375	0.620884493	0.264244298
C10orf90	ENSG00000154493	GRCh37	10	128113566	128359079	2100	2463	8	32	3	16	0.07031447	0.139384931	0.154063084	0.118755323
C10orf91	ENSG00000180066	GRCh37	10	134257831	134262912	438	438	2	14	1	0	0.099769956	0.203892571	3.787329576	3.332619308
C11orf1	ENSG00000137720	GRCh37	11	111749659	111756699	453	618	3	2	0	1	0.147929901	0.06366993	1.587649497	1.054607598
C11orf10	ENSG00000134825	GRCh37	11	61556435	61560274	240	240	2	9	1	2	0.131319539	0.267023223	0.298085599	-0.015479039
C11orf16	ENSG00000176029	GRCh37	11	8941623	8954553	1404	1553	7	24	2	4	0.080384718	0.143807808	0.29837982	0.894355108
C11orf20	ENSG00000219435	GRCh37	11	64067863	64072242	603	603	1	4	4	20	0.19535785	0.367812984	0.031232897	0.186879383
C11orf21	ENSG00000110665	GRCh37	11	2316875	2324279	537	537	1	8	0	1	0.133204155	0.292966377	0.222681743	0.000123696
C11orf24	ENSG00000171067	GRCh37	11	68028803	68039469	1350	1350	5	13	0	3	0.103141747	0.141289425	1.782403282	0.772138064
C11orf30	ENSG00000158636	GRCh37	11	76155967	76264069	3969	4153	9	20	1	19	0.071540118	0.065774801	5.724444418	1.124771061
C11orf34	ENSG00000188771	GRCh37	11	112118876	112131583	624	624	1	7	1	4	0.144565133	0.319290284	0.130051755	0.59182338
C11orf35	ENSG00000185522	GRCh37	11	554855	560779	1905	2024	0	31	1	19	0.033841198	0.001802462	1.903304261	1.141238897
C11orf40	ENSG00000171987	GRCh37	11	4592653	4599050	654	654	3	4	0	3	0.152684495	0.116219121	2.656572575	1.597370204
C11orf42	ENSG00000180878	GRCh37	11	6226796	6232362	1002	1002	7	6	1	4	0.054615203	0.012859441	1.781764946	0.483514039
C11orf45	ENSG00000174370	GRCh37	11	128769460	128775930	438	438	3	11	0	3	0.119262777	0.223215556	1.295739241	0.866026082
C11orf48	ENSG00000162194	GRCh37	11	62430287	62439727	792	1155	20	59	2	9	0.045846052	0.05734395	0.281708554	0.061914173
C11orf49	ENSG00000149179	GRCh37	11	46958240	47185936	1014	1225	8	10	4	9	0.060132609	0.020766616	0.601863104	-0.003084198
C11orf52	ENSG00000149300	GRCh37	11	111788756	111797596	372	372	6	7	0	1	0.080754537	0.033971717	1.176599355	0.897250172
C11orf53	ENSG00000150750	GRCh37	11	111126707	111157126	711	711	2	3	0	2	0.196296604	0.187424492	1.64565757	1.630069111
C11orf54	ENSG00000182919	GRCh37	11	93474757	93497915	798	958	7	4	0	2	0.038536953	0.006003552	3.524228551	2.094020772
C11orf57	ENSG00000150776	GRCh37	11	111944810	111955874	882	910	2	4	0	3	0.182718203	0.220124504	1.896541564	1.64041693
C11orf58	ENSG00000110696	GRCh37	11	16634679	16778649	552	704	1	2	0	0	0.261761964	0.331756314	0	0
C11orf63	ENSG00000109944	GRCh37	11	122753391	122830506	2337	2397	5	11	0	13	0.105406711	0.117865834	6.787431172	2.463084419
C11orf65	ENSG00000166323	GRCh37	11	108179246	108338258	942	1134	14	53	1	11	0.054652177	0.105535592	1.225893461	0.217001844
C11orf68	ENSG00000175573	GRCh37	11	65684279	65686588	882	882	1	2	0	1	0.261761964	0.331756314	0.679596147	0.02263556
C11orf70	ENSG00000137691	GRCh37	11	101918174	101955291	804	859	3	11	0	1	0.119262777	0.223215556	0.46383721	0.332140083
C11orf71	ENSG00000180425	GRCh37	11	114262165	114271233	444	444	2	1	0	0	0.219183175	0.101430773	0	0
C11orf72	ENSG00000184224	GRCh37	11	67370351	67374177	756	756	1	1	0	1	0.323958956	0.27117421	1.046496288	0.337449858
C11orf73	ENSG00000149196	GRCh37	11	86013253	86056969	594	640	3	6	0	1	0.145279602	0.164312312	0.760031012	0.50876195
C11orf74	ENSG00000166352	GRCh37	11	36616051	36694823	666	672	13	24	2	2	0.047281364	0.021749849	0.33254763	0.882603994
C11orf80	ENSG00000173715	GRCh37	11	66511922	66610987	2034	2126	8	54	0	5	0.043881216	0.052410658	1.325005901	0.680272935
C11orf82	ENSG00000165490	GRCh37	11	82611017	82669319	2997	3206	28	102	2	10	0.039038667	0.072089988	0.164774637	0.049791444
C11orf84	ENSG00000168005	GRCh37	11	63580860	63595190	1146	1258	6	16	1	18	0.092734982	0.127441086	3.86043858	1.440586199
C11orf85	ENSG00000168070	GRCh37	11	64704989	64739557	651	765	7	20	4	12	0.084219576	0.123560239	0.004533806	0.287965272
C11orf88	ENSG00000183644	GRCh37	11	111385510	111407756	591	595	6	29	0	4	0.072206647	0.146021181	1.417103176	0.948064796
C11orf9	ENSG00000124920	GRCh37	11	61520114	61555990	3456	3675	10	21	1	27	0.064927094	0.050386348	9.146601093	3.532923545
C11orf93	ENSG00000214290	GRCh37	11	111169565	111179460	465	465	6	26	0	2	0.077574864	0.157205884	0.802985302	0.538188112
C11orf94	ENSG00000234776	GRCh37	11	45928085	45928833	297	297	3	9	0	1	0.129614133	0.211312399	0.549264231	0.397986386
C12orf10	ENSG00000139637	GRCh37	12	53693470	53700961	1131	1131	7	19	1	6	0.084806149	0.116323181	0.523418008	0.044801327
C12orf23	ENSG00000151135	GRCh37	12	107349497	107372556	351	458	4	13	1	3	0.108768198	0.187833905	0.003827476	0.189652252
C12orf28	ENSG00000166268	GRCh37	12	70219084	70352877	753	1845	1	10	0	4	0.115008543	0.238191943	0.645906662	-0.001313243
C12orf29	ENSG00000133641	GRCh37	12	88427623	88443937	978	978	0	16	1	2	0.067459737	0.038341834	4.016212914	2.883535013
C12orf36	ENSG00000180861	GRCh37	12	13524023	13540101	417	593	1	6	0	1	0.158083266	0.342542294	0.286694124	0.001602365
C12orf39	ENSG00000134548	GRCh37	12	21679241	21690311	351	351	3	12	1	1	0.114352172	0.223920411	0.765554087	1.004238389
C12orf4	ENSG00000047621	GRCh37	12	4596894	4647674	1659	1659	2	10	0	5	0.123834506	0.259182521	1.50168993	1.324647773
C12orf40	ENSG00000180116	GRCh37	12	40019969	40302102	1959	2112	10	35	1	8	0.066627895	0.120652091	0.640835437	0.076470442
C12orf42	ENSG00000179088	GRCh37	12	103631369	103889749	1083	1148	5	8	1	17	0.104478846	0.076924754	5.414932715	0.818982855
C12orf43	ENSG00000157895	GRCh37	12	121440243	121454305	789	1069	3	3	0	2	0.152996849	0.089734132	2.267245644	1.646069217
C12orf44	ENSG00000123395	GRCh37	12	52463030	52471278	657	658	1	6	0	8	0.158083266	0.342542294	1.606272348	0.004814294
C12orf45	ENSG00000151131	GRCh37	12	105380088	105443515	558	558	7	18	2	9	0.085187026	0.108381047	0.409399653	-0.000159611
C12orf49	ENSG00000111412	GRCh37	12	117153593	117175875	618	685	3	7	0	4	0.140244416	0.183832432	2.330949455	1.509270183
C12orf5	ENSG00000078237	GRCh37	12	4430371	4462338	813	813	1	4	2	9	0.19535785	0.367812984	0.007392963	0.235233476
C12orf50	ENSG00000165805	GRCh37	12	88373816	88427814	1245	1426	2	9	0	3	0.131319539	0.267023223	1.052192025	1.012730211
C12orf52	ENSG00000139405	GRCh37	12	113623331	113630173	810	882	3	9	1	2	0.129614133	0.211312399	0.082326662	0.146777107
C12orf54	ENSG00000177627	GRCh37	12	48876286	48890295	384	384	4	3	0	1	0.109584421	0.041454809	1.529641423	1.014773437
C12orf55	ENSG00000188596	GRCh37	12	96883349	97269333	9291	9362	20	58	5	21	0.045541622	0.054495203	0.454159822	0.155516298
C12orf56	ENSG00000185306	GRCh37	12	64660763	64784471	1389	1876	6	7	3	11	0.080754537	0.033971717	1.878702016	0.539299663
C12orf57	ENSG00000111678	GRCh37	12	7052141	7055166	381	381	1	5	0	3	0.17457061	0.359987862	0.872243219	0.063737293
C12orf60	ENSG00000182993	GRCh37	12	14956506	15059520	738	738	12	51	1	12	0.055382196	0.111191841	1.145883813	0.088780826
C12orf65	ENSG00000130921	GRCh37	12	123717463	123742506	501	509	1	4	0	0	0.19535785	0.367812984	0	0
C12orf66	ENSG00000174206	GRCh37	12	64580096	64616076	1338	1412	5	5	1	7	0.092922039	0.038186574	3.023243867	0.598752469
C12orf69	ENSG00000179256	GRCh37	12	14957584	14967116	678	678	2	8	0	0	0.139573722	0.270572783	0	4.44E-16
C12orf70	ENSG00000165935	GRCh37	12	27619743	27655118	1032	1032	6	5	0	0	0.067500676	0.018743659	0	0
C12orf71	ENSG00000214700	GRCh37	12	27233991	27235447	810	810	1	6	1	1	0.158083266	0.342542294	1.020494405	1.752183533
C12orf74	ENSG00000214215	GRCh37	12	93096619	93102325	573	588	0	4	3	0	0.17740459	0.442505038	9.560713466	6.731404006
C12orf76	ENSG00000174456	GRCh37	12	110465521	110511491	408	1033	1	6	1	8	0.158083266	0.342542294	0.036038979	0.127805877
C12orf77	ENSG00000226397	GRCh37	12	25146358	25150453	438	451	2	3	0	0	0.196296604	0.187424492	0	0
C13orf35	ENSG00000197595	GRCh37	13	113301358	113338811	366	366	0	1	1	1	0.359115402	0.81560439	1.046496288	0.077375763
C13orf45	ENSG00000178734	GRCh37	13	76445187	76457947	369	369	2	9	0	0	0.131319539	0.267023223	0	2.22E-16
C14orf101	ENSG00000070269	GRCh37	14	56955072	57117324	2124	2215	0	20	1	6	0.054847387	0.016966454	2.812542331	1.865178903
C14orf105	ENSG00000100557	GRCh37	14	57936019	57960585	891	1118	3	11	0	2	0.119262777	0.223215556	0.89424659	0.616857852
C14orf119	ENSG00000179933	GRCh37	14	23563974	23569665	423	423	2	5	1	2	0.170188825	0.244366419	0.022426791	-0.216926295
C14orf159	ENSG00000133943	GRCh37	14	91526677	91691703	1866	2417	2	28	1	32	0.053735233	0.041315947	0.463751441	0.165742412
C14orf164	ENSG00000215277	GRCh37	14	23654525	23742686	903	903	8	20	0	2	0.078618428	0.092735387	1.291813324	0.668222212
C14orf166	ENSG00000087302	GRCh37	14	52456193	52471420	735	735	5	22	1	6	0.084239298	0.171349146	0.071377325	0.109055153
C14orf166B	ENSG00000100565	GRCh37	14	77292715	77336645	1467	1881	5	11	1	9	0.105406711	0.117865834	1.714191951	0.132060658
C14orf177	ENSG00000176605	GRCh37	14	99177950	99184098	378	378	3	12	0	3	0.114352172	0.223920411	1.208130813	0.764298463
C14orf178	ENSG00000197734	GRCh37	14	78227173	78236085	369	395	3	3	0	1	0.152996849	0.089734132	1.242947299	0.987971682
C14orf183	ENSG00000168260	GRCh37	14	50550369	50559361	975	975	1	9	0	3	0.123472209	0.265494071	0.549264231	0.02379749
C14orf2	ENSG00000156411	GRCh37	14	104378625	104394606	228	469	1	0	0	2	0.451051325	0.166241264	3.81908501	0.511333486
C14orf23	ENSG00000186960	GRCh37	14	29241910	29282493	504	782	3	1	0	1	0.131817149	0.039969138	2.231435513	2.018012408
C14orf28	ENSG00000179476	GRCh37	14	45366498	45376460	933	933	2	7	0	5	0.148715824	0.268713554	1.948545329	1.753057813
C14orf37	ENSG00000139971	GRCh37	14	58466453	58764857	2325	2325	19	41	4	10	0.037554411	0.018385638	0.051380055	0.360990828
C14orf39	ENSG00000179008	GRCh37	14	60863187	60982261	1764	1764	7	18	1	12	0.085187026	0.108381047	2.415051001	0.603413759
C14orf79	ENSG00000140104	GRCh37	14	105452112	105476819	978	1082	6	11	1	6	0.092621658	0.075174255	1.15851555	0.392862668
C14orf80	ENSG00000185347	GRCh37	14	105956192	105965912	1281	1518	1	23	1	7	0.057144289	0.036726525	0.620493653	1.330018463
C14orf93	ENSG00000100802	GRCh37	14	23456110	23479375	1617	1617	4	15	0	10	0.102380852	0.194962828	3.712191721	1.69851356
C15orf23	ENSG00000128944	GRCh37	15	40674922	40686446	951	1116	5	9	0	4	0.105590633	0.090880162	3.021137153	1.300342106
C15orf26	ENSG00000156206	GRCh37	15	81299374	81441516	906	906	3	11	0	6	0.119262777	0.223215556	2.360128017	1.468263456
C15orf27	ENSG00000169758	GRCh37	15	76352178	76521462	1596	1596	6	30	5	18	0.070435514	0.141026962	0.23504677	0.658853495
C15orf37	ENSG00000259642	GRCh37	15	80215113	80217194	393	393	5	5	0	0	0.092922039	0.038186574	0	0
C15orf38	ENSG00000242498	GRCh37	15	90443159	90456188	681	759	4	10	0	3	0.117695944	0.159239858	1.798667035	0.870500658
C15orf38-AP3S2	ENSG00000250021	GRCh37	15	90377540	90456114	1185	1272	6	16	0	5	0.092734982	0.127441086	2.822219544	1.78269854
C15orf39	ENSG00000167173	GRCh37	15	75487984	75504510	3144	3185	6	36	2	13	0.060286523	0.104679157	0.008385898	0.01874591
C15orf40	ENSG00000169609	GRCh37	15	83657193	83680393	504	969	1	1	0	0	0.323958956	0.27117421	0	0
C15orf41	ENSG00000186073	GRCh37	15	36871812	37102449	846	951	1	5	1	7	0.17457061	0.359987862	0.048199826	0.082368088
C15orf52	ENSG00000188549	GRCh37	15	40623653	40633168	1605	1620	5	19	3	10	0.09109518	0.175259137	0.024871503	0.645458739
C15orf53	ENSG00000175779	GRCh37	15	38988799	38992239	540	540	0	14	1	2	0.075624166	0.057638646	3.787329576	2.683159498
C15orf55	ENSG00000184507	GRCh37	15	34635516	34649938	3399	3547	15	70	1	9	0.045781652	0.086983245	0.419476451	0.00187374
C15orf57	ENSG00000128891	GRCh37	15	40820882	40857256	585	857	1	4	0	5	0.19535785	0.367812984	1.497635232	0.012678278
C15orf59	ENSG00000205363	GRCh37	15	74032141	74045088	882	882	2	6	0	4	0.15887792	0.260318464	1.816106699	1.571748362
C15orf60	ENSG00000183324	GRCh37	15	73735499	73852355	801	801	3	13	0	3	0.10964776	0.22164575	1.131686279	0.756084893
C15orf61	ENSG00000189227	GRCh37	15	67813406	67819628	474	529	2	5	1	7	0.170188825	0.244366419	0.607975886	0.344663903
C16orf11	ENSG00000161992	GRCh37	16	610422	615528	1716	1716	2	33	0	1	0.04433378	0.020295935	0.115982647	0.118515277
C16orf13	ENSG00000130731	GRCh37	16	684429	686358	618	824	3	16	1	27	0.096796672	0.201371928	2.157879552	0.643991805
C16orf3	ENSG00000221819	GRCh37	16	90095316	90096309	354	354	0	1	1	0	0.359115402	0.81560439	2.772588722	0.789308384
C16orf45	ENSG00000166780	GRCh37	16	15528152	15718885	615	922	11	49	4	31	0.056009226	0.111978175	0.824776836	0.001313309
C16orf46	ENSG00000166455	GRCh37	16	81087102	81110872	1188	1212	5	12	0	2	0.104469206	0.130170383	1.303581876	0.536620308
C16orf47	ENSG00000197445	GRCh37	16	73160536	73178346	402	402	0	4	1	1	0.17740459	0.442505038	2.634145784	1.726448188
C16orf55	ENSG00000167523	GRCh37	16	89724210	89737680	420	540	1	7	0	6	0.144565133	0.319290284	1.176599355	0.050857118
C16orf58	ENSG00000140688	GRCh37	16	31500792	31520630	1407	1460	9	39	1	13	0.06323887	0.127573432	1.251246961	0.036331254
C16orf59	ENSG00000162062	GRCh37	16	2510081	2514964	1302	1365	1	12	0	23	0.100929382	0.187256475	2.088075565	-0.004263575
C16orf62	ENSG00000103544	GRCh37	16	19566562	19718115	3159	3672	16	51	3	11	0.052932321	0.082007934	0.039425259	0.375663847
C16orf70	ENSG00000125149	GRCh37	16	67143861	67182442	1269	1447	1	8	1	5	0.133204155	0.292966377	0.094521785	0.613210999
C16orf71	ENSG00000166246	GRCh37	16	4784273	4799397	1563	1614	8	31	0	5	0.071456831	0.139563932	2.144722496	1.089265764
C16orf72	ENSG00000182831	GRCh37	16	9185505	9215497	828	828	1	5	1	6	0.17457061	0.359987862	0.014035608	0.143827118
C16orf78	ENSG00000166152	GRCh37	16	49407734	49433342	798	798	5	17	1	8	0.09554884	0.170521347	0.601088953	-0.032898693
C16orf80	ENSG00000070761	GRCh37	16	58147496	58163354	582	582	0	3	1	5	0.208408108	0.542548622	0.872243219	0.339330633
C16orf86	ENSG00000159761	GRCh37	16	67700719	67702660	954	954	5	2	0	1	0.05898804	0.011829387	2.20923757	1.061351898
C16orf88	ENSG00000103550	GRCh37	16	19714902	19729557	1377	1377	8	32	1	4	0.07031447	0.139384931	0	0.203829312
C16orf89	ENSG00000153446	GRCh37	16	5094123	5116111	1209	1550	6	21	1	9	0.086211577	0.15716424	0.787546332	0.183338066
C16orf90	ENSG00000215131	GRCh37	16	3543484	3545480	549	608	2	2	0	1	0.209898811	0.147070904	1.184939226	1.099309211
C16orf91	ENSG00000174109	GRCh37	16	1469745	1479345	1071	1181	6	12	0	4	0.093561519	0.086395314	2.867405147	1.827528136
C16orf92	ENSG00000167194	GRCh37	16	30034655	30039057	399	502	5	5	2	18	0.092922039	0.038186574	5.730104333	1.003090703
C16orf93	ENSG00000196118	GRCh37	16	30768744	30774031	996	1256	7	20	2	4	0.084219576	0.123560239	0.131545053	0.617471216
C16orf95	ENSG00000260456	GRCh37	16	87117168	87351022	477	720	2	6	0	3	0.15887792	0.260318464	1.433702573	1.279271391
C16orf96	ENSG00000205832	GRCh37	16	4606491	4650715	3426	3426	3	11	1	3	0.119262777	0.223215556	0.022506513	0.076530866
C17orf100	ENSG00000212734	GRCh37	17	6554971	6556791	495	495	1	16	1	12	0.08026637	0.108357913	0.038463322	0.502270894
C17orf102	ENSG00000197322	GRCh37	17	32901142	32906388	504	504	5	15	0	1	0.099676005	0.159168169	0.559318364	0.254401802
C17orf104	ENSG00000180336	GRCh37	17	42733762	42767676	2859	2880	17	37	3	7	0.042201978	0.023819305	0.008672107	0.244341072
C17orf107	ENSG00000205710	GRCh37	17	4802713	4806227	573	594	11	45	0	6	0.059247004	0.118473088	2.478683925	1.365727123
C17orf112	ENSG00000227011	GRCh37	17	51062880	51065012	345	345	2	3	0	6	0.196296604	0.187424492	3.700948217	3.12580266
C17orf47	ENSG00000181013	GRCh37	17	56618948	56621729	1713	1713	7	9	4	21	0.071450429	0.029846758	3.773821966	0.822070775
C17orf49	ENSG00000258315	GRCh37	17	6917814	6920844	579	579	3	9	0	2	0.129614133	0.211312399	1.052192025	0.729710453
C17orf51	ENSG00000212719	GRCh37	17	21428051	21477781	666	760	1	11	0	1	0.107556907	0.211931339	0.166860106	0.007071186
C17orf53	ENSG00000125319	GRCh37	17	42219274	42239844	1944	1944	4	18	1	15	0.092978742	0.190137071	1.249207105	0.11153238
C17orf58	ENSG00000186665	GRCh37	17	65987217	65989765	294	419	1	4	0	1	0.19535785	0.367812984	0.402710271	0.005745651
C17orf59	ENSG00000196544	GRCh37	17	8091652	8093564	1074	1074	1	8	0	1	0.133204155	0.292966377	0.222681743	0.000123696
C17orf62	ENSG00000178927	GRCh37	17	80400465	80408705	564	1130	5	15	2	13	0.099676005	0.159168169	0.754529846	-0.039484196
C17orf64	ENSG00000141371	GRCh37	17	58469790	58508782	711	744	4	9	0	2	0.120153736	0.145155499	1.34916913	0.738354922
C17orf66	ENSG00000172653	GRCh37	17	34181955	34195895	1713	1732	6	15	1	4	0.09346652	0.118197854	0.158249726	-0.020789799
C17orf67	ENSG00000214226	GRCh37	17	54869274	54916134	345	345	5	5	0	3	0.092922039	0.038186574	3.460295892	1.624163986
C17orf70	ENSG00000185504	GRCh37	17	79506911	79520987	2646	3106	14	142	6	78	0.009896271	0.00019221	0.245155582	0.178558988
C17orf72	ENSG00000224383	GRCh37	17	62075711	62081664	711	784	3	3	0	2	0.152996849	0.089734132	2.267245644	1.646069217
C17orf74	ENSG00000184560	GRCh37	17	7328934	7330887	1506	1506	6	18	2	30	0.090579452	0.142889375	3.978274549	1.204158421
C17orf75	ENSG00000108666	GRCh37	17	30651584	30677042	1191	1243	1	5	0	2	0.17457061	0.359987862	0.621588074	0.05180566
C17orf77	ENSG00000182352	GRCh37	17	72580818	72590348	732	732	1	15	0	14	0.084729876	0.125040913	1.287351682	0.018987926
C17orf78	ENSG00000167230	GRCh37	17	35732928	35749662	828	828	5	13	0	6	0.103141747	0.141289425	3.293202658	1.328301146
C17orf79	ENSG00000172301	GRCh37	17	30178883	30186356	555	618	3	10	1	2	0.124362287	0.219124457	0.130331916	0.294227834
C17orf80	ENSG00000141219	GRCh37	17	71228372	71245091	1830	1853	4	36	1	5	0.051162711	0.052996602	0.214347505	0.634694546
C17orf82	ENSG00000187013	GRCh37	17	59489112	59490641	756	756	1	7	1	3	0.144565133	0.319290284	0.286465276	0.806831443
C17orf85	ENSG00000074356	GRCh37	17	3714460	3749545	1863	1972	4	18	5	5	0.092978742	0.190137071	3.299248069	4.062099283
C17orf97	ENSG00000187624	GRCh37	17	260118	273510	1272	1430	5	12	4	3	0.104469206	0.130170383	1.597206987	2.864968205
C17orf98	ENSG00000214556	GRCh37	17	36991341	36997708	465	465	2	8	2	1	0.139573722	0.270572783	2.221152532	1.563746941
C17orf99	ENSG00000187997	GRCh37	17	76142434	76162258	798	1010	0	13	2	3	0.080357364	0.070669857	5.82783878	3.702586546
C18orf25	ENSG00000152242	GRCh37	18	43753519	43846949	1212	1212	9	30	0	5	0.071339945	0.123269198	2.448357982	1.084786977
C18orf32	ENSG00000177576	GRCh37	18	47008028	47013622	231	231	4	6	0	2	0.123303541	0.093674508	1.816106699	0.906763245
C18orf54	ENSG00000166845	GRCh37	18	51884287	51911588	1119	1602	2	11	2	2	0.11701659	0.248090125	1.8426395	1.034575845
C18orf56	ENSG00000176912	GRCh37	18	641320	658340	372	372	1	9	0	3	0.123472209	0.265494071	0.549264231	0.02379749
C18orf62	ENSG00000206026	GRCh37	18	73121431	73139658	306	369	2	8	0	2	0.139573722	0.270572783	0.805420542	0.758552812
C18orf63	ENSG00000206043	GRCh37	18	71983048	72026422	2058	2058	4	7	0	22	0.123270835	0.111859201	9.955387003	3.982713947
C18orf8	ENSG00000141452	GRCh37	18	21083473	21111746	1974	2047	19	25	1	12	0.016099609	0.001322918	6.643489023	2.37660993
C19orf10	ENSG00000074842	GRCh37	19	4641386	4670382	522	718	2	7	0	4	0.148715824	0.268713554	1.627686987	1.504839863
C19orf12	ENSG00000131943	GRCh37	19	30191721	30206364	459	459	5	11	0	0	0.105406711	0.117865834	0	0
C19orf18	ENSG00000177025	GRCh37	19	58469805	58485902	648	648	8	8	1	3	0.050479995	0.012167082	0.846161614	0.073775447
C19orf21	ENSG00000099812	GRCh37	19	751126	764318	2040	2040	21	31	1	15	0.01706405	0.001656182	7.978640731	3.284361836
C19ORF24	ENSG00000226593	GRCh37	19	1276020	1279226	399	399	2	4	1	3	0.182718203	0.220124504	0.080434865	-0.06300964
C19orf24	ENSG00000228300	GRCh37	19	1275026	1279236	399	399	2	4	1	4	0.182718203	0.220124504	0.248763348	0.058389226
C19orf25	ENSG00000119559	GRCh37	19	1461142	1479555	357	911	1	38	1	27	0.031264665	0.002805605	0.056355125	0.534138996
C19orf26	ENSG00000099625	GRCh37	19	1228286	1238026	1344	2411	4	15	0	18	0.102380852	0.194962828	5.791251304	2.452417173
C19orf33	ENSG00000167644	GRCh37	19	38794801	38795649	321	482	1	1	0	1	0.323958956	0.27117421	1.046496288	0.337449858
C19orf35	ENSG00000188305	GRCh37	19	2274631	2282181	1422	1422	1	11	0	7	0.107556907	0.211931339	0.951234331	0.025681819
C19orf38	ENSG00000214212	GRCh37	19	10947251	10980466	693	693	3	10	1	4	0.124362287	0.219124457	0.020091229	0.007285582
C19orf40	ENSG00000131944	GRCh37	19	33463115	33469128	648	648	4	12	0	3	0.11189613	0.180708541	1.562095658	0.758332
C19ORF42	ENSG00000268790	GRCh37	19	16688453	16770926	189	189	1	10	5	3	0.115008543	0.238191943	6.411878331	6.206605577
C19orf44	ENSG00000105072	GRCh37	19	16607122	16632163	1974	1974	12	23	6	16	0.052743007	0.028931791	0.310866869	0.148670335
C19orf45	ENSG00000198723	GRCh37	19	7557862	7573336	1518	1518	14	10	2	16	0.008991936	0.00038698	10.66115663	3.682923495
C19orf47	ENSG00000160392	GRCh37	19	40825443	40854434	1269	1281	4	16	1	16	0.099199322	0.195225682	1.683937104	0.209021851
C19orf48	ENSG00000167747	GRCh37	19	51300961	51308186	354	354	2	4	0	1	0.182718203	0.220124504	0.737604221	0.706789663
C19orf52	ENSG00000142444	GRCh37	19	11039409	11044211	783	783	6	26	1	10	0.077574864	0.157205884	0.620145981	0.099174231
C19orf53	ENSG00000104979	GRCh37	19	13884982	13889276	300	324	1	7	0	0	0.144565133	0.319290284	0	0
C19orf54	ENSG00000188493	GRCh37	19	41246761	41257458	1056	1269	9	36	2	12	0.066309259	0.131541582	0.240950302	0.076112819
C19orf55	ENSG00000167595	GRCh37	19	36249044	36261930	1278	1540	14	50	7	34	0.055819882	0.1024313	0.365728336	0.091056738
C19orf57	ENSG00000132016	GRCh37	19	13993161	14017265	1914	2138	11	32	1	9	0.065282	0.091721302	1.296198135	0.2435082
C19orf59	ENSG00000183019	GRCh37	19	7741514	7744712	564	564	1	6	0	4	0.158083266	0.342542294	0.960365686	0.003743035
C19orf6	ENSG00000182087	GRCh37	19	1006168	1021117	1863	2120	5	14	0	5	0.101519233	0.151006169	2.662826669	1.020356258
C19orf60	ENSG00000006015	GRCh37	19	18699495	18703146	606	625	0	58	1	27	0.012918911	7.34E-06	2.268759547	1.404478531
C19orf66	ENSG00000130813	GRCh37	19	10196798	10203928	876	954	4	22	0	1	0.081414099	0.164129894	0.327304802	0.166324935
C19orf67	ENSG00000188032	GRCh37	19	14192431	14196687	1077	1077	0	6	1	14	0.138988606	0.294359007	0.692750638	0.376259615
C19orf69	ENSG00000204978	GRCh37	19	41949063	41950670	393	393	2	1	0	1	0.219183175	0.101430773	1.726092435	1.983698037
C19orf71	ENSG00000183397	GRCh37	19	3539152	3544028	630	630	4	97	0	3	0.008140214	8.58E-06	0.238855252	0.122487039
C19orf73	ENSG00000221916	GRCh37	19	49621655	49622397	390	390	1	2	0	1	0.261761964	0.331756314	0.679596147	0.02263556
C19orf80	ENSG00000130173	GRCh37	19	11348178	11352619	597	597	2	17	0	7	0.086133714	0.155993788	1.31500861	1.202077059
C1D	ENSG00000197223	GRCh37	2	68268262	68338080	426	543	3	4	0	1	0.152684495	0.116219121	1.024298345	0.684460644
C1GALT1	ENSG00000106392	GRCh37	7	7196565	7288251	1092	1134	3	14	0	9	0.105155232	0.2168332	2.752637576	1.585434744
C1orf100	ENSG00000173728	GRCh37	1	244515937	244552965	444	444	6	10	0	0	0.091019175	0.064064279	0	6.66E-16
C1orf101	ENSG00000179397	GRCh37	1	244617679	244804479	2856	2875	5	27	1	2	0.073200712	0.14461415	0.513479634	1.245430492
C1orf105	ENSG00000180999	GRCh37	1	172389828	172437971	552	872	3	23	0	0	0.073274557	0.123883952	0	2.22E-16
C1orf106	ENSG00000163362	GRCh37	1	200860176	200884863	1992	1992	9	8	1	9	0.03698084	0.006205306	5.5844291	1.282905887
C1orf109	ENSG00000116922	GRCh37	1	38147242	38157914	612	612	3	20	2	6	0.082374091	0.158066506	0.582676004	0.854778867
C1orf110	ENSG00000185860	GRCh37	1	162794248	162838605	909	1052	3	8	0	2	0.134949445	0.199562871	1.154350099	0.74210459
C1orf111	ENSG00000171722	GRCh37	1	162343515	162346660	786	786	5	21	0	5	0.086524856	0.173960365	1.935109108	0.785913348
C1orf112	ENSG00000000460	GRCh37	1	169631245	169823221	2562	2761	19	39	1	19	0.035361219	0.014513686	7.500387447	2.545449544
C1orf114	ENSG00000117477	GRCh37	1	169364108	169429907	1527	1530	10	16	1	5	0.055585065	0.02404538	1.130245881	0.251827908
C1orf116	ENSG00000182795	GRCh37	1	207191866	207206101	1806	1806	9	16	1	16	0.065795884	0.039085837	5.828123971	1.191850723
C1orf122	ENSG00000197982	GRCh37	1	38272651	38275126	333	485	5	12	2	11	0.104469206	0.130170383	0.836853331	-0.063347659
C1orf123	ENSG00000162384	GRCh37	1	53679771	53686289	483	483	1	3	0	0	0.222821341	0.360775875	0	0
C1orf127	ENSG00000175262	GRCh37	1	11006528	11042094	2472	2503	18	39	0	4	0.039785872	0.020912599	2.913365344	1.712953564
C1orf129	ENSG00000117501	GRCh37	1	170904612	171033906	2586	2721	16	42	2	16	0.050552458	0.051072949	2.32443759	0.2607713
C1orf131	ENSG00000143633	GRCh37	1	231359509	231376933	882	886	4	13	0	1	0.108768198	0.187833905	0.519207651	0.287229971
C1orf134	ENSG00000204377	GRCh37	1	16555368	16556038	252	252	3	6	0	0	0.145279602	0.164312312	0	0
C1orf141	ENSG00000203963	GRCh37	1	67557859	67600639	1203	1416	3	15	1	0	0.100873325	0.209930764	3.336616767	3.486368115
C1orf143	ENSG00000228208	GRCh37	1	218683438	218699320	312	312	2	1	0	0	0.219183175	0.101430773	0	0
C1orf145	ENSG00000162913	GRCh37	1	228391207	228401365	342	342	2	4	0	1	0.182718203	0.220124504	0.737604221	0.706789663
C1orf147	ENSG00000162888	GRCh37	1	206664449	206671061	813	813	2	10	0	15	0.123834506	0.259182521	3.445341786	2.679383341
C1orf148	ENSG00000203684	GRCh37	1	228351787	228353213	333	333	4	5	3	5	0.121648096	0.07535497	0.084489562	0.012701377
C1orf158	ENSG00000157330	GRCh37	1	12806163	12823847	585	585	0	7	1	5	0.125861809	0.240080498	1.644189193	0.874203797
C1orf159	ENSG00000131591	GRCh37	1	1017198	1051741	597	1327	9	48	1	14	0.053376672	0.095670666	0.953149635	0.003007269
C1orf162	ENSG00000143110	GRCh37	1	112016414	112021134	468	468	3	9	0	3	0.129614133	0.211312399	1.516029235	1.014131859
C1orf167	ENSG00000215910	GRCh37	1	11821844	11849642	4422	4444	2	82	0	38	0.008943704	5.37E-06	1.507850993	1.329576395
C1orf168	ENSG00000187889	GRCh37	1	57184477	57285369	2187	2187	7	8	1	5	0.066782635	0.023292524	1.775760638	0.451486414
C1orf170	ENSG00000187642	GRCh37	1	910579	917497	2091	2091	4	57	0	79	0.026381573	0.003966414	6.798982514	2.653319999
C1orf172	ENSG00000175707	GRCh37	1	27276053	27286897	1197	1197	3	13	0	4	0.10964776	0.22164575	1.465881427	0.955625599
C1orf173	ENSG00000178965	GRCh37	1	75033795	75139422	4593	4622	20	41	0	16	0.033358683	0.012761758	11.02448847	5.385788327
C1orf174	ENSG00000198912	GRCh37	1	3805689	3816857	732	732	5	6	0	3	0.098527536	0.050159555	3.090980466	1.248461985
C1orf177	ENSG00000162398	GRCh37	1	55271736	55307925	1257	1318	3	5	4	2	0.14966379	0.141492358	1.184939226	0.852654132
C1orf180	ENSG00000180869	GRCh37	1	85093913	85100703	372	372	3	5	0	1	0.14966379	0.141492358	0.872243219	0.660272787
C1orf185	ENSG00000204006	GRCh37	1	51567906	51613752	600	600	4	3	0	1	0.109584421	0.041454809	1.529641423	1.014773437
C1orf189	ENSG00000163263	GRCh37	1	154171848	154178809	306	306	0	5	1	0	0.155538869	0.360909051	5.406734506	3.842707702
C1orf191	ENSG00000198711	GRCh37	1	54703710	54704736	303	303	1	4	0	1	0.19535785	0.367812984	0.402710271	0.005745651
C1orf194	ENSG00000179902	GRCh37	1	109648573	109656479	474	555	3	1	1	4	0.131817149	0.039969138	2.862602986	1.762013404
C1orf195	ENSG00000204464	GRCh37	1	15490840	15497813	381	499	4	20	1	5	0.087033152	0.179134878	0	0.200811857
C1orf198	ENSG00000119280	GRCh37	1	230972865	231005335	984	984	3	6	0	12	0.145279602	0.164312312	5.767630339	2.995534723
C1orf204	ENSG00000188004	GRCh37	1	159804264	159825137	708	708	1	20	1	59	0.065639896	0.059231022	0.542833117	-0.180525462
C1orf21	ENSG00000116667	GRCh37	1	184356192	184598154	366	453	2	4	0	3	0.182718203	0.220124504	1.896541564	1.64041693
C1orf212	ENSG00000163866	GRCh37	1	35178338	35325417	279	279	24	38	3	21	0.015584041	0.001440953	6.176626321	1.842394501
C1orf213	ENSG00000249087	GRCh37	1	23695490	23698332	381	500	1	3	0	4	0.222821341	0.360775875	1.529641423	0.143819422
C1orf216	ENSG00000142686	GRCh37	1	36179476	36185073	690	690	1	9	1	3	0.123472209	0.265494071	0.482916287	1.077427968
C1ORF220	ENSG00000184909	GRCh37	1	178511950	178517579	405	405	1	1	0	3	0.323958956	0.27117421	2.231435513	0.452218812
C1orf220	ENSG00000213057	GRCh37	1	178511887	178518024	321	321	1	1	0	3	0.323958956	0.27117421	2.231435513	0.452218812
C1orf222	ENSG00000142609	GRCh37	1	1853396	1935276	2604	4954	5	36	5	71	0.056135638	0.079743662	1.029915472	-0.040994147
C1orf226	ENSG00000239887	GRCh37	1	162336698	162356600	948	948	11	37	1	13	0.064170244	0.111011657	2.046006163	0.446955271
C1orf228	ENSG00000198520	GRCh37	1	45140364	45191263	1323	1323	6	17	1	11	0.091756961	0.135712531	1.74173945	0.603445184
C1orf27	ENSG00000157181	GRCh37	1	186344890	186390510	1365	1365	13	16	3	19	0.029270518	0.004679197	6.031862381	1.770554103
C1orf35	ENSG00000143793	GRCh37	1	228288427	228293112	792	792	3	1	1	1	0.131817149	0.039969138	0.36690014	0.284795318
C1orf43	ENSG00000143612	GRCh37	1	154179196	154193104	762	766	4	8	0	4	0.122097158	0.129212793	2.718384589	1.272933459
C1orf50	ENSG00000164008	GRCh37	1	43232940	43264127	600	1343	0	19	1	60	0.057632891	0.020802309	0.546236896	0.277380017
C1orf51	ENSG00000159208	GRCh37	1	150254953	150259505	1158	1158	6	27	0	8	0.075782378	0.154216954	2.844236873	1.811968664
C1orf54	ENSG00000118292	GRCh37	1	150240600	150253327	396	462	2	2	0	2	0.209898811	0.147070904	2.092992575	1.802925377
C1orf56	ENSG00000143443	GRCh37	1	151020216	151024462	1026	1026	2	9	0	4	0.131319539	0.267023223	1.34916913	1.261412435
C1orf61	ENSG00000125462	GRCh37	1	156374044	156400493	471	788	1	19	1	4	0.068888681	0.069164043	0.993834619	1.725484007
C1orf63	ENSG00000117616	GRCh37	1	25568728	25664704	873	935	2	34	1	4	0.042709987	0.017512879	1.01240419	0.610128919
C1orf64	ENSG00000183888	GRCh37	1	16330731	16335302	510	510	8	10	0	0	0.060132609	0.020766616	0	0
C1orf65	ENSG00000178395	GRCh37	1	223566715	223568812	1872	1872	1	10	1	9	0.115008543	0.238191943	0.005018844	0.362095759
C1orf68	ENSG00000198854	GRCh37	1	152691082	152692946	753	753	2	5	0	8	0.170188825	0.244366419	3.404459777	2.82302676
C1orf74	ENSG00000162757	GRCh37	1	209955661	209957904	810	810	6	10	0	1	0.091019175	0.064064279	0.904420445	0.626106787
C1orf85	ENSG00000198715	GRCh37	1	156259880	156265463	1221	1233	6	12	1	11	0.093561519	0.086395314	2.797793228	1.020255794
C1orf86	ENSG00000162585	GRCh37	1	2115903	2144159	543	1476	7	42	1	16	0.054950068	0.090418054	0.954158279	0.139695695
C1orf87	ENSG00000162598	GRCh37	1	60452941	60539442	1641	1735	9	25	1	8	0.073318187	0.099354053	1.064349269	0.03008056
C1orf94	ENSG00000142698	GRCh37	1	34632484	34684732	1797	1797	10	7	0	13	0.021857967	0.002150163	15.15604035	8.221057732
C1orf95	ENSG00000203685	GRCh37	1	226736501	226796915	426	435	1	1	2	10	0.323958956	0.27117421	0.962177761	0.011016745
C1QA	ENSG00000173372	GRCh37	1	22962999	22966101	738	738	6	19	1	1	0.08924172	0.148885394	0.576572609	0.81424899
C1QBP	ENSG00000108561	GRCh37	17	5336097	5352150	849	849	5	24	1	10	0.079724695	0.162934189	0.452537725	-0.038547843
C1QL1	ENSG00000131094	GRCh37	17	43037061	43045439	777	777	3	2	0	3	0.147929901	0.06366993	3.85489514	2.245890568
C1QL2	ENSG00000144119	GRCh37	2	119913819	119916465	864	864	1	0	0	1	0.451051325	0.166241264	2.772588722	0.482324114
C1QL4	ENSG00000186897	GRCh37	12	49726200	49730971	717	717	1	1	0	5	0.323958956	0.27117421	2.969039734	0.485354844
C1QTNF1	ENSG00000173918	GRCh37	17	77018896	77045870	846	876	3	10	0	6	0.124362287	0.219124457	2.528860663	1.484800643
C1QTNF2	ENSG00000145861	GRCh37	5	159774758	159797648	993	993	7	10	1	8	0.075274563	0.037211681	2.78278455	0.788273378
C1QTNF3	ENSG00000082196	GRCh37	5	33987279	34124633	960	960	5	15	2	10	0.099676005	0.159168169	0.313689651	0.022025685
C1QTNF4	ENSG00000172247	GRCh37	11	47611216	47616211	990	990	1	0	0	1	0.451051325	0.166241264	2.772588722	0.482324114
C1QTNF5	ENSG00000223953	GRCh37	11	119209652	119217383	732	732	18	44	5	32	0.044360838	0.034285366	3.320487362	0.366841293
C1QTNF6	ENSG00000133466	GRCh37	22	37576207	37595425	837	907	2	2	1	2	0.209898811	0.147070904	0.196451012	0.04814263
C1QTNF7	ENSG00000163145	GRCh37	4	15341442	15447790	891	891	3	13	0	3	0.10964776	0.22164575	1.131686279	0.756084893
C1QTNF8	ENSG00000184471	GRCh37	16	1140005	1146244	759	759	1	3	0	0	0.222821341	0.360775875	0	0
C1QTNF9B	ENSG00000205863	GRCh37	13	24465238	24476794	1002	1002	5	1	3	0	0.040226764	0.006710405	0.872243219	0.233906232
C1R	ENSG00000159403	GRCh37	12	7187513	7245203	2007	2009	3	35	2	20	0.047213071	0.033512008	0.02581958	0.158166053
C1RL	ENSG00000139178	GRCh37	12	7242183	7261869	1464	1650	7	35	3	18	0.064903091	0.128017914	0.060303916	0.127846578
C1S	ENSG00000182326	GRCh37	12	7096351	7178336	2067	2067	11	31	4	43	0.065229917	0.086812015	5.070479007	0.835700535
C2	ENSG00000166278	GRCh37	6	31865562	31913449	2259	2489	9	30	2	10	0.071339945	0.123269198	0.232770088	0.092072478
C20orf111	ENSG00000132823	GRCh37	20	42825136	42839431	879	879	3	4	0	2	0.152684495	0.116219121	1.896541564	1.192721142
C20orf112	ENSG00000197183	GRCh37	20	31030862	31172876	1311	2131	5	13	2	23	0.103141747	0.141289425	2.99831484	0.199645811
C20orf118	ENSG00000101342	GRCh37	20	35504534	35522638	648	658	3	12	1	9	0.114352172	0.223920411	0.469761796	0.060374439
C20orf132	ENSG00000101353	GRCh37	20	35729629	35807991	3209	3253	15	34	2	44	0.048735863	0.034500783	12.44267926	3.742354706
C20ORF141	ENSG00000241690	GRCh37	20	2795614	2798712	765	765	8	12	0	4	0.067396769	0.032091112	3.632213398	1.813526489
C20orf141	ENSG00000258713	GRCh37	20	2795657	2796481	498	498	6	8	0	3	0.085257344	0.043222029	2.953017134	1.909514183
C20orf144	ENSG00000149609	GRCh37	20	32250090	32251720	462	462	0	2	1	2	0.257927744	0.665210521	1.184939226	0.679683962
C20orf166	ENSG00000174407	GRCh37	20	61147660	61167971	354	412	0	4	2	7	0.17740459	0.442505038	1.627686987	0.896438128
C20orf173	ENSG00000125975	GRCh37	20	34114799	34117481	609	759	1	3	0	3	0.222821341	0.360775875	1.242947299	0.131353031
C20ORF181	ENSG00000269223	GRCh37	20	62474779	62475273	495	495	1	3	0	3	0.222821341	0.360775875	1.242947299	0.131353031
C20orf194	ENSG00000088854	GRCh37	20	3229951	3388272	3534	3596	14	46	2	17	0.056795874	0.093780455	1.635373504	0.224956462
C20orf195	ENSG00000125531	GRCh37	20	62184373	62188061	957	957	3	15	0	8	0.100873325	0.209930764	2.376408793	1.448473602
C20orf196	ENSG00000171984	GRCh37	20	5731039	5844558	618	770	2	2	0	2	0.209898811	0.147070904	2.092992575	1.802925377
C20orf197	ENSG00000176659	GRCh37	20	58630980	58648008	381	381	1	2	0	2	0.261761964	0.331756314	1.184939226	0.030941535
C20orf202	ENSG00000215595	GRCh37	20	1184098	1188918	369	369	3	3	1	7	0.152996849	0.089734132	2.405459734	1.080004934
C20orf24	ENSG00000101084	GRCh37	20	35234137	35240960	432	590	1	2	0	1	0.261761964	0.331756314	0.679596147	0.02263556
C20orf26	ENSG00000089101	GRCh37	20	20033158	20341346	3714	3789	13	54	5	18	0.053987918	0.108191441	0.057614037	0.615890102
C20orf27	ENSG00000101220	GRCh37	20	3734155	3749034	600	600	3	14	0	10	0.105155232	0.2168332	2.992958439	1.70351914
C20orf62	ENSG00000168746	GRCh37	20	43080624	43093984	513	576	1	4	0	0	0.19535785	0.367812984	0	0
C20orf72	ENSG00000125871	GRCh37	20	17949556	17971765	1035	1112	5	10	0	4	0.105832656	0.104656152	2.805271806	1.095167249
C20orf78	ENSG00000149443	GRCh37	20	18790372	18810797	456	456	3	9	1	1	0.129614133	0.211312399	0.482916287	0.575024789
C20orf85	ENSG00000124237	GRCh37	20	56725960	56736206	414	414	3	13	2	0	0.10964776	0.22164575	5.82783878	5.689774316
C20orf96	ENSG00000196476	GRCh37	20	251504	271390	1092	1158	1	5	1	0	0.17457061	0.359987862	2.969039734	3.393559574
C21orf128	ENSG00000184385	GRCh37	21	43522244	43528644	489	489	4	22	1	23	0.081414099	0.164129894	1.869650275	0.242538867
C21orf2	ENSG00000160226	GRCh37	21	45748827	45759285	771	1131	2	41	0	8	0.033176074	0.005998551	0.697524843	0.663833907
C21orf33	ENSG00000160221	GRCh37	21	45553487	45565605	807	1310	4	26	2	21	0.071206933	0.128735266	0.285283785	0.019801058
C21orf49	ENSG00000205930	GRCh37	21	34144411	34266043	240	273	8	10	1	1	0.060132609	0.020766616	0.022347069	0.303005387
C21orf54	ENSG00000229086	GRCh37	21	34537779	34542541	327	327	0	0	1	11	1	1	0	0
C21orf58	ENSG00000160298	GRCh37	21	47720095	47743789	969	1138	11	37	5	29	0.064170244	0.111011657	0.876037572	0.001801602
C21orf59	ENSG00000159079	GRCh37	21	33964389	33985176	873	1155	4	17	1	5	0.096059848	0.193541321	0.017875388	0.092654799
C21ORF59	ENSG00000265590	GRCh37	21	33949158	33984913	891	1398	5	21	1	5	0.086524856	0.173960365	0.021531197	0.166069747
C21orf62	ENSG00000205929	GRCh37	21	34162985	34186053	660	839	8	10	1	1	0.060132609	0.020766616	0.022347069	0.303005387
C21orf67	ENSG00000183250	GRCh37	21	46352729	46359828	615	845	3	15	2	4	0.100873325	0.209930764	0.705149985	0.852506895
C21orf7	ENSG00000156265	GRCh37	21	30449792	30548210	729	890	1	3	1	9	0.222821341	0.360775875	0.482916287	-0.106773347
C21orf88	ENSG00000184809	GRCh37	21	40969074	40984748	438	599	5	4	0	2	0.084883786	0.027646725	2.792894868	1.194631818
C21orf90	ENSG00000182912	GRCh37	21	45937099	45945835	198	198	2	11	2	16	0.11701659	0.248090125	0.121307004	-0.119010807
C21orf91	ENSG00000154642	GRCh37	21	19161284	19191703	894	894	1	5	4	21	0.17457061	0.359987862	0.0015791	0.249254617
C22orf15	ENSG00000169314	GRCh37	22	24105208	24108048	447	565	1	9	2	4	0.123472209	0.265494071	1.302652598	1.895530253
C22orf23	ENSG00000128346	GRCh37	22	38339528	38349676	654	654	4	7	0	1	0.123270835	0.111859201	0.855741013	0.504486216
C22orf24	ENSG00000128254	GRCh37	22	32329507	32341504	483	684	0	3	1	5	0.208408108	0.542548622	0.872243219	0.339330633
C22orf25	ENSG00000183597	GRCh37	22	20004537	20053449	831	1010	1	4	0	1	0.19535785	0.367812984	0.402710271	0.005745651
C22orf28	ENSG00000100220	GRCh37	22	32783569	32808242	1518	1529	8	21	0	6	0.078656827	0.100148575	3.465957785	1.746696642
C22orf29	ENSG00000215012	GRCh37	22	19833661	19842419	1095	1095	3	9	0	1	0.129614133	0.211312399	0.549264231	0.397986386
C22orf31	ENSG00000100249	GRCh37	22	29454660	29457832	873	873	4	27	1	9	0.068866127	0.119712319	0.061846284	0.058341809
C22orf32	ENSG00000183172	GRCh37	22	42475695	42520105	324	324	3	6	1	5	0.145279602	0.164312312	0.533465607	0.092967381
C22orf34	ENSG00000188511	GRCh37	22	49808176	50051190	552	1327	1	5	3	54	0.17457061	0.359987862	0.882573977	-0.196338812
C22orf39	ENSG00000242259	GRCh37	22	19338891	19435755	429	480	14	54	3	16	0.054195657	0.105914653	0.226091051	0.052838422
C22orf42	ENSG00000205856	GRCh37	22	32544993	32555309	756	756	3	4	6	1	0.152684495	0.116219121	2.946841791	2.638191639
C22orf43	ENSG00000189269	GRCh37	22	23950639	23974508	690	690	3	6	1	4	0.145279602	0.164312312	0.290269216	0.02161359
C2CD2	ENSG00000157617	GRCh37	21	43305221	43373999	2091	2091	4	12	1	8	0.11189613	0.180708541	0.746418824	0.029432881
C2CD2L	ENSG00000172375	GRCh37	11	118972908	118989252	2124	2144	3	24	2	8	0.070521141	0.113152944	0.461466986	0.732745464
C2CD3	ENSG00000168014	GRCh37	11	73723763	73882255	5892	7592	24	83	4	19	0.042520332	0.072952476	0.296106979	0.060599996
C2orf15	ENSG00000241962	GRCh37	2	99757948	99939204	486	864	10	37	2	25	0.065283389	0.123978793	2.68615249	0.586461046
C2orf16	ENSG00000221843	GRCh37	2	27799389	27805588	5955	5955	17	111	4	65	0.025520251	0.015786713	2.881173652	0.337944601
C2orf18	ENSG00000213699	GRCh37	2	26987152	27004099	1116	1116	0	7	3	7	0.125861809	0.240080498	3.626688696	1.831327615
C2orf29	ENSG00000158435	GRCh37	2	101869264	101886778	1533	1542	0	5	1	3	0.155538869	0.360909051	1.780296568	0.913362537
C2orf42	ENSG00000115998	GRCh37	2	70377012	70475747	1725	1725	24	41	3	32	0.018665393	0.002430013	10.56532347	3.402614188
C2orf43	ENSG00000118961	GRCh37	2	20883803	21022882	978	1308	5	13	0	7	0.103141747	0.141289425	3.749800311	1.483981114
C2orf44	ENSG00000163026	GRCh37	2	24252210	24272445	2166	2166	12	25	3	23	0.055713416	0.037491998	3.935185435	0.522529608
C2orf47	ENSG00000162972	GRCh37	2	200820040	200873263	876	926	1	11	0	4	0.107556907	0.211931339	0.597269485	0.01932421
C2orf48	ENSG00000163009	GRCh37	2	10281509	10351851	480	480	4	7	0	1	0.123270835	0.111859201	0.855741013	0.504486216
C2orf49	ENSG00000135974	GRCh37	2	105953816	105965668	699	813	1	8	0	0	0.133204155	0.292966377	0	0
C2orf50	ENSG00000150873	GRCh37	2	11273179	11286916	489	489	2	11	0	0	0.11701659	0.248090125	0	4.44E-16
C2orf53	ENSG00000186143	GRCh37	2	27359723	27362278	1239	1239	13	48	5	37	0.057292049	0.108550292	1.585500324	0.088923956
C2orf57	ENSG00000177673	GRCh37	2	232457575	232458994	1188	1188	7	12	1	6	0.080741419	0.053922641	1.346764043	0.273303716
C2orf61	ENSG00000239605	GRCh37	2	47314130	47382517	747	762	5	10	0	2	0.105832656	0.104656152	1.50168993	0.621685998
C2orf62	ENSG00000158428	GRCh37	2	219221579	219232822	1164	1164	3	13	4	9	0.10964776	0.22164575	0.563780006	0.665577943
C2orf65	ENSG00000159374	GRCh37	2	74785010	74875465	1593	1593	2	19	0	22	0.078518233	0.126764545	2.969039304	2.400123907
C2orf66	ENSG00000187944	GRCh37	2	197669726	197675000	354	354	1	2	0	0	0.261761964	0.331756314	0	0
C2orf69	ENSG00000178074	GRCh37	2	200775979	200820658	1158	1158	2	21	1	12	0.071830228	0.101151888	0.011064255	-0.162795802
C2orf70	ENSG00000173557	GRCh37	2	26785450	26802400	606	719	3	9	1	8	0.129614133	0.211312399	0.675312601	0.164444495
C2orf71	ENSG00000179270	GRCh37	2	29284556	29297127	3867	3867	65	38	2	6	2.47E-08	7.99E-15	4.453565245	1.726468156
C2orf73	ENSG00000177994	GRCh37	2	54557171	54610879	864	1036	6	14	0	4	0.093895292	0.108141961	2.55751486	1.637757083
C2orf76	ENSG00000186132	GRCh37	2	120059801	120124404	381	468	3	1	0	6	0.131817149	0.039969138	7.718604884	4.874480557
C2orf78	ENSG00000187833	GRCh37	2	74011316	74044274	2769	2769	8	23	2	14	0.078165475	0.11358303	1.194193927	0.045569672
C2orf80	ENSG00000188674	GRCh37	2	209030067	209054797	582	830	5	12	0	1	0.104469206	0.130170383	0.673205887	0.286266639
C2orf83	ENSG00000042304	GRCh37	2	228474806	228498036	453	548	2	2	0	1	0.209898811	0.147070904	1.184939226	1.099309211
C2orf88	ENSG00000187699	GRCh37	2	190744335	191068210	288	288	3	7	0	2	0.140244416	0.183832432	1.27875743	0.893852232
C2orf91	ENSG00000205086	GRCh37	2	42162508	42181406	396	396	1	6	1	7	0.158083266	0.342542294	0.010282981	0.19624794
C3	ENSG00000125730	GRCh37	19	6677715	6730573	4992	5035	13	144	4	129	0.008392128	7.50E-05	3.85289926	0.681579245
C3AR1	ENSG00000171860	GRCh37	12	8210898	8219067	1449	1449	5	22	0	8	0.084239298	0.171349146	2.833198588	1.051560586
C3orf14	ENSG00000114405	GRCh37	3	62304648	62321888	387	387	2	2	0	1	0.209898811	0.147070904	1.184939226	1.099309211
C3orf17	ENSG00000163608	GRCh37	3	112721287	112738708	1704	1704	8	23	0	4	0.078165475	0.11358303	2.224700795	1.154063033
C3orf18	ENSG00000088543	GRCh37	3	50595462	50608458	489	567	2	5	0	4	0.170188825	0.244366419	2.055290647	1.873499092
C3orf20	ENSG00000131379	GRCh37	3	14716606	14814541	2715	2715	10	43	2	9	0.060261333	0.12134024	0.002832428	0.183512859
[truncated: 14,543 more rows]
