# Supplementary material for: ProxECAT: Proxy External Controls Association Test. A new case-control gene region association test using allele frequencies from public controls
Source: PLoS Genet. 2018 Oct 16;14(10):e1007591. doi: 10.1371/journal.pgen.1007591 (PMC6191077; doi:10.1371/journal.pgen.1007591)
Supplement: S2 Results — (ZIP) [file pgen.1007591.s015.zip › SCOOP_ExAC_results.txt]

gene_name	gene_stable_id	assemby	chr	start	end	canonical_length	exonic_length	SCOOP.func	SCOOP_SNVs.func	EXAC.func	EXAC_SNVs.func	SCOOP.syn	SCOOP_SNVs.syn	EXAC.syn	EXAC_SNVs.syn	L_cc_controls	L_cc_cases	LRT_all_syn	LRT_all_syn_weighted
100507229	ENSG00000212673	GRCh37	1	32379174	32380745	318	318	0	0	0	0	0	0	0	0	1	1	NA	NA
100652820	ENSG00000256530	GRCh37	15	76030311	76031568	618	618	0	0	0	0	0	0	0	0	1	1	NA	NA
61E3.4	ENSG00000169203	GRCh37	16	29495010	29517320	2265	2810	0	0	0	0	0	0	0	0	1	1	NA	NA
61E3.4	ENSG00000185864	GRCh37	16	21845890	21892148	3417	3731	0	0	29	6	0	0	53	5	0.073076559	0.456653907	0	0
61E3.4	ENSG00000198064	GRCh37	16	30234258	30265831	3417	3443	0	0	0	0	0	0	0	0	1	1	NA	NA
61E3.4	ENSG00000243716	GRCh37	16	22490442	22547842	3402	3402	0	0	5	1	0	0	0	0	0.175141312	0.873590966	0	0
61E3.4	ENSG00000254206	GRCh37	16	29392675	29415350	3486	3486	3	3	66	15	1	1	10	4	0.04857347	0.16746308	0.379846839	0.270754802
A-575C2.4	ENSG00000196993	GRCh37	16	28763108	28784128	1290	1356	0	0	0	0	0	0	0	0	1	1	NA	NA
A-575C2.4	ENSG00000198156	GRCh37	16	28353876	28374829	1278	1344	0	0	7	1	0	0	0	0	0.148615291	0.827620783	0	0
A-575C2.4	ENSG00000255524	GRCh37	16	28648975	28670003	1299	1572	0	0	0	0	0	0	1	1	1	1	0	0
A1BG	ENSG00000121410	GRCh37	19	58856544	58864865	1488	1575	5	5	189	68	1	1	84	32	0.029001434	0.174462066	0.615754157	1.073809072
A1CF	ENSG00000148584	GRCh37	10	52566322	52645435	1785	1908	2	2	156	84	2	2	115	46	0.031395645	0.127429042	0.091257962	0.085734203
A2M	ENSG00000175899	GRCh37	12	9220260	9268825	4425	4574	9	9	359	133	2	2	223	49	0.021024185	0.1257646	2.067752686	2.140978383
A2ML1	ENSG00000166535	GRCh37	12	8975068	9039597	4365	4505	15	15	832	241	12	12	440	107	0.013318048	0.021712182	1.093119593	0.279304265
A4GALT	ENSG00000128274	GRCh37	22	43088127	43117304	1062	1062	2	2	141	61	6	6	154	38	0.033161866	0.156567608	1.711763085	1.47562013
A4GNT	ENSG00000118017	GRCh37	3	137842560	137851229	1023	1023	4	4	180	58	1	1	83	22	0.029643255	0.176398054	0.330402602	0.562334002
AAAS	ENSG00000094914	GRCh37	12	53701240	53718648	1641	1641	2	2	292	112	4	4	91	36	0.021950109	0.011174553	4.850895715	4.272413317
AACS	ENSG00000081760	GRCh37	12	125549925	125627873	2019	2130	6	6	348	116	6	6	205	70	0.020990241	0.074515149	0.812264723	0.440933517
AADAC	ENSG00000114771	GRCh37	3	151531825	151546272	1200	1212	2	2	141	55	0	0	32	14	0.033161866	0.156567608	0.812924009	0.629190111
AADACL2	ENSG00000197953	GRCh37	3	151451704	151479127	1206	1206	6	6	298	70	2	2	73	36	0.022913007	0.115447668	0.131887563	0.052460397
AADACL3	ENSG00000188984	GRCh37	1	12776118	12788726	1053	1057	4	4	190	57	2	2	117	35	0.028811619	0.166358764	0.058001327	0.211062684
AADACL4	ENSG00000204518	GRCh37	1	12704566	12727097	1224	1224	7	7	228	84	3	3	165	29	0.026386659	0.144308532	0.597752422	0.883727069
AADAT	ENSG00000109576	GRCh37	4	170981373	171012850	1278	1330	4	4	54	33	1	1	34	18	0.051397652	0.052477059	0.765241318	1.046528758
AAED1	ENSG00000158122	GRCh37	9	99401859	99417585	681	703	1	1	128	29	0	0	8	5	0.034386991	0.106699693	0.120791995	0.194350205
AAGAB	ENSG00000103591	GRCh37	15	67493371	67547533	948	948	10	10	294	59	2	2	75	15	0.023135234	0.104410305	0.100974337	0.235247951
AAK1	ENSG00000115977	GRCh37	2	69688532	69901481	2886	3050	6	6	192	90	4	4	165	53	0.028747271	0.154668674	0.152734388	0.218475294
AAMDC	ENSG00000087884	GRCh37	11	77532155	77629478	369	874	3	3	92	56	1	1	54	21	0.041512901	0.216443683	0.254888959	0.293260436
AAMP	ENSG00000127837	GRCh37	2	219128850	219134980	1305	1378	3	3	250	59	2	2	108	39	0.024483116	0.057131115	0.214764963	0.109639557
AANAT	ENSG00000129673	GRCh37	17	74449433	74466199	759	798	3	3	204	54	0	0	138	24	0.027459247	0.108489408	3.082480677	2.975393182
AAR2	ENSG00000131043	GRCh37	20	34824381	34858840	1155	1365	7	7	264	78	5	5	93	29	0.024540545	0.147917846	1.326542179	0.698484878
AARD	ENSG00000205002	GRCh37	8	117950438	117956726	468	468	0	0	0	0	0	0	0	0	1	1	NA	NA
AARS	ENSG00000090861	GRCh37	16	70286293	70323446	2907	3001	16	16	388	183	5	5	211	75	0.019592079	0.035347369	1.23681644	1.622602769
AARS2	ENSG00000124608	GRCh37	6	44267391	44281063	2958	2958	8	8	470	187	3	3	161	72	0.017927645	0.047157316	0.017315767	0.023562701
AARSD1	ENSG00000266967	GRCh37	17	41102543	41116515	794	794	3	3	292	80	2	2	94	31	0.022360873	0.02910486	0.586072601	0.383472577
AASDH	ENSG00000157426	GRCh37	4	57204456	57253666	3297	3335	6	6	351	148	3	3	202	70	0.020886102	0.072280173	0.039513553	0.086009903
AASDHPPT	ENSG00000149313	GRCh37	11	105946228	105969437	930	930	2	2	135	45	0	0	68	27	0.033944621	0.169005647	1.621880457	1.203381426
AASS	ENSG00000008311	GRCh37	7	121715701	121784334	2781	2781	8	8	370	144	5	5	205	58	0.020597557	0.107621148	0.043245138	0.0151589
AATF	ENSG00000108270	GRCh37	17	35306175	35414171	1683	1687	4	4	227	80	2	2	86	38	0.026175227	0.123017495	0.097337562	0.002580587
AATK	ENSG00000181409	GRCh37	17	79091095	79139877	4125	4191	0	0	0	0	0	0	0	0	1	1	NA	NA
ABAT	ENSG00000183044	GRCh37	16	8768422	8878432	1503	1632	11	11	199	104	2	2	200	49	0.026358018	0.016914446	6.706584824	7.265341995
ABCA1	ENSG00000165029	GRCh37	9	107543283	107690518	6786	7167	20	20	874	329	10	10	606	166	0.013359562	0.060672537	0.721887	1.273626141
ABCA10	ENSG00000154263	GRCh37	17	67143355	67240987	4632	4853	16	16	733	244	2	2	268	87	0.014552953	0.061408091	2.64473542	3.07144951
ABCA12	ENSG00000144452	GRCh37	2	215796266	216003151	7788	7929	21	21	672	230	6	6	419	119	0.015328915	0.075972606	3.160181965	4.126455048
ABCA13	ENSG00000179869	GRCh37	7	48211055	48687092	15177	15177	57	57	2207	741	18	18	655	258	0.008457864	0.045549212	0.050797884	0.139598989
ABCA2	ENSG00000107331	GRCh37	9	139901686	139923367	7311	7322	6	6	750	332	15	15	920	291	0.012654017	0.000135061	2.336755304	1.323086699
ABCA3	ENSG00000167972	GRCh37	16	2325882	2390747	5115	5159	14	14	781	289	10	10	505	179	0.013767318	0.023892147	0.056402158	0.019656906
ABCA4	ENSG00000198691	GRCh37	1	94458393	94586688	6822	7072	16	16	743	262	7	7	376	108	0.014433968	0.057943029	0.103015798	0.305056425
ABCA5	ENSG00000154265	GRCh37	17	67240452	67323385	4929	4991	17	17	566	232	2	2	285	89	0.016743516	0.091796594	5.356184797	6.048285514
ABCA6	ENSG00000154262	GRCh37	17	67074843	67138029	4854	4952	10	10	674	264	3	3	310	91	0.014558629	0.012022277	0.447347564	0.718164993
ABCA7	ENSG00000064687	GRCh37	19	1040102	1065571	6441	6525	23	23	1193	434	6	6	557	183	0.011085139	0.015814623	1.765952984	2.418977201
ABCA8	ENSG00000141338	GRCh37	17	66863433	66951533	4746	4866	15	15	818	225	4	4	242	90	0.013471174	0.024686787	0.034126689	0.254026681
ABCA9	ENSG00000154258	GRCh37	17	66970629	67057205	4875	4879	16	16	703	243	7	7	253	102	0.014918578	0.071833984	0.176464237	0.015104576
ABCB1	ENSG00000085563	GRCh37	7	87133175	87342611	3843	3843	7	7	689	233	9	9	308	90	0.013717246	0.001118643	4.310863616	2.668246755
ABCB10	ENSG00000135776	GRCh37	1	229652329	229694442	2217	2217	4	4	145	83	5	5	121	32	0.033111233	0.195348748	0.353816679	0.063369726
ABCB11	ENSG00000073734	GRCh37	2	169779448	169887832	3966	3966	11	11	590	193	1	1	242	94	0.016041335	0.045894517	3.111645985	3.751697644
ABCB4	ENSG00000005471	GRCh37	7	87031013	87109751	3861	3918	7	7	453	171	3	3	221	77	0.018134967	0.036306788	0.03533396	0.160954646
ABCB5	ENSG00000004846	GRCh37	7	20654830	20816658	3774	3807	22	22	705	242	4	4	200	82	0.014964653	0.074013743	0.721521815	1.365928127
ABCB6	ENSG00000115657	GRCh37	2	220074490	220083712	2529	2529	13	13	490	163	2	2	147	68	0.018012788	0.108494717	0.88808704	1.188942439
ABCB8	ENSG00000197150	GRCh37	7	150725510	150744869	2157	2464	6	6	379	163	2	2	197	68	0.01996574	0.053345748	0.312985441	0.394432048
ABCB9	ENSG00000150967	GRCh37	12	123405498	123466196	2301	2424	17	17	636	240	6	6	410	130	0.015811767	0.09512597	1.716796761	2.364042797
ABCC1	ENSG00000103222	GRCh37	16	16043434	16236931	4596	4626	12	12	749	268	13	13	541	160	0.013872999	0.01397205	1.004136236	0.186699063
ABCC10	ENSG00000124574	GRCh37	6	43395104	43418168	4479	4685	17	17	810	278	9	9	367	123	0.013769179	0.04785108	0.137164551	-0.000538045
ABCC11	ENSG00000121270	GRCh37	16	48200821	48281479	4149	4149	13	13	805	259	10	10	456	132	0.013347897	0.012112399	0.510722705	0.138302355
ABCC12	ENSG00000140798	GRCh37	16	48116884	48189929	4080	4090	16	16	814	263	9	9	358	97	0.013628644	0.035559673	0.332797696	0.064141772
ABCC2	ENSG00000023839	GRCh37	10	101542489	101611949	4638	4653	19	19	1014	276	3	3	377	93	0.012042416	0.018269237	2.288754054	3.283971986
ABCC3	ENSG00000108846	GRCh37	17	48712138	48769613	4584	4854	23	23	954	292	11	11	509	154	0.012836588	0.065861674	0.08812367	0.379246905
ABCC4	ENSG00000125257	GRCh37	13	95672083	95953687	3978	4024	9	9	513	192	9	9	223	87	0.017165584	0.04552533	2.958182701	1.958740537
ABCC5	ENSG00000114770	GRCh37	3	183637722	183735803	4314	4575	6	6	424	189	11	11	374	122	0.018655563	0.030684523	2.141518617	1.268569785
ABCC6	ENSG00000091262	GRCh37	16	16242785	16317379	4512	4593	13	13	830	250	8	8	351	125	0.013064078	0.009114574	0.660756467	0.241442279
ABCC8	ENSG00000006071	GRCh37	11	17414432	17498449	4746	4761	13	13	490	259	9	9	487	163	0.018012788	0.108494717	0.69149612	1.045455314
ABCC9	ENSG00000069431	GRCh37	12	21950335	22094336	4650	4939	2	2	100	62	2	2	109	40	0.039746396	0.24127009	0.007284749	-0.079757415
ABCD2	ENSG00000173208	GRCh37	12	39943835	40013553	2223	2223	2	2	136	77	0	0	39	31	0.033810781	0.166909048	1.002026275	0.765981002
ABCD3	ENSG00000117528	GRCh37	1	94883933	94984222	1980	2079	2	2	71	41	1	1	54	28	0.04728996	0.270621118	0.119319014	-0.034220451
ABCD4	ENSG00000119688	GRCh37	14	74752126	74769759	1821	2015	17	17	594	126	9	9	387	72	0.016363258	0.095606465	0.251932767	0.645205396
ABCE1	ENSG00000164163	GRCh37	4	146019084	146050331	1800	1800	2	2	26	16	0	0	39	13	0.075774076	0.134356543	3.576033319	2.426457122
ABCF1	ENSG00000204574	GRCh37	6	30539153	30564956	2538	2541	3	3	184	99	1	1	130	57	0.029059386	0.137331002	0.466197677	0.495982493
ABCF2	ENSG00000033050	GRCh37	7	150904923	150924316	1905	1909	1	1	145	85	2	2	133	45	0.032121724	0.076273552	0.427229636	-0.01910872
ABCF3	ENSG00000161204	GRCh37	3	183903811	183911800	2130	2130	11	11	324	135	3	3	120	63	0.022029238	0.098184234	0.22673447	0.53050429
ABCG1	ENSG00000160179	GRCh37	21	43619799	43717354	2037	2920	8	8	209	116	4	4	155	50	0.027287312	0.098518814	0.417195974	0.863985106
ABCG2	ENSG00000118777	GRCh37	4	89011416	89152474	1968	2117	2	2	247	121	1	1	109	41	0.024237643	0.027049608	0.010163265	-0.01228012
ABCG4	ENSG00000172350	GRCh37	11	119019722	119033360	1941	2104	1	1	153	83	2	2	157	52	0.031184255	0.06480893	0.311536807	-0.052419157
ABCG5	ENSG00000138075	GRCh37	2	44039611	44066004	1956	1956	5	5	295	110	4	4	168	35	0.022840886	0.087908542	0.247374433	-0.017803207
ABCG8	ENSG00000143921	GRCh37	2	44066103	44105605	2022	2022	17	17	505	148	6	6	239	65	0.01760404	0.072929032	0.387433337	0.791793008
ABHD1	ENSG00000143994	GRCh37	2	27346682	27353680	1218	1218	3	3	363	100	2	2	99	43	0.019591779	0.00815677	0.867694184	0.614949854
ABHD10	ENSG00000144827	GRCh37	3	111697857	111712210	921	963	3	3	187	54	0	0	60	25	0.028804466	0.132827944	1.65809592	1.679153721
ABHD11	ENSG00000106077	GRCh37	7	73150424	73153197	948	948	2	2	144	72	0	0	57	25	0.032787924	0.150494433	1.32615119	1.00588863
ABHD12	ENSG00000100997	GRCh37	20	25275379	25371619	1215	1563	2	2	192	90	4	4	185	40	0.027992177	0.072606628	0.744301086	0.691292371
ABHD12B	ENSG00000131969	GRCh37	14	51338878	51371688	1089	1089	2	2	106	41	4	4	40	11	0.038563387	0.229996069	3.818786216	3.339053666
ABHD13	ENSG00000139826	GRCh37	13	108870727	108886603	1014	1014	2	2	93	39	3	3	67	18	0.041259486	0.25288261	0.642642276	0.603368651
ABHD14A	ENSG00000248487	GRCh37	3	52005442	52015212	816	1134	3	3	218	68	3	3	148	33	0.026462377	0.090430702	0.219916984	0.096321852
ABHD14A-ACY1	ENSG00000114786	GRCh37	3	52009066	52023199	1530	1530	3	3	341	129	3	3	157	46	0.020363589	0.012274237	0.869386572	0.559612229
ABHD14B	ENSG00000114779	GRCh37	3	52002526	52017425	633	802	6	6	258	93	4	4	164	39	0.024766888	0.145982955	0.005300461	-0.006037362
ABHD15	ENSG00000168792	GRCh37	17	27887565	27894155	1407	1407	4	4	240	74	1	1	78	34	0.025381463	0.107765417	0.057102653	0.17482513
ABHD16A	ENSG00000204427	GRCh37	6	31654726	31671221	1677	1941	7	7	223	82	2	2	167	48	0.026668531	0.142103145	1.648338248	1.999654216
ABHD16B	ENSG00000183260	GRCh37	20	62492566	62494341	1410	1410	0	0	91	47	0	0	24	17	0.040391528	0.085468886	0	0
ABHD2	ENSG00000140526	GRCh37	15	89630690	89745591	1278	1278	1	1	53	35	0	0	109	28	0.054603316	0.339113601	2.222018655	2.941444338
ABHD3	ENSG00000158201	GRCh37	18	19230858	19284766	1230	1333	2	2	119	36	0	0	70	13	0.036296606	0.203163082	1.838157147	1.354385439
ABHD4	ENSG00000100439	GRCh37	14	23067146	23081265	1029	1052	8	8	215	72	0	0	152	41	0.026953569	0.104195741	8.434665029	9.099741523
ABHD5	ENSG00000011198	GRCh37	3	43731605	43775863	1050	1069	0	0	139	51	1	1	94	30	0.032113404	0.023354261	1.809172288	1.27199034
ABHD6	ENSG00000163686	GRCh37	3	58223233	58281420	1014	1014	1	1	101	52	2	2	53	29	0.039054998	0.175028878	1.264879279	0.409240619
ABHD8	ENSG00000127220	GRCh37	19	17402940	17421045	1320	1423	1	1	147	69	2	2	210	60	0.031880466	0.07324974	0.077399363	-0.05546337
ABI1	ENSG00000136754	GRCh37	10	27035522	27150016	1527	1596	2	2	139	66	0	0	61	27	0.033417469	0.160673707	1.446667455	1.089566238
ABI2	ENSG00000138443	GRCh37	2	204192942	204301606	1428	1707	3	3	127	47	2	2	81	22	0.035340345	0.215358043	0.002289771	-0.001850815
ABI3	ENSG00000108798	GRCh37	17	47287589	47300587	1101	1130	2	2	216	51	2	2	75	18	0.026187872	0.0479253	1.053748111	1.024014388
ABI3BP	ENSG00000154175	GRCh37	3	100468000	100712359	3228	5450	18	18	464	147	5	5	195	53	0.018033707	0.040126808	0.699483042	1.293774525
ABL1	ENSG00000097007	GRCh37	9	133589333	133763062	3450	3529	7	7	422	176	5	5	418	116	0.018933142	0.051496015	0.31168777	0.586104339
ABL2	ENSG00000143322	GRCh37	1	179068462	179198819	3549	3702	8	8	301	160	7	7	357	91	0.022983555	0.138541156	0.338627605	0.8062356
ABLIM1	ENSG00000099204	GRCh37	10	116190872	116444414	2337	2715	0	0	0	0	0	0	0	0	1	1	NA	NA
ABLIM2	ENSG00000163995	GRCh37	4	7967039	8160559	1938	2001	7	7	390	137	6	6	231	58	0.019837511	0.071077815	0.425567902	0.11576666
ABLIM3	ENSG00000173210	GRCh37	5	148521046	148640105	2052	2082	6	6	113	36	0	0	9	7	0.036257753	0.061662974	0.896868317	0.954795391
ABP1	ENSG00000002726	GRCh37	7	150521715	150558592	2256	2313	12	12	547	153	3	3	237	79	0.016904352	0.081047073	0.791077275	1.422505833
ABR	ENSG00000159842	GRCh37	17	906758	1132315	2580	3174	3	3	152	83	8	8	412	99	0.032189813	0.185723476	0.000568108	0.01282167
ABRA	ENSG00000174429	GRCh37	8	107771711	107782473	1146	1146	6	6	186	71	3	3	110	33	0.029187326	0.151233788	0.055704949	0.106332557
ABRACL	ENSG00000146386	GRCh37	6	139349819	139364439	246	389	0	0	7	7	0	0	7	3	0.148615291	0.827620783	0	0
ABT1	ENSG00000146109	GRCh37	6	26597180	26600278	819	819	2	2	117	49	0	0	53	27	0.036622035	0.207417178	1.483940809	1.11068322
ABTB1	ENSG00000114626	GRCh37	3	127391778	127399768	1437	1437	2	2	329	108	2	2	224	46	0.020412598	0.005210407	0.145797215	0.146816298
ABTB2	ENSG00000166016	GRCh37	11	34172535	34379555	3078	3078	7	7	376	147	8	8	340	85	0.020262466	0.080710337	0.201107956	0.01498032
AC002310.13	ENSG00000260869	GRCh37	16	30545548	30569600	280	280	0	0	0	0	0	0	0	0	1	1	NA	NA
AC002451.1	ENSG00000269449	GRCh37	7	95171457	95173854	423	423	0	0	0	0	0	0	0	0	1	1	NA	NA
AC002472.1	ENSG00000269103	GRCh37	22	21358030	21360736	192	192	0	0	0	0	0	0	0	0	1	1	NA	NA
AC002472.13	ENSG00000187905	GRCh37	22	21400249	21418457	1176	1250	1	1	0	0	2	2	0	0	0.377958304	0.026307842	0	0
AC002553.1	ENSG00000227782	GRCh37	17	15943505	15943994	81	81	0	0	2	2	0	0	2	1	0.270469267	0.947377909	0	0
AC002558.2	ENSG00000269140	GRCh37	17	45212153	45231611	351	351	1	1	113	23	0	0	72	13	0.036780954	0.141434028	0.982508137	1.424016347
AC003002.4	ENSG00000268133	GRCh37	19	57874934	57909952	306	306	9	9	223	79	4	4	83	25	0.026266371	0.07811576	0.081553035	0.005136459
AC003002.6	ENSG00000269533	GRCh37	19	57901252	57931362	538	706	7	7	289	106	2	2	100	44	0.023419742	0.139578391	0.057767345	0.179903363
AC003006.7	ENSG00000269026	GRCh37	19	58193403	58264943	445	589	9	9	760	275	7	7	275	111	0.01319344	0.001875761	2.147661347	1.419112296
AC003043.1	ENSG00000268413	GRCh37	17	42335297	42355825	57	57	1	1	187	42	4	4	53	26	0.027871894	0.031562202	7.38135871	4.702473404
AC003101.1	ENSG00000228768	GRCh37	17	29898161	29902678	435	435	0	0	44	8	0	0	7	5	0.059054481	0.304446917	0	0
AC003102.1	ENSG00000214921	GRCh37	17	42325758	42327236	111	111	0	0	0	0	0	0	0	0	1	1	NA	NA
AC004017.1	ENSG00000228006	GRCh37	19	58198294	58202072	876	876	3	3	147	62	3	3	38	24	0.032760865	0.192680317	2.459259022	1.845181449
AC004017.2	ENSG00000268948	GRCh37	19	58203868	58204128	261	261	0	0	0	0	0	0	0	0	1	1	NA	NA
AC004076.7	ENSG00000268533	GRCh37	19	57905551	57949825	218	218	14	14	465	175	4	4	184	64	0.01847517	0.101657282	0.340627456	0.707634818
AC004076.9	ENSG00000268163	GRCh37	19	57949338	57988904	399	399	20	20	757	242	6	6	242	82	0.014488603	0.086706532	0.018377175	0.174555525
AC004148.1	ENSG00000215099	GRCh37	17	5328469	5336196	561	561	1	1	59	24	0	0	15	6	0.051693742	0.320385211	0.44965415	0.689921595
AC004381.6	ENSG00000005189	GRCh37	16	20817751	20860990	2325	2325	0	0	242	106	2	2	149	48	0.023429168	0.001443157	3.842531474	2.732409455
AC004466.1	ENSG00000268069	GRCh37	12	48178706	48179787	423	423	0	0	0	0	0	0	0	0	1	1	NA	NA
AC004528.1	ENSG00000269169	GRCh37	19	999601	999952	60	60	0	0	0	0	0	0	0	0	1	1	NA	NA
AC004824.2	ENSG00000269468	GRCh37	1	17655507	17676070	339	339	3	3	200	66	3	3	203	38	0.027761537	0.114003428	0.000327625	0.009756038
AC004898.1	ENSG00000269539	GRCh37	7	156902086	156916937	315	315	0	0	0	0	0	0	0	0	1	1	NA	NA
AC004899.1	ENSG00000267970	GRCh37	7	48887362	48891221	411	411	0	0	0	0	0	0	0	0	1	1	NA	NA
AC005003.1	ENSG00000213888	GRCh37	22	31742875	31744670	396	396	0	0	0	0	0	0	0	0	1	1	NA	NA
AC005008.2	ENSG00000237896	GRCh37	7	80804824	80828431	360	361	1	1	0	0	0	0	0	0	0.377958304	0.026307842	0	0
AC005071.2	ENSG00000233389	GRCh37	7	99998731	100001824	498	498	2	2	67	32	1	1	27	12	0.048671361	0.26938142	0.029277312	0.020117042
AC005082.1	ENSG00000214871	GRCh37	7	23210760	23234503	258	258	2	2	92	35	3	3	39	14	0.04148872	0.254369968	1.873553144	1.723290196
AC005329.1	ENSG00000176936	GRCh37	19	1385158	1389650	450	450	0	0	106	27	0	0	86	19	0.037221256	0.056981312	0	0
AC005481.5	ENSG00000222012	GRCh37	7	157406715	157411457	351	351	1	1	0	0	0	0	0	0	0.377958304	0.026307842	0	0
AC005488.1	ENSG00000267985	GRCh37	7	72459478	72464996	78	78	0	0	0	0	0	0	0	0	1	1	NA	NA
AC005493.1	ENSG00000214841	GRCh37	7	34685709	34699772	84	84	0	0	12	7	0	0	15	3	0.113858527	0.723002039	0	0
AC005537.2	ENSG00000232006	GRCh37	7	42993734	43087661	115	115	0	0	0	0	0	0	0	0	1	1	NA	NA
AC005544.1	ENSG00000214167	GRCh37	17	65027509	65028198	651	651	0	0	0	0	0	0	0	0	1	1	NA	NA
AC005549.3	ENSG00000268024	GRCh37	17	32581900	32582306	69	69	0	0	0	0	0	0	0	0	1	1	NA	NA
AC005606.1	ENSG00000269205	GRCh37	16	2031633	2032918	129	129	0	0	0	0	0	0	0	0	1	1	NA	NA
AC005609.1	ENSG00000249034	GRCh37	5	140240341	140243224	579	579	2	2	129	35	1	1	15	9	0.034778155	0.18173263	1.110433793	1.130778789
AC005841.1	ENSG00000206044	GRCh37	12	2958397	2966213	939	939	3	3	0	0	1	1	0	0	0.053992281	8.19E-05	0	0
AC006014.1	ENSG00000268891	GRCh37	7	74999908	75005425	78	78	0	0	0	0	0	0	0	0	1	1	NA	NA
AC006035.2	ENSG00000236112	GRCh37	7	16128780	16129265	486	486	0	0	0	0	0	0	0	0	1	1	NA	NA
AC006039.1	ENSG00000268979	GRCh37	7	23158039	23177192	114	114	0	0	14	9	0	0	12	8	0.105438605	0.68495616	0	0
AC006116.20	ENSG00000267710	GRCh37	19	56784138	56821819	331	619	0	0	0	0	0	0	0	0	1	1	NA	NA
AC006126.3	ENSG00000266958	GRCh37	19	45690646	45720191	285	285	0	0	0	0	0	0	0	0	1	1	NA	NA
AC006132.1	ENSG00000267757	GRCh37	19	46144752	46146098	315	315	0	0	0	0	0	0	0	0	1	1	NA	NA
AC006276.1	ENSG00000269610	GRCh37	19	44106644	44110942	411	411	0	0	0	0	0	0	0	0	1	1	NA	NA
AC006372.1	ENSG00000236669	GRCh37	7	157318477	157320019	492	492	0	0	0	0	0	0	0	0	1	1	NA	NA
AC006449.1	ENSG00000269094	GRCh37	17	36884086	36884451	366	366	0	0	0	0	0	0	0	0	1	1	NA	NA
AC006455.1	ENSG00000230000	GRCh37	7	62809239	62812151	447	447	0	0	0	0	0	0	0	0	1	1	NA	NA
AC006465.3	ENSG00000219545	GRCh37	7	7680342	8043689	414	414	4	4	44	8	2	2	5	3	0.055427476	0.03225568	1.995118916	1.423497143
AC006486.1	ENSG00000204957	GRCh37	19	42746927	42749125	456	456	0	0	0	0	0	0	0	0	1	1	NA	NA
AC006486.9	ENSG00000268643	GRCh37	19	42738735	42759284	501	501	0	0	0	0	0	0	0	0	1	1	NA	NA
AC006538.4	ENSG00000267001	GRCh37	19	2717767	2740046	317	317	0	0	0	0	0	0	0	0	1	1	NA	NA
AC006547.14	ENSG00000234409	GRCh37	22	20135970	20138399	1099	1117	0	0	0	0	0	0	0	0	1	1	NA	NA
AC006946.15	ENSG00000235478	GRCh37	22	17602476	17612994	321	321	1	1	0	0	0	0	0	0	0.377958304	0.026307842	0	0
AC006967.1	ENSG00000269446	GRCh37	7	156902674	156903764	414	414	0	0	0	0	0	0	0	0	1	1	NA	NA
AC007204.1	ENSG00000268461	GRCh37	19	20047769	20048639	237	237	0	0	0	0	0	0	0	0	1	1	NA	NA
AC007216.2	ENSG00000269121	GRCh37	16	12062000	12062333	147	147	0	0	0	0	0	0	0	0	1	1	NA	NA
AC007228.1	ENSG00000268182	GRCh37	19	57154513	57167134	357	389	0	0	0	0	0	0	0	0	1	1	NA	NA
AC007283.1	ENSG00000268622	GRCh37	2	201977858	201979300	141	141	0	0	0	0	0	0	0	0	1	1	NA	NA
AC007308.1	ENSG00000230344	GRCh37	22	21077335	21080201	366	366	0	0	0	0	0	0	0	0	1	1	NA	NA
AC007375.1	ENSG00000269883	GRCh37	14	77607026	77609339	441	441	0	0	0	0	0	0	0	0	1	1	NA	NA
AC007377.1	ENSG00000268898	GRCh37	2	40488147	40490117	51	51	0	0	0	0	0	0	0	0	1	1	NA	NA
AC007382.1	ENSG00000268688	GRCh37	2	37068327	37068530	204	204	0	0	0	0	0	0	0	0	1	1	NA	NA
AC007390.5	ENSG00000218739	GRCh37	2	37423631	37440868	243	243	4	4	55	29	0	0	23	13	0.051035637	0.054692426	2.712611582	3.06485766
AC007401.2	ENSG00000217075	GRCh37	2	36758948	36779411	228	228	4	4	85	41	1	1	39	17	0.042595156	0.125871665	0.31863968	0.530731242
AC007405.2	ENSG00000222033	GRCh37	2	171568961	171571077	813	813	0	0	0	0	0	0	0	0	1	1	NA	NA
AC007421.1	ENSG00000268503	GRCh37	17	7517264	7517427	15	15	0	0	0	0	0	0	0	0	1	1	NA	NA
AC007431.1	ENSG00000166329	GRCh37	17	55821842	55822673	462	462	5	5	0	0	0	0	0	0	0.007712931	3.28E-07	0	0
AC007461.1	ENSG00000267893	GRCh37	17	70036164	70036872	153	153	0	0	0	0	0	0	0	0	1	1	NA	NA
AC007557.1	ENSG00000223874	GRCh37	2	217735495	217736362	294	294	0	0	0	0	0	0	0	0	1	1	NA	NA
AC007731.1	ENSG00000188280	GRCh37	22	20692438	20716938	2718	2858	0	0	0	0	0	0	0	0	1	1	NA	NA
AC007773.3	ENSG00000269093	GRCh37	19	32895915	32896466	69	69	0	0	0	0	0	0	0	0	1	1	NA	NA
AC007919.2	ENSG00000269496	GRCh37	3	172361483	172361740	258	258	0	0	0	0	0	0	0	0	1	1	NA	NA
AC007952.1	ENSG00000214844	GRCh37	17	19041448	19041895	96	96	0	0	0	0	0	0	0	0	1	1	NA	NA
AC007952.5	ENSG00000228157	GRCh37	17	18996287	19000150	504	620	0	0	0	0	0	0	0	0	1	1	NA	NA
AC007952.6	ENSG00000197665	GRCh37	17	19059040	19062424	453	617	0	0	0	0	0	0	0	0	1	1	NA	NA
AC007956.1	ENSG00000214670	GRCh37	14	75158879	75179800	411	411	0	0	13	9	0	0	3	3	0.109409442	0.703722033	0	0
AC008040.1	ENSG00000268220	GRCh37	3	169805598	169807378	417	417	0	0	0	0	0	0	0	0	1	1	NA	NA
AC008060.7	ENSG00000218672	GRCh37	7	155174771	155189051	321	321	0	0	0	0	0	0	0	0	1	1	NA	NA
AC008103.1	ENSG00000236954	GRCh37	22	18863264	18874837	378	378	0	0	0	0	0	0	0	0	1	1	NA	NA
AC008132.1	ENSG00000182824	GRCh37	22	18721427	18745407	384	384	0	0	0	0	0	0	0	0	1	1	NA	NA
AC008132.13	ENSG00000182356	GRCh37	22	18834061	18839322	1389	1389	0	0	0	0	0	0	0	0	1	1	NA	NA
AC008267.1	ENSG00000267941	GRCh37	7	65939543	65940709	135	135	0	0	0	0	0	0	0	0	1	1	NA	NA
AC008271.1	ENSG00000231031	GRCh37	2	15830906	15884463	364	364	1	1	0	0	0	0	0	0	0.377958304	0.026307842	0	0
AC008372.1	ENSG00000268208	GRCh37	14	78227711	78228033	33	33	0	0	0	0	0	0	0	0	1	1	NA	NA
AC008387.1	ENSG00000268217	GRCh37	5	72894203	72896845	45	45	0	0	0	0	0	0	0	0	1	1	NA	NA
AC008391.2	ENSG00000267982	GRCh37	5	55761428	55762524	390	390	0	0	0	0	0	0	0	0	1	1	NA	NA
AC008394.1	ENSG00000233828	GRCh37	5	86512423	86534822	465	465	0	0	0	0	0	0	0	0	1	1	NA	NA
AC008443.1	ENSG00000268397	GRCh37	5	180682720	180684578	438	438	0	0	7	5	0	0	0	0	0.148615291	0.827620783	0	0
AC008498.1	ENSG00000269267	GRCh37	5	60411538	60411762	225	225	0	0	0	0	0	0	0	0	1	1	NA	NA
AC008537.1	ENSG00000268339	GRCh37	19	41319515	41321962	552	552	0	0	0	0	0	0	0	0	1	1	NA	NA
AC008676.1	ENSG00000204823	GRCh37	5	156802749	156811947	516	516	0	0	0	0	0	0	0	0	1	1	NA	NA
AC008686.1	ENSG00000214109	GRCh37	19	13890884	13900972	384	384	0	0	0	0	0	0	0	0	1	1	NA	NA
AC008914.1	ENSG00000268280	GRCh37	5	55224468	55224569	72	72	0	0	0	0	0	0	0	0	1	1	NA	NA
AC008948.1	ENSG00000268424	GRCh37	5	101569696	101571279	273	273	0	0	0	0	0	0	0	0	1	1	NA	NA
AC008964.1	ENSG00000269215	GRCh37	5	39105358	39107350	207	207	0	0	0	0	0	0	0	0	1	1	NA	NA
AC009041.2	ENSG00000269047	GRCh37	16	1031252	1031663	39	39	0	0	0	0	0	0	0	0	1	1	NA	NA
AC009060.1	ENSG00000269746	GRCh37	16	70239303	70239683	381	381	0	0	0	0	0	0	0	0	1	1	NA	NA
AC009065.1	ENSG00000167970	GRCh37	16	2303738	2312343	537	537	1	1	12	5	0	0	45	4	0.112448775	0.247268106	3.052620991	3.883201675
AC009113.1	ENSG00000205014	GRCh37	16	89284120	89302402	1218	1218	11	11	571	171	2	2	203	72	0.016367063	0.053867092	0.870016434	1.325881465
AC009133.19	ENSG00000262323	GRCh37	16	29674600	29706465	610	610	8	8	257	93	1	1	112	35	0.024843423	0.13315773	1.855510866	2.439374771
AC009336.1	ENSG00000175892	GRCh37	2	176992555	176994493	465	465	0	0	0	0	0	0	0	0	1	1	NA	NA
AC009365.3	ENSG00000183470	GRCh37	7	132333553	132413528	453	453	3	3	0	0	4	4	0	0	0.053992281	8.19E-05	0	0
AC009403.2	ENSG00000216895	GRCh37	7	155403925	155437899	219	219	0	0	0	0	0	0	0	0	1	1	NA	NA
AC009802.1	ENSG00000268706	GRCh37	18	61602042	61609601	93	93	0	0	28	18	1	1	34	7	0.074390086	0.469164941	1.188463149	0.8012836
AC009892.10	ENSG00000224730	GRCh37	19	55147173	55150343	201	201	1	1	148	14	1	1	26	7	0.031761608	0.071778151	1.33119648	0.655194674
AC010327.2	ENSG00000269808	GRCh37	19	55738587	55741647	816	816	0	0	0	0	0	0	0	0	1	1	NA	NA
AC010336.1	ENSG00000214248	GRCh37	19	7963689	7968427	732	732	14	14	478	135	11	11	262	71	0.018234623	0.104076792	0.756983202	0.195807061
AC010368.2	ENSG00000269027	GRCh37	5	35051012	35051198	48	48	0	0	0	0	0	0	0	0	1	1	NA	NA
AC010441.1	ENSG00000269636	GRCh37	5	150157867	150176297	408	408	0	0	11	7	0	0	2	2	0.118890575	0.742810262	0	0
AC010536.1	ENSG00000226180	GRCh37	16	87727144	87729753	879	879	0	0	0	0	0	0	0	0	1	1	NA	NA
AC010646.3	ENSG00000269095	GRCh37	19	17346749	17366257	139	139	4	4	57	22	0	0	144	17	0.050331346	0.059205457	9.886751511	9.594508574
AC010760.1	ENSG00000269182	GRCh37	15	22456895	22460351	33	33	0	0	0	0	0	0	0	0	1	1	NA	NA
AC010872.2	ENSG00000218819	GRCh37	2	21346789	21366144	5805	5805	21	21	0	0	6	6	0	0	1.34E-09	7.59E-26	0	0
AC011239.1	ENSG00000224361	GRCh37	2	23729913	23747214	331	331	0	0	0	0	0	0	0	0	1	1	NA	NA
AC011294.3	ENSG00000233539	GRCh37	7	46713383	46799449	318	318	0	0	0	0	0	0	0	0	1	1	NA	NA
AC011298.1	ENSG00000268822	GRCh37	2	241624478	241624705	228	228	0	0	0	0	0	0	0	0	1	1	NA	NA
AC011298.2	ENSG00000219159	GRCh37	2	241625751	241629831	234	234	0	0	0	0	0	0	0	0	1	1	NA	NA
AC011298.3	ENSG00000268930	GRCh37	2	241628882	241629830	228	228	0	0	0	0	0	0	0	0	1	1	NA	NA
AC011308.1	ENSG00000268857	GRCh37	2	157352597	157352655	42	42	0	0	7	2	0	0	1	1	0.148615291	0.827620783	0	0
AC011366.3	ENSG00000254106	GRCh37	5	109218883	109220452	111	111	0	0	0	0	0	0	0	0	1	1	NA	NA
AC011450.1	ENSG00000197813	GRCh37	19	49831424	49843559	372	372	5	5	111	53	7	7	96	27	0.037255955	0.109793193	0.650660405	0.063060281
AC011475.1	ENSG00000226104	GRCh37	19	10751715	10752093	81	81	0	0	0	0	0	0	0	0	1	1	NA	NA
AC011484.1	ENSG00000204850	GRCh37	19	46997765	46999755	612	612	0	0	0	0	0	0	0	0	1	1	NA	NA
AC011500.1	ENSG00000213922	GRCh37	19	39930212	39932082	468	468	0	0	0	0	0	0	0	0	1	1	NA	NA
AC011530.4	ENSG00000268434	GRCh37	19	46282695	46289231	397	397	1	1	21	16	1	1	9	8	0.086377281	0.328096858	0.325081126	0.011965939
AC011551.3	ENSG00000268423	GRCh37	19	47050313	47104118	378	378	0	0	0	0	0	0	0	0	1	1	NA	NA
AC011755.1	ENSG00000269686	GRCh37	2	133874577	133876625	378	378	0	0	0	0	0	0	0	0	1	1	NA	NA
AC011897.1	ENSG00000265629	GRCh37	2	14775215	14790933	450	450	0	0	0	0	0	0	0	0	1	1	NA	NA
AC011997.1	ENSG00000222017	GRCh37	2	198557830	198639547	261	261	1	1	43	22	1	1	14	6	0.060694981	0.362066095	0.575606486	0.123046253
AC012123.1	ENSG00000228835	GRCh37	18	30349758	30354376	567	567	0	0	0	0	0	0	0	0	1	1	NA	NA
AC012215.1	ENSG00000233863	GRCh37	8	35649365	35653384	417	417	0	0	0	0	0	0	0	0	1	1	NA	NA
AC012313.1	ENSG00000269855	GRCh37	19	58907457	58908407	951	951	0	0	0	0	0	0	0	0	1	1	NA	NA
AC012360.1	ENSG00000268556	GRCh37	2	105867759	105869601	30	30	0	0	0	0	0	0	0	0	1	1	NA	NA
AC012360.2	ENSG00000268809	GRCh37	2	105882490	105882585	96	96	0	0	0	0	0	0	0	0	1	1	NA	NA
AC012414.1	ENSG00000268343	GRCh37	15	21004687	21005367	681	681	0	0	0	0	0	0	0	0	1	1	NA	NA
AC012485.1	ENSG00000268396	GRCh37	2	239192329	239192498	75	75	0	0	0	0	0	0	0	0	1	1	NA	NA
AC012493.2	ENSG00000269383	GRCh37	2	100986705	100987007	303	303	0	0	0	0	0	0	0	0	1	1	NA	NA
AC012676.1	ENSG00000268334	GRCh37	16	4492988	4497147	504	504	2	2	112	26	1	1	45	8	0.037471106	0.21789756	0.030469524	0.02109479
AC013269.5	ENSG00000184761	GRCh37	2	131296668	131307456	450	450	0	0	0	0	0	0	0	0	1	1	NA	NA
AC013449.1	ENSG00000268412	GRCh37	2	26251074	26251481	408	408	1	1	25	5	0	0	8	2	0.079383643	0.348016028	0.545787883	0.831917917
AC013468.1	ENSG00000231145	GRCh37	2	190642909	190643157	48	48	0	0	0	0	0	0	0	0	1	1	NA	NA
AC013469.1	ENSG00000267963	GRCh37	2	241053907	241064304	51	51	0	0	0	0	0	0	0	0	1	1	NA	NA
AC015660.1	ENSG00000269810	GRCh37	15	100038447	100038578	132	132	0	0	0	0	0	0	0	0	1	1	NA	NA
AC015987.2	ENSG00000236338	GRCh37	7	135611542	135613214	255	255	0	0	0	0	0	0	0	0	1	1	NA	NA
AC015989.1	ENSG00000215431	GRCh37	18	60491423	60492724	81	81	0	0	0	0	0	0	0	0	1	1	NA	NA
AC015989.2	ENSG00000269630	GRCh37	18	60505640	60505948	309	309	0	0	0	0	0	0	0	0	1	1	NA	NA
AC016182.1	ENSG00000268470	GRCh37	17	76494911	76499138	495	495	5	5	265	64	4	4	174	45	0.024254885	0.116787086	0.084193321	-0.013278682
AC016251.1	ENSG00000205148	GRCh37	15	96831280	96831660	381	381	0	0	0	0	0	0	0	0	1	1	NA	NA
AC016559.1	ENSG00000268012	GRCh37	5	78523714	78523911	198	198	0	0	0	0	0	0	0	0	1	1	NA	NA
AC016586.1	ENSG00000205147	GRCh37	19	4041127	4043154	414	414	0	0	0	0	0	0	0	0	1	1	NA	NA
AC016722.1	ENSG00000222005	GRCh37	2	47043807	47049796	384	384	2	2	0	0	1	1	0	0	0.142852479	0.001384205	0	0
AC016722.2	ENSG00000239332	GRCh37	2	47043836	47086146	281	281	2	2	0	0	1	1	0	0	0.142852479	0.001384205	0	0
AC016745.1	ENSG00000238091	GRCh37	2	114204992	114205429	438	438	0	0	0	0	0	0	0	0	1	1	NA	NA
AC016757.3	ENSG00000186235	GRCh37	2	239133193	239140318	501	501	1	1	0	0	0	0	0	0	0.377958304	0.026307842	0	0
AC016885.1	ENSG00000268080	GRCh37	8	94241867	94242388	471	471	0	0	0	0	0	0	0	0	1	1	NA	NA
AC017028.1	ENSG00000213828	GRCh37	2	240083493	240084053	264	264	0	0	0	0	0	0	0	0	1	1	NA	NA
AC017081.1	ENSG00000269633	GRCh37	2	207220463	207220843	381	381	0	0	0	0	0	0	0	0	1	1	NA	NA
AC017104.2	ENSG00000233538	GRCh37	2	232316906	232317864	344	344	0	0	0	0	0	0	0	0	1	1	NA	NA
AC018445.1	ENSG00000269679	GRCh37	18	77275812	77276057	246	246	0	0	0	0	0	0	0	0	1	1	NA	NA
AC018470.1	ENSG00000268241	GRCh37	2	175200601	175202151	1551	1551	0	0	9	3	0	0	8	2	0.13131527	0.784069646	0	0
AC018512.1	ENSG00000268488	GRCh37	15	44075041	44075231	48	48	0	0	0	0	0	0	0	0	1	1	NA	NA
AC018630.1	ENSG00000268301	GRCh37	12	11187087	11187275	189	189	0	0	0	0	0	0	0	0	1	1	NA	NA
AC018755.11	ENSG00000167765	GRCh37	19	52095036	52097633	789	789	4	4	0	0	2	2	0	0	0.020406831	5.11E-06	0	0
AC018816.3	ENSG00000235978	GRCh37	3	4855978	4928977	261	261	2	2	23	15	2	2	84	26	0.079895945	0.116154996	1.503586611	0.584273329
AC018867.2	ENSG00000213953	GRCh37	2	187361840	187365393	57	57	0	0	1	1	1	1	2	2	0.367742619	0.973333401	0.679596147	0.69468439
AC018867.3	ENSG00000268846	GRCh37	2	187367219	187367356	138	138	0	0	13	5	0	0	7	4	0.109409442	0.703722033	0	0
AC019171.1	ENSG00000269210	GRCh37	2	39186764	39187483	720	720	1	1	0	0	1	1	0	0	0.377958304	0.026307842	0	0
AC019206.1	ENSG00000268328	GRCh37	2	70129482	70129841	192	192	0	0	0	0	0	0	0	0	1	1	NA	NA
AC020629.1	ENSG00000269367	GRCh37	12	42624050	42628075	135	135	0	0	0	0	0	0	0	0	1	1	NA	NA
AC020907.1	ENSG00000179066	GRCh37	19	35596873	35598141	447	447	0	0	0	0	0	0	0	0	1	1	NA	NA
AC020952.1	ENSG00000268953	GRCh37	19	31640362	31640757	396	396	0	0	0	0	0	0	0	0	1	1	NA	NA
AC021218.2	ENSG00000204876	GRCh37	7	155755326	155759037	897	897	0	0	0	0	1	1	0	0	1	1	0	0
AC021860.1	ENSG00000196355	GRCh37	4	38628029	38666430	543	543	0	0	0	0	0	0	0	0	1	1	NA	NA
AC022210.1	ENSG00000269417	GRCh37	2	85122209	85122345	54	54	0	0	0	0	0	0	0	0	1	1	NA	NA
AC022382.1	ENSG00000268528	GRCh37	3	9862220	9870693	507	507	4	4	256	51	1	1	78	20	0.024480062	0.090157016	0.032084979	0.127752649
AC022400.2	ENSG00000267964	GRCh37	10	75531935	75532378	444	444	0	0	71	17	0	0	24	7	0.046057552	0.14674912	0	0
AC022431.2	ENSG00000225940	GRCh37	5	55807394	55902059	384	384	0	0	0	0	0	0	0	0	1	1	NA	NA
AC022498.1	ENSG00000213132	GRCh37	3	187896331	187898598	375	375	0	0	0	0	0	0	0	0	1	1	NA	NA
AC022532.1	ENSG00000197604	GRCh37	10	72194585	72196314	474	474	0	0	0	0	0	0	0	0	1	1	NA	NA
AC022762.1	ENSG00000180909	GRCh37	11	6173006	6173818	813	813	0	0	0	0	0	0	0	0	1	1	NA	NA
AC022819.4	ENSG00000268730	GRCh37	15	99859300	99859828	81	81	0	0	0	0	0	0	0	0	1	1	NA	NA
AC023469.1	ENSG00000222031	GRCh37	2	151857734	151905288	276	276	1	1	0	0	0	0	0	0	0.377958304	0.026307842	0	0
AC023590.1	ENSG00000225885	GRCh37	8	119294481	119412844	111	111	1	1	24	17	1	1	12	9	0.080975489	0.343798739	0.222464762	-0.0239823
AC023632.1	ENSG00000212997	GRCh37	8	95558771	95560630	246	246	0	0	0	0	0	0	0	0	1	1	NA	NA
AC024257.1	ENSG00000269282	GRCh37	12	48759919	48761738	453	453	0	0	0	0	0	0	0	0	1	1	NA	NA
AC024580.1	ENSG00000204533	GRCh37	19	56662314	56663250	717	717	0	0	0	0	0	0	0	0	1	1	NA	NA
AC024592.12	ENSG00000267740	GRCh37	19	5866182	5903798	506	506	8	8	261	64	2	2	143	43	0.02466093	0.134729947	1.111465813	1.647181707
AC024940.1	ENSG00000177340	GRCh37	12	31477250	31478879	480	480	0	0	0	0	0	0	0	0	1	1	NA	NA
AC025170.1	ENSG00000269850	GRCh37	5	75013465	75028191	366	366	0	0	0	0	0	0	0	0	1	1	NA	NA
AC025262.1	ENSG00000268028	GRCh37	12	65090189	65090329	141	141	0	0	0	0	0	0	0	0	1	1	NA	NA
AC025278.1	ENSG00000204752	GRCh37	19	7011514	7013338	246	246	0	0	0	0	0	0	0	0	1	1	NA	NA
AC025287.1	ENSG00000214325	GRCh37	16	75728367	75734089	456	513	0	0	0	0	0	0	0	0	1	1	NA	NA
AC026202.1	ENSG00000268509	GRCh37	3	5229227	5229982	756	756	0	0	52	21	0	0	29	15	0.054176585	0.245247503	0	0
AC026310.1	ENSG00000268865	GRCh37	12	25055243	25057615	741	741	0	0	0	0	0	0	0	0	1	1	NA	NA
AC026369.1	ENSG00000268640	GRCh37	12	147052	147377	129	129	0	0	0	0	0	0	0	0	1	1	NA	NA
AC026407.1	ENSG00000268432	GRCh37	5	157160003	157161727	192	192	0	0	74	9	0	0	66	6	0.04506612	0.1353195	0	0
AC026461.1	ENSG00000268317	GRCh37	16	56662971	56666150	54	54	0	0	0	0	0	0	0	0	1	1	NA	NA
AC026703.1	ENSG00000181495	GRCh37	5	32788945	32791819	366	366	2	2	61	20	0	0	7	7	0.050972795	0.264107537	0.427921887	0.343249787
AC026740.1	ENSG00000268885	GRCh37	5	667759	668839	744	744	0	0	0	0	0	0	0	0	1	1	NA	NA
AC027228.1	ENSG00000268838	GRCh37	15	78830023	78831288	252	252	0	0	0	0	0	0	0	0	1	1	NA	NA
AC027307.3	ENSG00000268798	GRCh37	19	1440838	1441937	438	438	0	0	0	0	0	0	0	0	1	1	NA	NA
AC027309.1	ENSG00000268553	GRCh37	5	172036245	172036436	192	192	0	0	0	0	0	0	0	0	1	1	NA	NA
AC034193.1	ENSG00000269201	GRCh37	3	10171292	10177304	114	114	0	0	0	0	0	0	0	0	1	1	NA	NA
AC036164.1	ENSG00000269077	GRCh37	17	843885	846344	1605	1605	0	0	0	0	0	0	0	0	1	1	NA	NA
AC037199.1	ENSG00000267880	GRCh37	19	51377552	51378040	60	60	0	0	9	7	0	0	1	1	0.13131527	0.784069646	0	0
AC037459.4	ENSG00000248235	GRCh37	8	22446787	22459597	977	1195	0	0	230	95	3	3	162	41	0.024139678	0.001996063	5.269678104	3.711473968
AC040160.1	ENSG00000237102	GRCh37	16	67244251	67260930	543	543	0	0	0	0	0	0	0	0	1	1	NA	NA
AC040977.1	ENSG00000269871	GRCh37	17	6915928	6917755	522	522	0	0	24	17	0	0	13	9	0.080430224	0.522731948	0	0
AC051642.1	ENSG00000268085	GRCh37	8	23412287	23420651	45	45	0	0	0	0	0	0	0	0	1	1	NA	NA
AC055736.1	ENSG00000268716	GRCh37	12	52922915	52922980	66	66	0	0	0	0	0	0	0	0	1	1	NA	NA
AC055811.1	ENSG00000214899	GRCh37	17	17072078	17088887	432	432	5	5	130	57	3	3	96	25	0.034724147	0.140257218	0.079339881	0.368204873
AC055822.1	ENSG00000267813	GRCh37	8	66647611	66658394	111	111	0	0	10	5	2	2	5	2	0.124645502	0.763161175	3.939384702	2.786702159
AC061975.10	ENSG00000268206	GRCh37	17	26638667	26642323	141	141	0	0	0	0	0	0	0	0	1	1	NA	NA
AC061992.1	ENSG00000268965	GRCh37	17	76422409	76422834	426	426	2	2	110	35	1	1	125	22	0.037825852	0.222001268	0.473891088	0.126342442
AC062017.1	ENSG00000222020	GRCh37	2	240323130	240324058	337	394	0	0	0	0	0	0	0	0	1	1	NA	NA
AC064874.1	ENSG00000222007	GRCh37	2	236682499	236692031	210	330	1	1	0	0	2	2	0	0	0.377958304	0.026307842	0	0
AC068039.1	ENSG00000268821	GRCh37	2	172560844	172567314	66	66	0	0	0	0	0	0	0	0	1	1	NA	NA
AC068533.7	ENSG00000249319	GRCh37	7	65552756	65617228	878	878	2	2	147	76	1	1	64	36	0.032424841	0.144534705	0.012388017	-0.007822397
AC068620.1	ENSG00000268171	GRCh37	4	57276682	57277131	450	450	0	0	0	0	0	0	0	0	1	1	NA	NA
AC069287.2	ENSG00000268783	GRCh37	11	128171	129275	402	402	0	0	0	0	0	0	0	0	1	1	NA	NA
AC069368.3	ENSG00000249240	GRCh37	15	65134082	65223118	681	681	6	6	374	132	6	6	137	51	0.020123601	0.056458441	2.831351711	1.975472893
AC069547.1	ENSG00000269165	GRCh37	10	52094298	52095876	222	222	0	0	0	0	0	0	0	0	1	1	NA	NA
AC069547.2	ENSG00000269700	GRCh37	10	52152766	52154321	381	381	0	0	0	0	0	0	0	0	1	1	NA	NA
AC073043.2	ENSG00000226124	GRCh37	2	200625267	200715896	417	574	0	0	0	0	0	0	0	0	1	1	NA	NA
AC073063.1	ENSG00000214314	GRCh37	7	99040552	99040747	51	51	0	0	1	1	0	0	0	0	0.367742619	0.973333401	0	0
AC073082.1	ENSG00000205011	GRCh37	2	48756525	48759056	366	366	1	1	1	1	0	0	0	0	0.277982753	0.051212603	0	0
AC073188.1	ENSG00000268181	GRCh37	7	62858414	62858860	447	447	0	0	0	0	0	0	0	0	1	1	NA	NA
AC073333.1	ENSG00000267906	GRCh37	7	16828866	16829246	381	381	0	0	0	0	0	0	0	0	1	1	NA	NA
AC073342.1	ENSG00000268170	GRCh37	7	142919163	142919360	198	198	2	2	46	11	1	1	5	3	0.058403298	0.229962895	1.137954405	1.163356004
AC073343.1	ENSG00000198580	GRCh37	7	6713376	6715991	1170	1456	0	0	0	0	0	0	0	0	1	1	NA	NA
AC073346.2	ENSG00000214194	GRCh37	7	112756773	112758668	180	180	0	0	0	0	0	0	0	0	1	1	NA	NA
AC073528.1	ENSG00000268519	GRCh37	12	77949297	77950568	42	42	0	0	0	0	0	0	0	0	1	1	NA	NA
AC073569.1	ENSG00000269531	GRCh37	12	80198742	80202321	30	30	2	2	45	25	0	0	11	5	0.059014391	0.226521476	0.85774938	0.67752255
AC073610.1	ENSG00000224453	GRCh37	12	49331472	49351247	402	402	0	0	14	13	1	1	13	11	0.105438605	0.68495616	1.42333987	1.022443119
AC073610.5	ENSG00000255863	GRCh37	12	49315767	49333446	189	189	2	2	112	46	1	1	29	18	0.037471106	0.21789756	0.258672357	0.28254921
AC073624.1	ENSG00000265096	GRCh37	17	77015291	77023737	219	223	0	0	0	0	0	0	0	0	1	1	NA	NA
AC073657.1	ENSG00000268632	GRCh37	15	42073346	42076229	183	183	0	0	0	0	0	0	0	0	1	1	NA	NA
AC074091.13	ENSG00000205334	GRCh37	2	27928653	27938599	585	585	2	2	0	0	0	0	0	0	0.142852479	0.001384205	0	0
AC074212.3	ENSG00000237452	GRCh37	19	46236509	46267792	1917	1917	0	0	0	0	0	0	0	0	1	1	NA	NA
AC074389.6	ENSG00000205971	GRCh37	7	1732446	1733961	585	585	0	0	0	0	0	0	0	0	1	1	NA	NA
AC078925.1	ENSG00000268091	GRCh37	12	131514221	131514769	507	507	0	0	0	0	0	0	0	0	1	1	NA	NA
AC079031.1	ENSG00000269676	GRCh37	12	133049334	133050726	927	927	0	0	0	0	0	0	0	0	1	1	NA	NA
AC079135.1	ENSG00000233611	GRCh37	2	237076090	237203570	379	379	2	2	193	58	1	1	39	23	0.027910729	0.071400896	0.476003331	0.504515108
AC079210.1	ENSG00000269657	GRCh37	17	66539369	66542970	396	396	0	0	0	0	0	0	0	0	1	1	NA	NA
AC079341.1	ENSG00000226757	GRCh37	4	122685740	122687962	300	300	0	0	0	0	0	0	0	0	1	1	NA	NA
AC079354.2	ENSG00000267889	GRCh37	2	203104292	203104435	144	144	0	0	0	0	0	0	0	0	1	1	NA	NA
AC079612.1	ENSG00000196758	GRCh37	2	240499995	240507788	591	591	0	0	0	0	0	0	0	0	1	1	NA	NA
AC083862.1	ENSG00000229974	GRCh37	7	134832797	134832916	120	120	0	0	0	0	0	0	0	0	1	1	NA	NA
AC084121.16	ENSG00000255378	GRCh37	8	7636113	7638935	840	840	0	0	0	0	0	0	0	0	1	1	NA	NA
AC087239.1	ENSG00000268076	GRCh37	12	25381515	25390840	111	111	0	0	0	0	0	0	0	0	1	1	NA	NA
AC087289.1	ENSG00000178932	GRCh37	17	73814896	73818071	630	630	0	0	10	8	1	1	68	12	0.124645502	0.763161175	0.272533996	0.167934515
AC087477.1	ENSG00000268484	GRCh37	15	96904487	96904900	414	414	0	0	0	0	0	0	0	0	1	1	NA	NA
AC087645.1	ENSG00000268310	GRCh37	17	76210462	76220740	1011	1011	0	0	2	2	0	0	1	1	0.270469267	0.947377909	0	0
AC090186.1	ENSG00000232941	GRCh37	8	52730143	52730969	96	96	0	0	0	0	0	0	0	0	1	1	NA	NA
AC090427.1	ENSG00000268550	GRCh37	19	14834747	14835121	285	285	0	0	0	0	0	0	0	0	1	1	NA	NA
AC090574.1	ENSG00000269197	GRCh37	8	70850403	70850635	216	216	0	0	0	0	0	0	0	0	1	1	NA	NA
AC090616.2	ENSG00000214708	GRCh37	17	30468245	30470154	429	429	0	0	0	0	0	0	0	0	1	1	NA	NA
AC090673.2	ENSG00000267942	GRCh37	12	66291518	66317967	204	204	0	0	3	3	0	0	1	1	0.223791923	0.922114562	0	0
AC091150.1	ENSG00000268960	GRCh37	18	45778672	45779208	537	537	0	0	0	0	0	0	0	0	1	1	NA	NA
AC091435.1	ENSG00000205783	GRCh37	5	38819804	38821581	711	711	0	0	0	0	0	0	0	0	1	1	NA	NA
AC091435.2	ENSG00000205785	GRCh37	5	38820766	38823298	519	519	0	0	0	0	0	0	0	0	1	1	NA	NA
AC091801.1	ENSG00000217455	GRCh37	7	3179868	3214287	291	475	1	1	0	0	0	0	0	0	0.377958304	0.026307842	0	0
AC091948.1	ENSG00000268126	GRCh37	5	147698550	147701891	123	123	0	0	0	0	0	0	0	0	1	1	NA	NA
AC092067.1	ENSG00000213993	GRCh37	19	19550811	19553580	447	447	0	0	0	0	0	0	0	0	1	1	NA	NA
AC092171.1	ENSG00000234432	GRCh37	7	5465916	5468558	666	666	0	0	0	0	0	0	0	0	1	1	NA	NA
AC092291.2	ENSG00000269049	GRCh37	16	14564842	14565054	213	213	0	0	0	0	0	0	0	0	1	1	NA	NA
AC092384.1	ENSG00000269422	GRCh37	16	88894366	88894545	48	48	0	0	0	0	0	0	0	0	1	1	NA	NA
AC092535.1	ENSG00000181877	GRCh37	4	1189609	1195204	615	615	0	0	0	0	0	0	0	0	1	1	NA	NA
AC092675.3	ENSG00000222000	GRCh37	2	98947852	98972468	231	234	0	0	0	0	0	0	0	0	1	1	NA	NA
AC092687.4	ENSG00000232056	GRCh37	2	10987703	10995081	282	282	0	0	0	0	0	0	0	0	1	1	NA	NA
AC092782.1	ENSG00000269795	GRCh37	1	243388058	243395911	63	63	1	1	10	6	1	1	1	1	0.122193289	0.220848361	1.687815706	0.965483754
AC092809.1	ENSG00000269078	GRCh37	1	224482594	224499242	177	177	0	0	0	0	0	0	0	0	1	1	NA	NA
AC092811.1	ENSG00000203691	GRCh37	1	225600404	225602040	348	348	2	2	0	0	0	0	0	0	0.142852479	0.001384205	0	0
AC092850.1	ENSG00000267819	GRCh37	12	131780067	131782763	645	645	0	0	0	0	0	0	0	0	1	1	NA	NA
AC092964.1	ENSG00000203443	GRCh37	3	172034218	172039513	198	198	0	0	0	0	0	0	0	0	1	1	NA	NA
AC092964.2	ENSG00000267979	GRCh37	3	172019438	172019686	249	249	0	0	0	0	0	0	0	0	1	1	NA	NA
AC093157.1	ENSG00000269175	GRCh37	1	101455761	101457653	372	372	1	1	26	14	0	0	10	7	0.077879976	0.351763917	0.64039118	0.952150048
AC093323.1	ENSG00000268791	GRCh37	4	6693782	6694189	408	408	0	0	0	0	0	0	0	0	1	1	NA	NA
AC093668.1	ENSG00000189093	GRCh37	7	102213835	102220258	411	411	0	0	0	0	0	0	0	0	1	1	NA	NA
AC093677.1	ENSG00000269559	GRCh37	4	75023327	75024085	759	759	0	0	0	0	0	0	0	0	1	1	NA	NA
AC093726.4	ENSG00000220575	GRCh37	7	154858777	154863267	453	478	4	4	75	43	3	3	32	18	0.044977263	0.10239059	0.490352009	0.179838721
AC093726.6	ENSG00000214106	GRCh37	7	154720208	154741618	318	318	2	2	51	25	0	0	29	10	0.055597373	0.244926156	1.772966705	1.30784036
AC093802.1	ENSG00000220256	GRCh37	2	240684554	240724577	177	177	0	0	0	0	0	0	0	0	1	1	NA	NA
AC093917.1	ENSG00000269222	GRCh37	4	22694639	22820546	489	489	0	0	0	0	0	0	0	0	1	1	NA	NA
AC096582.1	ENSG00000267988	GRCh37	7	45902684	45906045	498	498	0	0	0	0	0	0	0	0	1	1	NA	NA
AC096644.1	ENSG00000224867	GRCh37	1	220603286	220608023	153	153	0	0	0	0	0	0	0	0	1	1	NA	NA
AC096677.1	ENSG00000269690	GRCh37	1	201592013	201592738	726	726	0	0	0	0	0	0	0	0	1	1	NA	NA
AC097381.1	ENSG00000228919	GRCh37	4	7940728	7942022	816	816	0	0	0	0	0	0	0	0	1	1	NA	NA
AC098617.2	ENSG00000269193	GRCh37	2	192903236	192911791	153	153	0	0	0	0	0	0	0	0	1	1	NA	NA
AC099344.1	ENSG00000269074	GRCh37	2	11603927	11606274	36	36	0	0	3	3	0	0	13	2	0.223791923	0.922114562	0	0
AC099552.4	ENSG00000217825	GRCh37	7	154988273	154990165	213	213	0	0	0	0	0	0	0	0	1	1	NA	NA
AC099780.1	ENSG00000269415	GRCh37	3	59957215	59957583	321	321	0	0	0	0	0	0	0	0	1	1	NA	NA
AC102948.2	ENSG00000226364	GRCh37	17	50939481	50976948	168	168	0	0	0	0	0	0	0	0	1	1	NA	NA
AC103588.1	ENSG00000230891	GRCh37	3	25900024	25915191	333	333	0	0	0	0	0	0	0	0	1	1	NA	NA
AC103681.1	ENSG00000214934	GRCh37	11	45168194	45236289	714	714	0	0	0	0	0	0	0	0	1	1	NA	NA
AC103702.1	ENSG00000263281	GRCh37	17	46679853	46683772	162	162	0	0	0	0	0	0	0	0	1	1	NA	NA
AC103710.1	ENSG00000197426	GRCh37	11	4730835	4731698	864	864	0	0	0	0	0	0	0	0	1	1	NA	NA
AC103801.2	ENSG00000229387	GRCh37	11	22646860	22647369	63	63	3	3	73	34	0	0	45	15	0.04635692	0.185201273	2.835351345	2.774014707
AC103809.2	ENSG00000268626	GRCh37	17	72346906	72348271	405	405	3	3	31	15	0	0	9	5	0.066837352	0.051600227	1.467544625	1.486657069
AC104057.1	ENSG00000269558	GRCh37	7	65112081	65113280	906	906	0	0	0	0	0	0	0	0	1	1	NA	NA
AC104472.1	ENSG00000214919	GRCh37	3	155459933	155461515	387	387	0	0	0	0	0	0	0	0	1	1	NA	NA
AC104534.3	ENSG00000268083	GRCh37	19	39308111	39330818	963	963	2	2	52	29	1	1	59	15	0.055080903	0.247475707	0.465597151	0.113435129
AC104667.3	ENSG00000234949	GRCh37	2	238499663	238504624	265	265	0	0	0	0	0	0	0	0	1	1	NA	NA
AC104794.4	ENSG00000233502	GRCh37	2	10223908	10226228	312	312	3	3	0	0	0	0	0	0	0.053992281	8.19E-05	0	0
AC104809.3	ENSG00000226321	GRCh37	2	241858202	241932728	3060	4455	0	0	0	0	0	0	0	0	1	1	NA	NA
AC104841.2	ENSG00000268485	GRCh37	2	242167319	242168850	231	231	0	0	0	0	0	0	0	0	1	1	NA	NA
AC105020.1	ENSG00000203392	GRCh37	15	75970672	75973093	378	378	0	0	0	0	0	0	0	0	1	1	NA	NA
AC105036.2	ENSG00000268932	GRCh37	15	75823904	75824057	126	126	0	0	0	0	0	0	0	0	1	1	NA	NA
AC105036.3	ENSG00000269521	GRCh37	15	75831690	75832259	210	210	0	0	0	0	0	0	0	0	1	1	NA	NA
AC105052.1	ENSG00000205233	GRCh37	7	102312908	102319318	411	411	0	0	0	0	0	0	0	0	1	1	NA	NA
AC106017.1	ENSG00000230493	GRCh37	17	19122674	19125839	390	390	0	0	0	0	0	0	0	0	1	1	NA	NA
AC106722.1	ENSG00000229619	GRCh37	3	151985973	151987335	393	393	0	0	0	0	0	0	0	0	1	1	NA	NA
AC106782.18	ENSG00000261359	GRCh37	16	31213206	31214773	615	615	0	0	33	19	0	0	23	14	0.068426631	0.409858254	0	0
AC106873.4	ENSG00000228368	GRCh37	7	116605900	116607526	159	159	0	0	0	0	2	2	0	0	1	1	0	0
AC106876.2	ENSG00000222001	GRCh37	2	233877324	233880595	261	261	0	0	0	0	1	1	0	0	1	1	0	0
AC107021.1	ENSG00000232013	GRCh37	3	145782358	145784156	183	183	0	0	0	0	0	0	0	0	1	1	NA	NA
AC108463.3	ENSG00000233488	GRCh37	2	111994581	111996624	453	453	0	0	0	0	0	0	0	0	1	1	NA	NA
AC108868.1	ENSG00000269000	GRCh37	2	107099728	107103848	45	45	0	0	0	0	0	0	0	0	1	1	NA	NA
AC109326.1	ENSG00000268665	GRCh37	17	41379877	41384341	297	297	0	0	0	0	0	0	0	0	1	1	NA	NA
AC109583.1	ENSG00000268537	GRCh37	3	46927699	46930171	69	69	0	0	0	0	0	0	0	0	1	1	NA	NA
AC109829.1	ENSG00000233438	GRCh37	2	27760253	27790011	784	784	3	3	0	0	1	1	0	0	0.053992281	8.19E-05	0	0
AC110084.1	ENSG00000268656	GRCh37	2	27998851	28009186	63	63	0	0	84	22	0	0	13	7	0.042147234	0.103270589	0	0
AC110373.1	ENSG00000229450	GRCh37	4	120299287	120326749	405	405	0	0	0	0	0	0	0	0	1	1	NA	NA
AC110615.1	ENSG00000268788	GRCh37	4	76871883	76878526	282	282	1	1	115	21	1	1	12	6	0.03643584	0.136342201	2.08603313	1.284557839
AC110619.2	ENSG00000218416	GRCh37	2	241388732	241396131	471	662	0	0	0	0	0	0	0	0	1	1	NA	NA
AC110771.1	ENSG00000269302	GRCh37	4	187111913	187112626	714	714	0	0	0	0	0	0	0	0	1	1	NA	NA
AC110781.3	ENSG00000176349	GRCh37	7	1878222	1889567	663	663	1	1	0	0	5	5	0	0	0.377958304	0.026307842	0	0
AC110792.1	ENSG00000269506	GRCh37	4	54927213	54927377	165	165	0	0	0	0	0	0	0	0	1	1	NA	NA
AC111177.1	ENSG00000180913	GRCh37	11	6149840	6150706	867	867	0	0	0	0	0	0	0	0	1	1	NA	NA
AC111200.1	ENSG00000229615	GRCh37	2	87089023	87092827	48	71	0	0	0	0	0	0	0	0	1	1	NA	NA
AC112205.1	ENSG00000268800	GRCh37	5	162866447	162873821	99	99	3	3	139	33	1	1	37	15	0.033731888	0.202925019	0.035665358	0.007649171
AC112693.2	ENSG00000269360	GRCh37	15	93749295	93751277	546	546	0	0	0	0	0	0	0	0	1	1	NA	NA
AC112715.2	ENSG00000224132	GRCh37	2	238165734	238166319	183	183	0	0	0	0	0	0	0	0	1	1	NA	NA
AC112721.1	ENSG00000222022	GRCh37	2	238330063	238333919	321	321	3	3	0	0	0	0	0	0	0.053992281	8.19E-05	0	0
AC114494.1	ENSG00000268950	GRCh37	1	31902192	31902614	423	423	1	1	40	19	1	1	28	10	0.062937816	0.365876198	0.061438551	-0.046899097
AC114546.1	ENSG00000212768	GRCh37	15	35270552	35272268	204	204	0	0	0	0	0	0	0	0	1	1	NA	NA
AC114772.1	ENSG00000188971	GRCh37	2	69686414	69693664	1068	1068	0	0	0	0	0	0	0	0	1	1	NA	NA
AC114783.1	ENSG00000237524	GRCh37	2	127656472	127659673	501	727	0	0	0	0	0	0	0	0	1	1	NA	NA
AC116407.2	ENSG00000269402	GRCh37	17	30506379	30506885	507	507	0	0	0	0	0	0	0	0	1	1	NA	NA
AC117395.1	ENSG00000268175	GRCh37	3	149689066	149690535	462	462	0	0	0	0	0	0	0	0	1	1	NA	NA
AC117834.1	ENSG00000212999	GRCh37	8	93895865	93898013	216	216	0	0	0	0	0	0	0	0	1	1	NA	NA
AC119673.1	ENSG00000268313	GRCh37	1	205682497	205684153	249	249	0	0	0	0	0	0	0	0	1	1	NA	NA
AC120045.3	ENSG00000235153	GRCh37	15	30427254	30428639	528	528	0	0	0	0	0	0	0	0	1	1	NA	NA
AC120194.1	ENSG00000213002	GRCh37	8	71485681	71486671	147	147	0	0	0	0	0	0	0	0	1	1	NA	NA
AC121757.1	ENSG00000267873	GRCh37	12	52709128	52709790	75	75	0	0	14	8	0	0	2	2	0.105438605	0.68495616	0	0
AC124890.1	ENSG00000251695	GRCh37	12	69186125	69187743	255	255	0	0	0	0	0	0	0	0	1	1	NA	NA
AC126614.1	ENSG00000268367	GRCh37	12	57810198	57810536	339	339	0	0	0	0	0	0	0	0	1	1	NA	NA
AC127496.1	ENSG00000175911	GRCh37	17	78977135	78978932	471	471	0	0	0	0	0	0	0	0	1	1	NA	NA
AC129492.6	ENSG00000214999	GRCh37	17	7982800	7984883	495	495	1	1	171	53	1	1	32	19	0.029312181	0.044499165	1.248310256	0.590532619
AC130343.1	ENSG00000268178	GRCh37	17	1653763	1656789	888	888	0	0	8	5	0	0	0	0	0.13917175	0.805550951	0	0
AC130352.1	ENSG00000205873	GRCh37	8	12294626	12424423	450	450	0	0	0	0	0	0	0	0	1	1	NA	NA
AC131097.4	ENSG00000216921	GRCh37	2	242836136	242844702	300	312	2	2	0	0	1	1	0	0	0.142852479	0.001384205	0	0
AC131935.1	ENSG00000268242	GRCh37	11	11747060	11747257	198	198	0	0	0	0	0	0	0	0	1	1	NA	NA
AC131971.1	ENSG00000183562	GRCh37	11	3011093	3012563	180	180	1	1	0	0	0	0	0	0	0.377958304	0.026307842	0	0
AC132186.1	ENSG00000247270	GRCh37	16	66516775	66519747	606	606	0	0	0	0	0	0	0	0	1	1	NA	NA
AC132192.1	ENSG00000268403	GRCh37	11	9481747	9482010	264	264	0	0	0	0	0	0	0	0	1	1	NA	NA
AC132216.1	ENSG00000184566	GRCh37	11	33902189	33903338	369	369	1	1	0	0	1	1	0	0	0.377958304	0.026307842	0	0
AC132872.2	ENSG00000268852	GRCh37	17	80214131	80216080	387	387	0	0	0	0	0	0	0	0	1	1	NA	NA
AC133919.6	ENSG00000222019	GRCh37	16	90106169	90114181	513	513	3	3	83	32	0	0	62	24	0.043626211	0.204792861	3.301853671	3.183798732
AC134043.1	ENSG00000269340	GRCh37	5	158526091	158526552	462	462	0	0	11	7	0	0	33	2	0.118890575	0.742810262	0	0
AC135048.1	ENSG00000268863	GRCh37	16	30996808	30997533	726	726	0	0	0	0	0	0	0	0	1	1	NA	NA
AC135178.1	ENSG00000198150	GRCh37	17	8261731	8263538	414	414	0	0	0	0	0	0	0	0	1	1	NA	NA
AC135983.2	ENSG00000268759	GRCh37	15	32774822	32780287	561	561	0	0	0	0	0	0	0	0	1	1	NA	NA
AC136297.1	ENSG00000267950	GRCh37	11	1295809	1296033	222	222	0	0	0	0	0	0	0	0	1	1	NA	NA
AC136604.1	ENSG00000228259	GRCh37	5	179078298	179079445	777	928	7	7	0	0	1	1	0	0	0.001101811	1.43E-09	0	0
AC137056.1	ENSG00000267824	GRCh37	16	20499024	20500981	408	408	0	0	0	0	0	0	0	0	1	1	NA	NA
AC137932.1	ENSG00000268218	GRCh37	16	89334512	89339452	399	399	0	0	1	1	0	0	10	5	0.367742619	0.973333401	0	0
AC138035.1	ENSG00000250765	GRCh37	5	180756242	180769214	258	258	0	0	0	0	0	0	0	0	1	1	NA	NA
AC138035.2	ENSG00000238035	GRCh37	5	180748652	180755068	1170	1963	0	0	0	0	0	0	0	0	1	1	NA	NA
AC138393.1	ENSG00000269358	GRCh37	1	224215760	224216371	135	135	0	0	0	0	0	0	0	0	1	1	NA	NA
AC138517.1	ENSG00000269071	GRCh37	5	138852108	138852506	399	399	0	0	0	0	0	0	0	0	1	1	NA	NA
AC138647.1	ENSG00000226490	GRCh37	8	142524738	142528837	567	567	0	0	0	0	0	0	0	0	1	1	NA	NA
AC138655.1	ENSG00000269563	GRCh37	2	47799601	47801998	453	453	0	0	0	0	0	0	0	0	1	1	NA	NA
AC139100.2	ENSG00000267270	GRCh37	18	77905807	77936315	303	644	1	1	70	23	2	2	70	26	0.047337005	0.281616083	0.33280501	-0.039300209
AC139426.2	ENSG00000233812	GRCh37	15	32694108	32695493	528	528	0	0	0	0	0	0	0	0	1	1	NA	NA
AC139495.1	ENSG00000269208	GRCh37	5	68930033	68931304	582	582	0	0	0	0	0	0	0	0	1	1	NA	NA
AC139768.1	ENSG00000269339	GRCh37	12	51619860	51620085	57	57	0	0	0	0	0	0	0	0	1	1	NA	NA
AC140061.12	ENSG00000269529	GRCh37	12	50690489	50691718	369	369	0	0	0	0	0	0	0	0	1	1	NA	NA
AC140481.2	ENSG00000183292	GRCh37	2	131328402	131341734	483	606	0	0	0	0	0	0	0	0	1	1	NA	NA
AC142381.1	ENSG00000223931	GRCh37	16	32063311	32063601	291	291	0	0	0	0	0	0	0	0	1	1	NA	NA
AC144568.2	ENSG00000253896	GRCh37	8	22601	29428	189	189	0	0	0	0	0	0	0	0	1	1	NA	NA
AC145676.2	ENSG00000249852	GRCh37	7	227554	229557	465	465	0	0	0	0	0	0	0	0	1	1	NA	NA
AC174470.1	ENSG00000215621	GRCh37	17	79780293	79784533	528	528	0	0	0	0	0	0	0	0	1	1	NA	NA
AC187652.1	ENSG00000269396	GRCh37	7	302918	304070	501	501	0	0	0	0	0	0	0	0	1	1	NA	NA
AC226150.4	ENSG00000255748	GRCh37	12	133787246	133787772	330	330	0	0	0	0	0	0	0	0	1	1	NA	NA
AC233263.1	ENSG00000228325	GRCh37	2	90537799	90538363	390	390	0	0	0	0	0	0	0	0	1	1	NA	NA
ACAA1	ENSG00000060971	GRCh37	3	38164201	38178733	1275	1296	7	7	236	74	1	1	129	43	0.02594951	0.146944692	2.117504074	2.465633923
ACAA2	ENSG00000167315	GRCh37	18	47309869	47340323	1194	1201	4	4	148	56	2	2	97	17	0.032773094	0.19508541	0.098036458	0.273309025
ACACA	ENSG00000132142	GRCh37	17	35441923	35766909	7152	7565	13	13	578	243	6	6	357	133	0.016464535	0.081787173	0.353141196	0.639172859
ACACB	ENSG00000076555	GRCh37	12	109554400	109706031	7377	7460	24	24	1190	468	10	10	803	217	0.011190872	0.021974763	1.711541704	2.598475446
ACAD10	ENSG00000111271	GRCh37	12	112123857	112194903	3273	4061	11	11	764	207	7	7	319	91	0.013519064	0.006823126	0.718946138	0.210127807
ACAD11	ENSG00000240303	GRCh37	3	132276982	132379567	2343	2361	16	16	354	132	7	7	280	50	0.020159235	0.021706386	1.760949583	2.180137145
ACAD8	ENSG00000151498	GRCh37	11	134123389	134135749	1248	1486	7	7	176	68	3	3	50	27	0.029701895	0.102180966	0.31929828	0.108792085
ACAD9	ENSG00000177646	GRCh37	3	128598439	128634910	1866	1902	13	13	349	129	3	3	118	62	0.021037743	0.068131323	0.372130355	0.61623189
ACADL	ENSG00000115361	GRCh37	2	211052663	211090215	1293	1293	4	4	221	61	1	1	210	25	0.026562344	0.130220473	1.758601949	2.118067181
ACADM	ENSG00000117054	GRCh37	1	76190036	76253260	1278	1377	6	6	263	84	1	1	120	32	0.024516424	0.142725116	1.073031281	1.144880296
ACADS	ENSG00000122971	GRCh37	12	121163538	121177811	1239	1379	1	1	163	75	0	0	109	42	0.030107355	0.052671326	1.021653243	1.479933291
ACADSB	ENSG00000196177	GRCh37	10	124768495	124817827	1299	1358	7	7	262	74	3	3	42	26	0.024635451	0.148244382	1.671088256	1.102104274
ACADVL	ENSG00000072778	GRCh37	17	7120444	7128592	1968	2241	12	12	445	137	4	4	239	60	0.018905502	0.113790002	0.718521336	1.371183826
ACAN	ENSG00000157766	GRCh37	15	89346674	89418585	7593	8000	0	0	0	0	0	0	0	0	1	1	NA	NA
ACAP1	ENSG00000072818	GRCh37	17	7239848	7254797	2223	2270	8	8	216	101	6	6	152	43	0.0268988	0.105113098	0.013364341	0.0562393
ACAP2	ENSG00000114331	GRCh37	3	194995465	195163807	2337	2599	5	5	145	85	5	5	167	42	0.0330098	0.158356931	0.048292923	0.33779572
ACAP3	ENSG00000131584	GRCh37	1	1227756	1244989	2505	2505	3	3	206	104	1	1	179	66	0.027311147	0.10578849	0.777597167	0.784287889
ACAT1	ENSG00000075239	GRCh37	11	107992243	108018503	1284	1362	3	3	143	62	2	2	74	28	0.033237128	0.197959175	0.073786231	0.020682507
ACAT2	ENSG00000120437	GRCh37	6	160181360	160200144	1194	1336	1	1	134	73	0	0	38	19	0.033540172	0.094946069	0.497667881	0.764847961
ACBD3	ENSG00000182827	GRCh37	1	226332380	226374431	1587	1587	1	1	98	43	2	2	56	21	0.039685606	0.184229787	1.108591958	0.332484595
ACBD4	ENSG00000181513	GRCh37	17	43209967	43221548	1026	1054	3	3	189	90	0	0	124	56	0.028637622	0.129854077	3.008030543	2.908087092
ACBD5	ENSG00000107897	GRCh37	10	27484146	27531059	1578	1651	5	5	134	65	2	2	49	26	0.034245153	0.14567227	0.010928894	0.029140168
ACBD6	ENSG00000135847	GRCh37	1	180244515	180472089	849	849	5	5	66	42	0	0	55	14	0.045740187	0.031827608	5.895611925	6.700081094
ACBD7	ENSG00000176244	GRCh37	10	15119522	15130775	267	267	1	1	53	18	1	1	7	4	0.054603316	0.339113601	1.683070784	0.935277293
ACCS	ENSG00000110455	GRCh37	11	44087475	44105772	1506	1506	3	3	292	98	1	1	137	44	0.022360873	0.02910486	0.091671711	0.128651866
ACCSL	ENSG00000205126	GRCh37	11	44069531	44081527	1707	1707	5	5	244	101	3	3	78	42	0.025374078	0.137429059	0.677310213	0.180201495
ACD	ENSG00000102977	GRCh37	16	67691433	67694713	1635	1635	7	7	305	107	2	2	94	43	0.022760146	0.130931576	0.008852895	0.082437049
ACE	ENSG00000159640	GRCh37	17	61554422	61599205	3921	4686	20	20	950	281	9	9	465	147	0.012680448	0.039770413	0.04345951	0.275736611
ACER1	ENSG00000167769	GRCh37	19	6306153	6333640	795	795	3	3	106	46	2	2	66	26	0.038717719	0.223932109	0.005416307	-0.002866107
ACER2	ENSG00000177076	GRCh37	9	19408925	19452018	828	895	0	0	94	53	3	3	92	14	0.039698591	0.078812104	4.175097844	2.856169374
ACER3	ENSG00000078124	GRCh37	11	76571911	76737841	804	843	2	2	57	19	0	0	53	14	0.052688378	0.258081701	2.596492848	1.824627896
ACHE	ENSG00000087085	GRCh37	7	100487615	100494594	1854	1979	3	3	173	79	2	2	182	64	0.03004529	0.154135926	0.251756185	0.290072127
ACIN1	ENSG00000100813	GRCh37	14	23527773	23564823	4026	4165	14	14	419	178	3	3	234	77	0.019363914	0.085750571	2.675162558	3.316052829
ACLY	ENSG00000131473	GRCh37	17	40023161	40086795	3306	3306	7	7	272	134	4	4	167	92	0.024168996	0.146068973	0.012887614	0.120451024
ACMSD	ENSG00000153086	GRCh37	2	135596117	135659604	1011	1011	0	0	0	0	0	0	1	1	1	1	0	0
ACN9	ENSG00000196636	GRCh37	7	96745902	96811075	378	411	2	2	119	29	1	1	11	7	0.036296606	0.203163082	1.420841712	1.436923819
ACO1	ENSG00000122729	GRCh37	9	32384618	32450834	2670	2679	8	8	406	148	2	2	209	67	0.019547316	0.084214043	0.939448561	1.453311431
ACO2	ENSG00000100412	GRCh37	22	41865129	41924993	2343	2418	6	6	188	91	3	3	335	71	0.029038854	0.152466732	3.430849502	3.099393866
ACOT1	ENSG00000184227	GRCh37	14	74003818	74010498	1266	1266	0	0	166	14	0	0	61	9	0.029095117	0.011257191	0	0
ACOT11	ENSG00000162390	GRCh37	1	55007930	55104865	1824	1980	17	17	718	264	11	11	316	104	0.014801529	0.077466365	0.933402406	0.304675966
ACOT12	ENSG00000172497	GRCh37	5	80625824	80689998	1668	1676	13	13	343	103	2	2	120	32	0.0211827	0.064478603	1.381663903	1.736236067
ACOT13	ENSG00000112304	GRCh37	6	24667263	24705293	423	435	1	1	74	23	0	0	21	9	0.045991788	0.266997304	0.496660121	0.759740243
ACOT2	ENSG00000119673	GRCh37	14	74034324	74042357	1452	1452	2	2	117	54	1	1	46	22	0.036622035	0.207417178	0.03673856	0.029939316
ACOT4	ENSG00000177465	GRCh37	14	74058410	74063200	1266	1266	3	3	132	69	1	1	40	19	0.034646075	0.210688329	0.006549316	-0.002851595
ACOT6	ENSG00000205669	GRCh37	14	74077649	74086592	624	624	1	1	58	24	0	0	71	15	0.052148152	0.323676817	1.589327636	2.196285869
ACOT7	ENSG00000097021	GRCh37	1	6324333	6454451	1143	1409	5	5	90	57	3	3	117	47	0.040678501	0.071352523	1.123573603	1.77631528
ACOT8	ENSG00000101473	GRCh37	20	44470360	44486045	960	1040	3	3	327	68	2	2	97	38	0.020891632	0.015819699	0.718949059	0.493566209
ACOX1	ENSG00000161533	GRCh37	17	73937588	73975515	1983	2221	7	7	218	86	4	4	150	49	0.026957381	0.139469207	0.086655004	0.267334578
ACOX2	ENSG00000168306	GRCh37	3	58490863	58523046	2046	2046	9	9	413	118	6	6	174	54	0.019489096	0.100200053	0.710480209	0.375202882
ACOX3	ENSG00000087008	GRCh37	4	8368439	8442450	2103	2103	12	12	327	131	3	3	214	66	0.021787649	0.076671528	2.570772744	3.489575859
ACOXL	ENSG00000153093	GRCh37	2	111490150	111875799	1743	1897	8	8	314	84	1	1	170	35	0.022489899	0.135568595	2.695010272	3.344698271
ACP1	ENSG00000143727	GRCh37	2	264140	278283	477	659	2	2	107	36	1	1	29	18	0.038375368	0.228027657	0.225386969	0.247674688
ACP2	ENSG00000134575	GRCh37	11	47260853	47270457	1272	1446	2	2	58	24	3	3	64	16	0.052244269	0.259786941	0.110533804	0.096877502
ACP5	ENSG00000102575	GRCh37	19	11685475	11689823	978	978	4	4	225	62	1	1	162	31	0.026302735	0.125411578	1.063696272	1.390299081
ACP6	ENSG00000162836	GRCh37	1	147119170	147142618	1287	1323	6	6	220	55	1	1	87	25	0.026885778	0.160467618	0.763683698	0.8415558
ACPL2	ENSG00000155893	GRCh37	3	140947568	141013748	1443	1524	3	3	219	90	3	3	108	32	0.026394561	0.089219468	0.720480869	0.448564786
ACPP	ENSG00000014257	GRCh37	3	132036211	132087142	1257	1387	4	4	164	71	0	0	70	31	0.031108521	0.188918111	2.814849927	3.147763028
ACPT	ENSG00000142513	GRCh37	19	51293672	51298481	1281	1281	3	3	160	76	1	1	174	41	0.031327552	0.173991302	1.207369546	1.160409687
ACR	ENSG00000100312	GRCh37	22	51176624	51183762	1266	1340	5	5	84	48	3	3	119	27	0.041810856	0.060558008	1.387697864	2.094518468
ACRBP	ENSG00000111644	GRCh37	12	6747241	6756626	1632	1648	8	8	254	77	2	2	54	27	0.02498223	0.131833214	0.039340007	-1.63E-05
ACRV1	ENSG00000134940	GRCh37	11	125541417	125551018	798	798	3	3	113	38	0	0	29	18	0.037498626	0.223378943	1.354623636	1.386209234
ACSBG1	ENSG00000103740	GRCh37	15	78459810	78538030	2175	2330	0	0	0	0	0	0	0	0	1	1	NA	NA
ACSBG2	ENSG00000130377	GRCh37	19	6135258	6193112	2001	2003	6	6	247	107	3	3	103	46	0.025339378	0.152238264	0.062852388	0.00508326
ACSF2	ENSG00000167107	GRCh37	17	48503519	48552206	1848	1923	11	11	426	152	4	4	133	72	0.019310086	0.116019401	0.064785783	0.001078403
ACSF3	ENSG00000176715	GRCh37	16	89154783	89222254	1731	2020	6	6	415	135	6	6	210	67	0.018902839	0.03447042	1.338663308	0.821050832
ACSL1	ENSG00000151726	GRCh37	4	185676749	185747972	2097	2214	3	3	218	96	4	4	266	58	0.026462377	0.090430702	0.013342045	-0.005618619
ACSL3	ENSG00000123983	GRCh37	2	223725652	223809357	2163	2278	6	6	192	89	4	4	119	63	0.028747271	0.154668674	0.012294976	-0.009504003
ACSL5	ENSG00000197142	GRCh37	10	114133776	114188138	2220	2277	3	3	240	98	0	0	161	45	0.025062253	0.066330564	3.064978433	2.958557986
ACSL6	ENSG00000164398	GRCh37	5	131142683	131347936	2169	2347	6	6	242	112	5	5	164	51	0.02560993	0.154597564	0.112564181	0.017737722
ACSM1	ENSG00000166743	GRCh37	16	20634559	20710212	1734	1830	11	11	448	123	2	2	98	33	0.01880312	0.109882908	0.059022934	0.223069491
ACSM2A	ENSG00000183747	GRCh37	16	20462783	20498991	1734	1765	6	6	396	61	2	2	80	25	0.019448342	0.043665598	0.33791122	0.202014836
ACSM2B	ENSG00000066813	GRCh37	16	20547548	20587749	1734	1891	9	9	235	66	5	5	83	27	0.025698845	0.088919038	0.59911545	0.321299495
ACSM3	ENSG00000005187	GRCh37	16	20621565	20808903	1761	1965	19	19	815	259	5	5	263	82	0.013865475	0.06790559	0.167598456	0.598182957
ACSM4	ENSG00000215009	GRCh37	12	7456880	7481320	1743	1743	8	8	226	99	3	3	97	32	0.026364057	0.113766872	0.03925522	0.236381103
ACSM5	ENSG00000183549	GRCh37	16	20420856	20452658	1740	1744	6	6	253	105	5	5	218	46	0.025023353	0.148994089	0.002980775	0.022440682
ACSS1	ENSG00000154930	GRCh37	20	24986868	25039616	2070	2417	4	4	264	115	1	1	195	67	0.024057215	0.081985741	1.121733724	1.462996166
ACSS2	ENSG00000131069	GRCh37	20	33459949	33515769	2145	2267	7	7	418	129	0	0	208	41	0.019041456	0.053733927	5.615573822	5.938438738
ACSS3	ENSG00000111058	GRCh37	12	81331594	81650533	2061	2061	2	2	239	124	4	4	183	48	0.024706487	0.03145599	1.301565469	1.171205039
ACTA1	ENSG00000143632	GRCh37	1	229566992	229569845	1134	1134	0	0	0	0	0	0	0	0	1	1	NA	NA
ACTA2	ENSG00000107796	GRCh37	10	90694831	90751147	1134	1134	3	3	61	38	1	1	73	31	0.050348581	0.152969057	1.397290932	1.317903887
ACTB	ENSG00000075624	GRCh37	7	5566782	5603415	1128	1137	0	0	8	8	4	4	156	55	0.13917175	0.805550951	0.39516214	0.249257207
ACTBL2	ENSG00000169067	GRCh37	5	56775846	56778636	1131	1131	2	2	194	73	3	3	68	29	0.027829876	0.070211493	2.508671607	2.2946593
ACTC1	ENSG00000159251	GRCh37	15	35080297	35088340	1134	1134	0	0	20	14	2	2	41	21	0.088176851	0.58241498	1.558063616	1.005422403
ACTG1	ENSG00000184009	GRCh37	17	79476997	79490873	1128	1168	0	0	0	0	0	0	0	0	1	1	NA	NA
ACTG2	ENSG00000163017	GRCh37	2	74119441	74146992	1131	1304	2	2	64	39	0	0	66	26	0.049784768	0.267283683	2.803359167	1.966097711
ACTL10	ENSG00000182584	GRCh37	20	32254304	32256331	738	738	1	1	63	30	0	0	23	9	0.049982168	0.306723952	0.618218546	0.936065787
ACTL6A	ENSG00000136518	GRCh37	3	179280668	179306196	1290	1290	1	1	111	41	2	2	48	27	0.037135035	0.146670856	1.655545325	0.663392777
ACTL6B	ENSG00000077080	GRCh37	7	100240720	100254084	1281	1281	1	1	40	31	4	4	153	45	0.062937816	0.365876198	0.001574928	0.06528198
ACTL7A	ENSG00000187003	GRCh37	9	111624603	111626035	1308	1308	5	5	187	86	4	4	118	51	0.02915775	0.174853871	0.120139345	-0.021114866
ACTL7B	ENSG00000148156	GRCh37	9	111616871	111619239	1248	1248	2	2	212	96	3	3	140	40	0.026468375	0.051455629	0.818044007	0.776249755
ACTL8	ENSG00000117148	GRCh37	1	18081808	18153558	1101	1101	0	0	0	0	0	0	0	0	1	1	NA	NA
ACTL9	ENSG00000181786	GRCh37	19	8807751	8809172	1251	1251	5	5	167	63	1	1	124	37	0.030844311	0.173212331	1.819241716	2.529731342
ACTN1	ENSG00000072110	GRCh37	14	69340860	69446157	2745	3018	3	3	186	107	2	2	190	75	0.028888811	0.134323635	0.220286838	0.258782922
ACTN2	ENSG00000077522	GRCh37	1	236849754	236927931	2685	2771	15	15	450	144	4	4	188	74	0.018680144	0.082092819	0.672322912	1.26329965
ACTN4	ENSG00000130402	GRCh37	19	39138289	39222223	2736	2933	7	7	232	109	5	5	351	105	0.026166004	0.1457635	1.638986067	1.966922804
ACTR10	ENSG00000131966	GRCh37	14	58666798	58701750	1254	1254	5	5	226	72	0	0	66	30	0.026436518	0.153614586	2.537507334	3.108275953
ACTR1A	ENSG00000138107	GRCh37	10	104238986	104262482	1131	1131	2	2	52	39	1	1	52	23	0.055080903	0.247475707	0.330452143	0.047360296
ACTR1B	ENSG00000115073	GRCh37	2	98272431	98280570	1131	1131	6	6	132	61	3	3	124	37	0.034038286	0.089740426	0.812699939	0.877012036
ACTR2	ENSG00000138071	GRCh37	2	65454887	65498387	1200	1269	3	3	51	16	1	1	38	13	0.054514316	0.120400608	0.522228007	0.547686621
ACTR3	ENSG00000115091	GRCh37	2	114647537	114720173	1257	1257	0	0	0	0	0	0	0	0	1	1	NA	NA
ACTR3B	ENSG00000133627	GRCh37	7	152456834	152552463	1257	1257	0	0	155	26	2	2	55	20	0.030232211	0.015154868	5.306223402	3.941319693
ACTR3C	ENSG00000106526	GRCh37	7	149941005	150020814	633	930	0	0	98	19	0	0	34	7	0.038823571	0.070735826	0	0
ACTR5	ENSG00000101442	GRCh37	20	37377085	37400834	1824	1824	6	6	195	96	2	2	112	47	0.028533138	0.156089053	0.470638864	0.559920025
ACTR6	ENSG00000075089	GRCh37	12	100592900	100635643	1191	1295	0	0	66	39	0	0	104	22	0.047854988	0.167983788	0	0
ACTR8	ENSG00000113812	GRCh37	3	53901093	53916229	1875	1894	3	3	163	90	3	3	83	42	0.031019265	0.169462601	0.653803928	0.399646573
ACTRT2	ENSG00000169717	GRCh37	1	2938046	2939465	1134	1134	2	2	177	75	3	3	160	47	0.029290723	0.092715954	0.310474675	0.306035602
ACTRT3	ENSG00000184378	GRCh37	3	169484713	169487683	1119	1119	4	4	116	55	2	2	70	20	0.036923445	0.179971346	0.046609035	0.190752639
ACVR1	ENSG00000115170	GRCh37	2	158592958	158732374	1530	1530	1	1	147	54	3	3	138	39	0.031880466	0.07324974	1.161187314	0.273557629
ACVR1B	ENSG00000135503	GRCh37	12	52345451	52390862	1641	1883	1	1	36	10	1	1	28	6	0.066336649	0.367879441	0.030535019	-0.024619538
ACVR1C	ENSG00000123612	GRCh37	2	158388888	158485517	1482	1482	3	3	147	62	2	2	140	42	0.032760865	0.192680317	0.152898264	0.195836175
ACVR2A	ENSG00000121989	GRCh37	2	148602086	148688393	1542	1542	3	3	44	36	0	0	75	33	0.058072766	0.095920092	5.844556778	5.209283673
ACVR2B	ENSG00000114739	GRCh37	3	38495342	38524948	1539	1539	3	3	93	32	2	2	85	32	0.041294963	0.217394937	0.118225288	0.164814875
ACVRL1	ENSG00000139567	GRCh37	12	52300692	52317145	1512	1664	2	2	132	66	2	2	167	47	0.034354695	0.175341532	0.054454686	-0.083777557
ACY1	ENSG00000243989	GRCh37	3	52009066	52023213	1227	1524	3	3	341	129	3	3	157	46	0.020363589	0.012274237	0.869386572	0.559612229
ACY3	ENSG00000132744	GRCh37	11	67410026	67418130	960	960	1	1	208	43	4	4	109	25	0.026230042	0.019890692	4.307761588	2.256188418
ACYP1	ENSG00000119640	GRCh37	14	75519924	75536186	300	525	1	1	60	16	0	0	7	4	0.051250371	0.317038987	0.218972943	0.350130827
ACYP2	ENSG00000170634	GRCh37	2	54342540	54532437	300	437	6	6	270	111	0	0	147	52	0.02417541	0.137807421	5.169534476	5.074124352
ADA	ENSG00000196839	GRCh37	20	43248163	43280874	1092	1092	2	2	146	68	5	5	57	23	0.032544695	0.146508023	5.429242462	4.679614171
ADAD1	ENSG00000164113	GRCh37	4	123300121	123350957	1731	1731	6	6	280	88	2	2	86	36	0.023706674	0.130205875	0.009691696	-0.005854782
ADAD2	ENSG00000140955	GRCh37	16	84224744	84230774	1998	1998	4	4	273	107	4	4	181	72	0.023601626	0.073362288	0.329520431	0.064682146
ADAL	ENSG00000168803	GRCh37	15	43622872	43646096	987	1118	2	2	129	42	2	2	68	16	0.034778155	0.18173263	0.394742136	0.396394358
ADAM10	ENSG00000137845	GRCh37	15	58887403	59042177	2247	2434	1	1	17	16	1	1	15	9	0.095555427	0.299092408	0.007366508	0.012996727
ADAM11	ENSG00000073670	GRCh37	17	42836399	42859214	2310	2310	2	2	150	67	1	1	140	36	0.032072088	0.138698466	0.271627681	0.029888459
ADAM12	ENSG00000148848	GRCh37	10	127700950	128077024	2730	2834	2	2	337	156	6	6	399	80	0.020111925	0.004402589	1.459471324	1.262273119
ADAM15	ENSG00000143537	GRCh37	1	155023042	155035252	2592	2622	5	5	399	164	4	4	241	62	0.019101689	0.023417516	0.170680231	-0.025947451
ADAM17	ENSG00000151694	GRCh37	2	9628615	9695921	2475	2490	6	6	307	110	7	7	116	41	0.022538226	0.107836139	3.879237806	2.737433475
ADAM18	ENSG00000168619	GRCh37	8	39442008	39587584	2220	2247	12	12	558	141	6	6	212	59	0.016710689	0.076062712	0.28497045	0.005892543
ADAM19	ENSG00000135074	GRCh37	5	156822542	157002783	2757	3150	0	0	76	31	1	1	33	15	0.044437437	0.128198705	2.368825531	1.728488764
ADAM2	ENSG00000104755	GRCh37	8	39601254	39695808	2208	2208	9	9	380	139	2	2	101	47	0.020399028	0.117481267	0.053273858	0.105694507
ADAM20	ENSG00000134007	GRCh37	14	70989078	71001732	2331	2331	5	5	307	112	4	4	173	45	0.022326702	0.077328093	0.262960772	-0.01603723
ADAM21	ENSG00000139985	GRCh37	14	70924217	70926622	2169	2169	8	8	204	76	4	4	97	32	0.027572316	0.093587976	0.006440315	0.053973141
ADAM22	ENSG00000008277	GRCh37	7	87563458	87832204	2721	3120	6	6	328	116	6	6	166	51	0.021714856	0.090255	1.331075506	0.813794883
ADAM23	ENSG00000114948	GRCh37	2	207308263	207485851	2499	2681	3	3	54	31	0	0	10	7	0.053165505	0.130574042	0.994208824	1.031295297
ADAM28	ENSG00000042980	GRCh37	8	24151553	24216531	2328	2457	11	11	371	121	7	7	221	50	0.020694701	0.116826759	0.018019593	0.046949844
ADAM29	ENSG00000168594	GRCh37	4	175750819	175899331	2463	2463	4	4	320	128	2	2	156	52	0.021513476	0.038550525	0.000841597	0.038964835
ADAM30	ENSG00000134249	GRCh37	1	120436156	120439118	2373	2373	3	3	300	127	4	4	186	54	0.022004248	0.025405068	1.002569564	0.620669748
ADAM32	ENSG00000197140	GRCh37	8	38964509	39142430	2364	2616	10	10	393	106	1	1	94	34	0.020099298	0.120492231	0.860722355	1.121482064
ADAM33	ENSG00000149451	GRCh37	20	3648612	3662893	2442	2442	1	1	237	104	1	1	79	41	0.024317543	0.010343505	0.571177111	0.119819812
ADAM7	ENSG00000069206	GRCh37	8	24298443	24384483	2265	2412	11	11	383	124	4	4	125	47	0.020377293	0.118697972	0.032724715	0.012190874
ADAM8	ENSG00000151651	GRCh37	10	135075907	135090372	2475	2670	4	4	565	139	4	4	226	68	0.01494091	0.000487975	1.605531163	0.848045393
ADAM9	ENSG00000168615	GRCh37	8	38854388	38962663	2460	2625	5	5	188	97	3	3	162	56	0.029079333	0.174669582	0.246369649	0.669726091
ADAMDEC1	ENSG00000134028	GRCh37	8	24241798	24263526	1413	1413	2	2	211	82	1	1	65	35	0.026539672	0.052372454	0.145400244	0.160501279
ADAMTS1	ENSG00000154734	GRCh37	21	28208606	28217728	2904	2995	5	5	343	143	0	0	162	70	0.02092963	0.050452084	3.845087497	4.574093434
ADAMTS10	ENSG00000142303	GRCh37	19	8645126	8675620	3312	3371	11	11	560	148	4	4	414	101	0.01656112	0.058788178	1.599982398	2.226771251
ADAMTS12	ENSG00000151388	GRCh37	5	33523640	33892297	4785	4850	21	21	669	242	7	7	418	109	0.01535869	0.075215114	2.221626164	3.132697478
ADAMTS13	ENSG00000160323	GRCh37	9	136279478	136324508	4284	4498	11	11	653	248	4	4	294	112	0.015039549	0.025030699	0.136087012	0.419525014
ADAMTS14	ENSG00000138316	GRCh37	10	72432559	72522197	3681	3681	15	15	726	237	9	9	510	104	0.014547713	0.051285311	0.138911595	0.580940256
ADAMTS15	ENSG00000166106	GRCh37	11	130318869	130346532	2853	2853	6	6	422	166	6	6	463	98	0.018709924	0.031495463	0.025437446	0.07092512
ADAMTS16	ENSG00000145536	GRCh37	5	5140443	5320417	3675	3687	11	11	540	189	10	10	319	91	0.016924782	0.068191126	0.935839269	0.272762437
ADAMTS17	ENSG00000140470	GRCh37	15	100511794	100882210	3288	3471	13	13	611	223	6	6	566	119	0.015940296	0.067933079	2.100021345	2.491052491
ADAMTS18	ENSG00000140873	GRCh37	16	77281710	77469011	3666	3762	18	18	633	223	13	13	411	122	0.015852398	0.093166687	0.082548158	0.026269077
ADAMTS19	ENSG00000145808	GRCh37	5	128795958	129074376	3624	3624	11	11	290	135	3	3	176	58	0.023093133	0.075837676	1.682216957	2.288615376
ADAMTS2	ENSG00000087116	GRCh37	5	178537852	178772431	3636	3708	11	11	612	176	6	6	386	110	0.015678388	0.03760676	0.08163433	0.357742095
ADAMTS20	ENSG00000173157	GRCh37	12	43747669	43945724	5733	5964	25	25	761	317	12	12	338	102	0.01432712	0.058096059	0.046805265	0.05979773
ADAMTS3	ENSG00000156140	GRCh37	4	73146686	73434516	3618	3618	11	11	592	211	2	2	226	74	0.016007723	0.045097794	1.081467115	1.573710701
ADAMTS4	ENSG00000158859	GRCh37	1	161159538	161168846	2514	2577	10	10	404	123	4	4	183	69	0.019809219	0.11716284	0.043928654	0.18119525
ADAMTS5	ENSG00000154736	GRCh37	21	28290231	28338832	2793	2793	5	5	302	134	4	4	240	76	0.022537703	0.081648474	9.65E-05	0.117523247
ADAMTS6	ENSG00000049192	GRCh37	5	64444563	64777747	3354	3540	8	8	363	113	8	8	103	57	0.02081558	0.111975526	5.729399267	3.627251126
ADAMTS7	ENSG00000136378	GRCh37	15	79051545	79103773	5061	5061	1	1	733	220	1	1	646	111	0.011516813	4.80E-08	0.007964803	0.012480842
ADAMTS8	ENSG00000134917	GRCh37	11	130274820	130298888	2670	2670	9	9	308	140	3	3	160	63	0.022718821	0.130352222	0.463088381	0.582498193
ADAMTS9	ENSG00000163638	GRCh37	3	64501333	64673676	5808	5812	15	15	810	298	5	5	504	135	0.01355988	0.026515863	1.580414498	2.41260851
ADAMTSL1	ENSG00000178031	GRCh37	9	18473892	18910948	5289	5553	21	21	864	326	15	15	640	170	0.01350402	0.071994634	0.011325019	0.286347757
ADAMTSL2	ENSG00000197859	GRCh37	9	136397286	136440641	2856	3183	2	2	175	56	3	3	91	36	0.029475639	0.095691131	1.353344636	1.249392892
ADAMTSL3	ENSG00000156218	GRCh37	15	84322838	84708594	5076	5112	25	25	921	261	7	7	432	122	0.013142094	0.079017216	1.559141001	2.527438971
ADAMTSL4	ENSG00000143382	GRCh37	1	150521884	150533413	3225	3369	17	17	960	261	4	4	345	91	0.012291047	0.014117236	0.622482585	1.059840424
ADAMTSL5	ENSG00000185761	GRCh37	19	1505017	1513603	1416	1484	3	3	253	86	0	0	70	31	0.024315586	0.054577786	1.457921572	1.49057892
ADAP1	ENSG00000105963	GRCh37	7	937540	995043	1125	1678	4	4	139	53	8	8	256	51	0.03381535	0.194912615	0.017752908	0.030760727
ADAP2	ENSG00000184060	GRCh37	17	29233362	29286340	1146	1164	5	5	172	63	1	1	62	23	0.030400212	0.174626857	0.320449623	0.6762684
ADAR	ENSG00000160710	GRCh37	1	154554538	154600475	3681	3825	9	9	295	153	3	3	203	90	0.023196664	0.127070922	1.284483781	1.391401433
ADARB1	ENSG00000197381	GRCh37	21	46493768	46646478	2226	2235	11	11	133	77	4	4	262	54	0.028777397	0.001586958	9.450783066	9.559931506
ADARB2	ENSG00000185736	GRCh37	10	1228073	1779670	2220	2429	8	8	334	111	5	5	295	69	0.021773097	0.127865537	0.36863611	0.821973238
ADAT1	ENSG00000065457	GRCh37	16	75630879	75657198	1509	1577	5	5	359	127	3	3	119	36	0.020369175	0.040989804	0.6096261	0.144244501
ADAT2	ENSG00000189007	GRCh37	6	143748126	143771810	576	591	2	2	108	38	3	3	35	14	0.038189809	0.226038037	2.723632859	2.500367175
ADAT3	ENSG00000213638	GRCh37	19	1905377	1913444	1056	1056	0	0	0	0	0	0	0	0	1	1	NA	NA
ADC	ENSG00000142920	GRCh37	1	33546705	33586131	1383	1503	6	6	301	91	1	1	96	40	0.022786527	0.112916861	0.412971363	0.491641748
ADCK1	ENSG00000063761	GRCh37	14	78266426	78401355	1572	1572	7	7	271	100	2	2	146	50	0.024214748	0.146345879	0.683064668	0.966537361
ADCK2	ENSG00000133597	GRCh37	7	140372953	140396061	1881	2073	4	4	233	96	3	3	126	44	0.025801525	0.115899644	0.176264339	0.017860914
ADCK3	ENSG00000163050	GRCh37	1	227085237	227175246	1944	1944	12	12	449	148	5	5	177	63	0.018819315	0.113388058	0.010464558	0.068289344
ADCK4	ENSG00000123815	GRCh37	19	41197434	41224112	1635	1635	4	4	460	154	1	1	239	61	0.017162552	0.003685954	0.48656407	0.753431968
ADCK5	ENSG00000173137	GRCh37	8	145596790	145618457	1743	1817	2	2	122	65	2	2	166	40	0.035822673	0.196744365	0.093161822	-0.076705271
ADCY1	ENSG00000164742	GRCh37	7	45613739	45762715	3360	3447	10	10	195	95	7	7	217	84	0.027157939	0.029487984	0.865743424	1.225054407
ADCY10	ENSG00000143199	GRCh37	1	167778625	167883453	4833	4849	24	24	520	261	4	4	280	92	0.016112891	0.006914477	5.930499528	6.941917065
ADCY2	ENSG00000078295	GRCh37	5	7396321	7830194	3276	3456	7	7	376	112	6	6	394	88	0.020262466	0.080710337	0.128694437	0.350430651
ADCY3	ENSG00000138031	GRCh37	2	25042038	25142708	3435	3587	11	11	422	194	11	11	407	112	0.019404981	0.116830212	0.007017629	0.092372131
ADCY4	ENSG00000129467	GRCh37	14	24787555	24804299	3234	3258	0	0	0	0	0	0	0	0	1	1	NA	NA
ADCY5	ENSG00000173175	GRCh37	3	123001143	123168605	3786	3978	11	11	257	127	8	8	407	132	0.024210044	0.051582527	2.76821037	3.434975214
ADCY6	ENSG00000174233	GRCh37	12	49159975	49182820	3507	3540	10	10	458	171	5	5	322	87	0.018495132	0.092762589	0.393113779	0.678808797
ADCY7	ENSG00000121281	GRCh37	16	50280048	50352046	3243	3381	10	10	492	176	9	9	552	130	0.017750344	0.074618551	0.226454842	0.493814727
ADCY8	ENSG00000155897	GRCh37	8	131792547	132054672	3756	3756	14	14	332	175	3	3	246	83	0.021194916	0.038968198	4.682265937	5.332077474
ADCY9	ENSG00000162104	GRCh37	16	4003388	4166186	4062	4198	6	6	303	143	4	4	335	99	0.022703078	0.111225066	0.619014119	0.68725326
ADCYAP1	ENSG00000141433	GRCh37	18	904944	912173	531	531	0	0	60	29	0	0	59	10	0.050296532	0.19755936	0	0
ADCYAP1R1	ENSG00000078549	GRCh37	7	31092076	31151089	1491	1575	1	1	152	66	0	0	127	35	0.031297528	0.066152146	1.21167791	1.727592273
ADD1	ENSG00000087274	GRCh37	4	2845584	2931803	2307	2473	6	6	401	128	10	10	322	64	0.019301571	0.041082577	2.035276018	1.217495808
ADD2	ENSG00000075340	GRCh37	2	70834750	70995357	2181	2402	11	11	228	120	9	9	166	51	0.025258572	0.032048641	0.063841093	0.013463513
ADD3	ENSG00000148700	GRCh37	10	111756126	111895323	2121	2121	0	0	0	0	0	0	0	0	1	1	NA	NA
ADGB	ENSG00000118492	GRCh37	6	146920101	147136598	5004	5249	1	1	0	0	1	1	0	0	0.377958304	0.026307842	0	0
ADH1A	ENSG00000187758	GRCh37	4	100197524	100212185	1128	1128	3	3	207	72	1	1	60	25	0.027237838	0.104452555	0.014089722	-0.001726446
ADH1B	ENSG00000196616	GRCh37	4	100226121	100242558	1128	1128	7	7	214	51	3	3	74	21	0.027193675	0.13705665	0.090614545	0.00497693
ADH4	ENSG00000198099	GRCh37	4	100044808	100078949	1143	1218	4	4	199	68	2	2	32	17	0.028111071	0.156378686	1.413629472	0.899200011
ADH5	ENSG00000197894	GRCh37	4	99992132	100009952	1125	1125	6	6	178	50	2	2	47	15	0.029799957	0.145430461	0.075446506	0.018460689
ADH6	ENSG00000172955	GRCh37	4	100123795	100140694	1128	1132	1	1	226	59	1	1	72	23	0.025001436	0.013281244	0.616532579	0.144868661
ADH7	ENSG00000196344	GRCh37	4	100333418	100356894	1185	1239	7	7	177	73	0	0	129	24	0.029629051	0.103323418	7.549761414	7.73597762
ADHFE1	ENSG00000147576	GRCh37	8	67342420	67383836	1404	1429	2	2	106	43	0	0	33	15	0.038563387	0.229996069	1.075278569	0.829022817
ADI1	ENSG00000182551	GRCh37	2	3501693	3523507	540	871	4	4	194	46	0	0	108	20	0.028494964	0.162011571	3.511385462	3.863357678
ADIG	ENSG00000182035	GRCh37	20	37209838	37217106	243	650	1	1	18	7	0	0	42	8	0.092994882	0.307289776	2.369966038	3.083137443
ADIPOQ	ENSG00000181092	GRCh37	3	186560463	186576252	735	735	2	2	69	54	3	3	80	17	0.047966762	0.270214972	0.07816145	0.061778457
ADIPOR1	ENSG00000159346	GRCh37	1	202909951	202927700	1128	1128	2	2	59	40	1	1	55	27	0.051810568	0.261358189	0.266437464	0.024673754
ADIPOR2	ENSG00000006831	GRCh37	12	1797740	1897844	1161	1161	2	2	41	24	1	1	70	26	0.061654969	0.211253577	1.0569474	0.435903486
ADK	ENSG00000156110	GRCh37	10	75910960	76469061	1089	1103	0	0	11	5	0	0	3	3	0.118890575	0.742810262	0	0
ADM	ENSG00000148926	GRCh37	11	10326227	10328944	558	606	3	3	92	33	2	2	52	14	0.041512901	0.216443683	0.0312107	0.000438133
ADM2	ENSG00000128165	GRCh37	22	50919985	50924869	447	949	2	2	102	28	0	0	39	16	0.039341197	0.237625517	1.284422056	0.97071913
ADM5	ENSG00000224420	GRCh37	19	50191921	50193832	462	462	1	1	6	3	1	1	6	1	0.152743741	0.156586035	0	0.045272963
ADNP	ENSG00000101126	GRCh37	20	49505585	49547958	3309	3309	6	6	279	123	6	6	255	97	0.023752611	0.130991137	0.023730082	-0.01016213
ADNP2	ENSG00000101544	GRCh37	18	77866915	77905406	3396	3555	11	11	464	169	9	9	268	106	0.018449597	0.103945655	0.574329992	0.115892579
ADO	ENSG00000181915	GRCh37	10	64564516	64568238	813	813	0	0	0	0	0	0	0	0	1	1	NA	NA
ADORA1	ENSG00000163485	GRCh37	1	203059782	203136533	981	1018	0	0	0	0	0	0	0	0	1	1	NA	NA
ADORA2A	ENSG00000128271	GRCh37	22	24813847	24838328	1239	1239	4	4	177	66	2	2	136	39	0.029904679	0.179123232	0.251748109	0.485964183
ADORA2A-AS1	ENSG00000178803	GRCh37	22	24825178	24891042	480	480	4	4	177	66	2	2	136	39	0.029904679	0.179123232	0.251748109	0.485964183
ADORA2B	ENSG00000170425	GRCh37	17	15848231	15879060	999	999	3	3	104	54	1	1	74	25	0.039085988	0.223596476	0.471162245	0.506494089
ADORA3	ENSG00000121933	GRCh37	1	112025970	112106584	1044	1794	3	3	297	106	4	4	123	36	0.022136423	0.026740613	2.300113475	1.618447522
ADPGK	ENSG00000159322	GRCh37	15	73043710	73078187	1491	1512	2	2	98	48	4	4	66	23	0.040163157	0.244782231	1.641790934	1.483533647
ADPRH	ENSG00000144843	GRCh37	3	119298115	119308792	1074	1074	0	0	0	0	0	0	0	0	1	1	NA	NA
ADPRHL1	ENSG00000153531	GRCh37	13	114076260	114107839	1065	1065	5	5	208	77	1	1	110	27	0.027612425	0.166556386	0.945738625	1.502581599
ADPRHL2	ENSG00000116863	GRCh37	1	36554476	36559533	1092	1092	0	0	10	6	1	1	16	1	0.124645502	0.763161175	0.947756201	0.62046244
ADPRM	ENSG00000170222	GRCh37	17	10600911	10614550	1029	1046	2	2	102	48	0	0	79	28	0.039341197	0.237625517	2.27715351	1.635625175
ADRA1A	ENSG00000120907	GRCh37	8	26605667	26724790	1428	2219	0	0	0	0	0	0	0	0	1	1	NA	NA
ADRA1B	ENSG00000170214	GRCh37	5	159343790	159399551	1563	1563	0	0	0	0	0	0	0	0	1	1	NA	NA
ADRA1D	ENSG00000171873	GRCh37	20	4201329	4229721	1719	1719	1	1	125	63	0	0	38	19	0.034832266	0.113020995	0.529016637	0.807084652
ADRA2A	ENSG00000150594	GRCh37	10	112836790	112840658	1398	1398	0	0	0	0	0	0	0	0	1	1	NA	NA
ADRA2B	ENSG00000222040	GRCh37	2	96778707	96781984	1344	1344	5	5	120	61	1	1	101	29	0.036000034	0.125080663	2.212133793	2.941284586
ADRA2C	ENSG00000184160	GRCh37	4	3768075	3770251	1389	1504	0	0	0	0	0	0	0	0	1	1	NA	NA
ADRB1	ENSG00000043591	GRCh37	10	115803806	115806667	1434	1434	0	0	0	0	0	0	0	0	1	1	NA	NA
ADRB2	ENSG00000169252	GRCh37	5	148206156	148208196	1242	1242	0	0	0	0	0	0	0	0	1	1	NA	NA
ADRB3	ENSG00000188778	GRCh37	8	37820516	37824483	1227	1227	0	0	28	15	0	0	78	15	0.074390086	0.469164941	0	0
ADRBK1	ENSG00000173020	GRCh37	11	67033881	67054027	2070	2202	1	1	96	50	2	2	130	43	0.040121792	0.190534286	0.103945435	-0.065232193
ADRBK2	ENSG00000100077	GRCh37	22	25960816	26118601	2067	2067	2	2	215	80	2	2	134	44	0.026257305	0.048787627	0.218907178	0.225637603
ADRM1	ENSG00000130706	GRCh37	20	60877149	60883918	1224	1224	1	1	112	49	0	0	88	41	0.036956849	0.144034283	1.155726562	1.652942484
ADSL	ENSG00000239900	GRCh37	22	40742507	40764823	1455	1542	7	7	228	100	0	0	77	34	0.026386659	0.144308532	4.020220618	4.345129757
ADSS	ENSG00000035687	GRCh37	1	244571796	244615436	1371	1371	4	4	69	44	2	2	41	26	0.046588579	0.087795723	0.03839259	0.165555453
ADSSL1	ENSG00000185100	GRCh37	14	105190523	105213662	1503	1728	1	1	222	107	1	1	160	38	0.025262063	0.014536881	0.05310952	-0.041384733
ADTRP	ENSG00000111863	GRCh37	6	11712287	11807279	747	857	1	1	94	45	1	1	23	18	0.040571367	0.196970757	0.899061634	0.331482261
AE000662.92	ENSG00000259003	GRCh37	14	23025534	23027939	300	300	0	0	0	0	0	0	0	0	1	1	NA	NA
AEBP1	ENSG00000106624	GRCh37	7	44143960	44154161	3477	3677	5	5	553	216	5	5	259	102	0.015455276	0.001832717	1.386870604	0.487632515
AEBP2	ENSG00000139154	GRCh37	12	19556979	19873735	1554	1761	0	0	19	15	1	1	54	18	0.09048136	0.598371513	0.59818204	0.398059511
AEN	ENSG00000181026	GRCh37	15	89164527	89175513	978	1054	0	0	0	0	0	0	0	0	1	1	NA	NA
AES	ENSG00000104964	GRCh37	19	3052908	3063105	795	901	0	0	1	1	0	0	10	6	0.367742619	0.973333401	0	0
AF131215.5	ENSG00000215346	GRCh37	8	10983980	10987745	243	243	1	1	0	0	0	0	0	0	0.377958304	0.026307842	0	0
AF165138.7	ENSG00000243440	GRCh37	21	15964251	16031142	498	516	1	1	0	0	0	0	0	0	0.377958304	0.026307842	0	0
AFAP1	ENSG00000196526	GRCh37	4	7760441	7941653	2445	2445	12	12	471	152	6	6	342	77	0.01835731	0.109465577	0.565280229	1.222327539
AFAP1L1	ENSG00000157510	GRCh37	5	148651434	148721365	2307	2307	0	0	0	0	0	0	0	0	1	1	NA	NA
AFAP1L2	ENSG00000169129	GRCh37	10	116054583	116164515	2457	2670	6	6	235	56	3	3	122	26	0.026000264	0.157312571	0.002767124	0.019576908
AFF1	ENSG00000172493	GRCh37	4	87856154	88062206	3657	3785	17	17	620	207	5	5	546	102	0.016019144	0.096152224	5.384758452	6.029163592
AFF3	ENSG00000144218	GRCh37	2	100163718	100759201	3756	4155	4	4	249	110	6	6	223	63	0.024864865	0.097669021	0.640123798	0.180297745
AFF4	ENSG00000072364	GRCh37	5	132211071	132299326	3492	3558	4	4	247	135	5	5	330	67	0.024977481	0.099872606	0.009667926	0.134026469
AFG3L2	ENSG00000141385	GRCh37	18	12328943	12377313	2394	2394	4	4	198	93	3	3	109	51	0.028186822	0.157520564	0.157250227	0.009694343
AFM	ENSG00000079557	GRCh37	4	74347400	74369691	1800	1800	6	6	239	91	5	5	103	32	0.025775527	0.15584906	1.10458197	0.679684395
AFMID	ENSG00000183077	GRCh37	17	76183398	76203782	927	1213	6	6	266	67	3	3	103	38	0.024368927	0.140664669	0.123629388	0.036657109
AFP	ENSG00000081051	GRCh37	4	74296855	74321891	1830	1914	7	7	269	99	2	2	234	40	0.024306838	0.146861259	2.251107702	2.594354842
AFTPH	ENSG00000119844	GRCh37	2	64751465	64820139	2811	2814	9	9	361	124	4	4	173	56	0.020962973	0.125102738	0.015495936	0.057578081
AGA	ENSG00000038002	GRCh37	4	178351924	178363657	1041	1041	5	5	206	53	3	3	44	27	0.027750996	0.167707426	1.707337516	0.863535979
AGAP1	ENSG00000157985	GRCh37	2	236402733	237035198	2574	3874	8	8	425	154	12	12	341	90	0.019036275	0.072153245	1.878849424	0.684370089
AGAP10	ENSG00000204172	GRCh37	10	47191844	47239738	2112	2548	0	0	0	0	0	0	0	0	1	1	NA	NA
AGAP2	ENSG00000135439	GRCh37	12	58118981	58135940	3579	3753	8	8	282	111	4	4	256	72	0.023748547	0.139355478	0.979011402	1.570095787
AGAP3	ENSG00000133612	GRCh37	7	150782918	150841523	2736	3851	7	7	412	139	7	7	336	98	0.019206367	0.057207698	0.14259647	0.004769983
AGAP4	ENSG00000188234	GRCh37	10	46321042	46349323	1992	2061	0	0	5	1	0	0	0	0	0.175141312	0.873590966	0	0
AGAP5	ENSG00000172650	GRCh37	10	75434033	75457639	2061	2061	0	0	40	15	0	0	53	6	0.062017344	0.339207209	0	0
AGAP6	ENSG00000204149	GRCh37	10	51748078	51770259	2061	2061	0	0	38	18	0	0	41	7	0.063668827	0.358048468	0	0
AGAP7	ENSG00000204169	GRCh37	10	51464162	51486327	1992	1992	0	0	59	15	0	0	51	8	0.05073866	0.202971931	0	0
AGAP8	ENSG00000174194	GRCh37	10	51224688	51252947	1992	2061	1	1	4	1	0	0	0	0	0.18000664	0.118059717	0	0
AGAP9	ENSG00000198035	GRCh37	10	48189612	48237508	1977	2438	0	0	0	0	0	0	0	0	1	1	NA	NA
AGBL1	ENSG00000166748	GRCh37	15	86685227	87572283	3201	3229	7	7	633	206	4	4	380	86	0.014566994	0.002825112	0.006151616	0.09750494
AGBL2	ENSG00000165923	GRCh37	11	47681143	47736941	2709	2856	7	7	276	126	1	1	245	64	0.023987909	0.144837196	4.317636117	4.567782243
AGBL3	ENSG00000146856	GRCh37	7	134671259	134832715	2763	3283	6	6	0	0	0	0	0	0	0.002915166	2.15E-08	0	0
AGBL4	ENSG00000186094	GRCh37	1	48998527	50489585	1512	1639	3	3	160	50	1	1	98	30	0.031327552	0.173991302	0.299643899	0.342160524
AGBL5	ENSG00000084693	GRCh37	2	27265232	27293490	2661	2848	15	15	444	169	3	3	182	78	0.01878708	0.07945686	1.459988507	2.182088181
AGER	ENSG00000204305	GRCh37	6	32148745	32152101	1215	1490	7	7	283	104	0	0	65	31	0.0236782	0.142230401	2.862713342	3.16644676
AGFG1	ENSG00000173744	GRCh37	2	228336868	228421384	1755	1836	4	4	247	68	5	5	113	36	0.024977481	0.099872606	2.176250784	1.190600399
AGFG2	ENSG00000106351	GRCh37	7	100136834	100165842	1446	1479	1	1	152	66	2	2	145	40	0.031297528	0.066152146	0.384788515	-0.034896727
AGGF1	ENSG00000164252	GRCh37	5	76325076	76361059	2145	2160	7	7	279	112	4	4	150	37	0.023854074	0.143787844	0.00916937	0.02338329
AGK	ENSG00000006530	GRCh37	7	141250989	141355044	1269	1330	5	5	182	55	2	2	38	27	0.029557792	0.17541592	0.525416504	0.159044817
AGL	ENSG00000162688	GRCh37	1	100315640	100389579	4599	4664	20	20	649	251	5	5	352	89	0.015613623	0.080518949	2.702452694	3.400996414
AGMAT	ENSG00000116771	GRCh37	1	15898848	15911605	1059	1059	1	1	147	59	3	3	78	25	0.031880466	0.07324974	2.658976864	1.217115071
AGMO	ENSG00000187546	GRCh37	7	15239943	15601640	1338	1482	1	1	355	89	1	1	94	43	0.019031378	0.000637401	0.82015814	0.278253786
AGPAT1	ENSG00000204310	GRCh37	6	32135989	32145873	852	852	0	0	30	23	2	2	64	17	0.071828451	0.444476501	1.518042418	0.977888988
AGPAT2	ENSG00000169692	GRCh37	9	139567595	139581875	837	837	2	2	136	59	2	2	203	32	0.033810781	0.166909048	0.157484368	-0.062987678
AGPAT3	ENSG00000160216	GRCh37	21	45285067	45406417	1131	1131	3	3	97	49	3	3	115	33	0.04045329	0.220537392	0.04221153	0.07263725
AGPAT4	ENSG00000026652	GRCh37	6	161551011	161695093	1137	1512	3	3	125	57	0	0	87	40	0.035628504	0.216988988	3.140458396	3.024345617
AGPAT5	ENSG00000155189	GRCh37	8	6565878	6617184	1095	1095	4	4	207	78	5	5	92	30	0.027522683	0.147033482	2.287517478	1.279428938
AGPAT6	ENSG00000158669	GRCh37	8	41434706	41482520	1371	1373	1	1	88	53	3	3	117	37	0.042007813	0.217019318	0.547632728	-0.009972363
AGPAT9	ENSG00000138678	GRCh37	4	84457067	84527028	1305	1305	6	6	233	68	1	1	79	36	0.026114364	0.157952071	0.499146608	0.57592295
AGPHD1	ENSG00000188266	GRCh37	15	78799906	78829714	1122	1186	5	5	110	53	1	1	97	16	0.037402475	0.108022207	2.369742635	3.106352946
AGPS	ENSG00000018510	GRCh37	2	178257372	178408564	1977	1977	0	0	21	16	1	1	102	13	0.086036856	0.566883953	0.372759183	0.238821575
AGR2	ENSG00000106541	GRCh37	7	16831435	16873057	528	677	2	2	89	28	0	0	11	9	0.042197941	0.258528265	0.461260339	0.368428792
AGR3	ENSG00000173467	GRCh37	7	16899029	16921611	501	586	3	3	69	39	0	0	56	12	0.047588332	0.175450323	3.508089734	3.335922698
AGRN	ENSG00000188157	GRCh37	1	955503	991496	6138	6207	10	10	855	357	3	3	735	231	0.01227267	0.000943933	2.969428405	3.311318594
AGRP	ENSG00000159723	GRCh37	16	67516474	67517716	399	399	2	2	90	27	1	1	68	14	0.041957853	0.257195004	0.116082831	-0.042137969
AGT	ENSG00000135744	GRCh37	1	230838269	230850043	1458	1458	4	4	241	87	5	5	127	50	0.025322792	0.106621815	1.617931638	0.794908861
AGTPBP1	ENSG00000135049	GRCh37	9	88161455	88356944	3561	3869	7	7	339	143	4	4	149	70	0.021485419	0.107743292	0.166884111	0.021921007
AGTR1	ENSG00000144891	GRCh37	3	148415571	148460795	1080	1080	5	5	205	66	1	1	40	16	0.027820918	0.168257668	0.000493176	0.04029376
AGTRAP	ENSG00000177674	GRCh37	1	11796141	11814859	480	707	3	3	113	50	3	3	71	34	0.037498626	0.223378943	0.310653892	0.161513523
AGXT	ENSG00000172482	GRCh37	2	241807896	241819919	1179	1179	4	4	244	66	2	2	66	25	0.025148715	0.103222254	0.454898419	0.180308184
AGXT2	ENSG00000113492	GRCh37	5	34998206	35048198	1545	1545	5	5	240	97	2	2	201	34	0.025601327	0.141210097	0.838487446	1.43040689
AGXT2L1	ENSG00000164089	GRCh37	4	109663196	109684210	1500	1502	3	3	145	73	4	4	116	41	0.032996759	0.195355422	0.441513802	0.228370001
AGXT2L2	ENSG00000175309	GRCh37	5	177635498	177659792	1353	1548	8	8	379	123	3	3	150	59	0.020324152	0.101860449	0.006267544	0.136895843
AHCTF1	ENSG00000153207	GRCh37	1	247002400	247095280	6828	6926	13	13	822	278	3	3	323	98	0.013153838	0.009995605	0.757718926	1.076134387
AHCY	ENSG00000101444	GRCh37	20	32868074	32899608	1299	1299	3	3	187	64	3	3	159	48	0.028804466	0.132827944	0.038748088	4.46E-05
AHCYL1	ENSG00000168710	GRCh37	1	110527308	110566357	1593	1593	3	3	51	35	1	1	76	34	0.054514316	0.120400608	1.940867828	1.761539074
AHCYL2	ENSG00000158467	GRCh37	7	128864864	129070052	1836	2077	3	3	58	47	2	2	62	40	0.05150394	0.143637651	0.262706258	0.305963881
AHDC1	ENSG00000126705	GRCh37	1	27860546	27930942	4812	4812	0	0	0	0	0	0	0	0	1	1	NA	NA
AHI1	ENSG00000135541	GRCh37	6	135604670	135818914	3591	3794	11	11	405	169	2	2	123	59	0.019818067	0.119060386	0.488890463	0.852189358
AHNAK	ENSG00000124942	GRCh37	11	62201016	62323719	17673	17827	3	3	56	34	1	1	58	12	0.05231637	0.137186561	1.081585807	1.046846349
AHNAK2	ENSG00000185567	GRCh37	14	105403581	105444694	17388	17388	76	76	4565	1081	34	34	2773	533	0.00450885	5.34E-07	2.245329578	4.513872693
AHR	ENSG00000106546	GRCh37	7	17338246	17385776	2547	2547	6	6	282	107	4	4	147	49	0.023615405	0.128621201	0.139236145	0.035735722
AHRR	ENSG00000063438	GRCh37	5	304291	438406	2160	2357	12	12	292	145	8	8	172	89	0.022779361	0.053402772	0.069870328	0.021625053
AHSA1	ENSG00000100591	GRCh37	14	77924213	77935817	1017	1283	0	0	0	0	0	0	0	0	1	1	NA	NA
AHSA2	ENSG00000173209	GRCh37	2	61404553	61414686	414	441	4	4	57	27	0	0	7	6	0.050331346	0.059205457	0.897246338	1.053628852
AHSG	ENSG00000145192	GRCh37	3	186330712	186339107	1104	1107	5	5	142	72	2	2	112	24	0.033335464	0.155232472	0.696275519	1.255917674
AHSP	ENSG00000169877	GRCh37	16	31539185	31540124	309	309	0	0	39	19	1	1	16	12	0.062827418	0.348500533	2.426324401	1.796196934
AICDA	ENSG00000111732	GRCh37	12	8754762	8765467	597	601	2	2	59	33	1	1	37	23	0.051810568	0.261358189	0.033976903	-0.062266995
AIDA	ENSG00000186063	GRCh37	1	222841355	222886552	921	959	3	3	60	28	2	2	30	14	0.050725655	0.149907613	0.091869136	0.028167618
AIF1	ENSG00000204472	GRCh37	6	31582961	31584798	444	511	1	1	46	27	1	1	22	7	0.05866756	0.356630038	0.257965192	-0.026707416
AIF1L	ENSG00000126878	GRCh37	9	133971863	133998539	531	651	1	1	116	20	2	2	94	12	0.036266527	0.133850439	0.57500458	0.034055829
AIFM2	ENSG00000042286	GRCh37	10	71857979	71892690	1122	1122	0	0	0	0	0	0	0	0	1	1	NA	NA
AIFM3	ENSG00000183773	GRCh37	22	21319396	21335649	1818	1910	8	8	369	117	7	7	157	61	0.02062841	0.10825112	1.815131152	0.804805582
AIG1	ENSG00000146416	GRCh37	6	143381633	143661441	717	794	0	0	38	19	0	0	6	3	0.063668827	0.358048468	0	0
AIM1	ENSG00000112297	GRCh37	6	106959730	107018326	5172	5250	16	16	636	254	10	10	267	106	0.015784255	0.091854458	0.912175214	0.368903571
AIM1L	ENSG00000176092	GRCh37	1	26648350	26680621	2364	3872	8	8	684	185	2	2	286	84	0.014014338	0.002798742	0.46216125	0.860863651
AIM2	ENSG00000163568	GRCh37	1	159032274	159116886	1032	1032	1	1	117	55	2	2	75	25	0.036099315	0.131394617	0.916831405	0.209413374
AIMP1	ENSG00000164022	GRCh37	4	107236701	107270383	1011	1011	0	0	143	67	2	2	47	11	0.031614535	0.020961031	5.524560784	4.136549702
AIMP2	ENSG00000106305	GRCh37	7	6048876	6063465	963	963	8	8	200	82	0	0	139	34	0.027804967	0.089535104	8.314429943	9.022473463
AIP	ENSG00000110711	GRCh37	11	67250512	67258574	993	1217	6	6	224	60	1	1	95	33	0.026642746	0.160011168	0.906246387	0.988222056
AIPL1	ENSG00000129221	GRCh37	17	6297013	6338519	1155	1354	4	4	187	57	2	2	163	28	0.029054942	0.169506889	0.426034474	0.702662382
AIRE	ENSG00000160224	GRCh37	21	45705721	45718531	1638	1926	5	5	345	111	0	0	161	55	0.020857708	0.049186551	3.807051482	4.521095472
AJAP1	ENSG00000196581	GRCh37	1	4714792	4843850	1236	1236	1	1	105	38	0	0	31	18	0.038255242	0.163253278	0.515230338	0.785948315
AJUBA	ENSG00000129474	GRCh37	14	23440383	23451851	1617	1721	4	4	133	47	0	0	39	26	0.034559564	0.193111575	2.03036066	2.323162504
AK1	ENSG00000106992	GRCh37	9	130628759	130640022	585	640	0	0	94	25	0	0	46	18	0.039698591	0.078812104	0	0
AK2	ENSG00000004455	GRCh37	1	33473585	33546597	720	794	2	2	53	26	1	1	31	12	0.05457782	0.249880324	0.01610679	-0.057649796
AK3	ENSG00000147853	GRCh37	9	4711155	4742043	684	684	3	3	83	38	0	0	24	20	0.043626211	0.204792861	1.500115838	1.543557314
AK4	ENSG00000162433	GRCh37	1	65613232	65697828	672	672	2	2	32	17	1	1	57	11	0.069095258	0.168449743	1.12377677	0.514649009
AK5	ENSG00000154027	GRCh37	1	77747736	78025651	1689	1689	5	5	55	42	3	3	66	24	0.04861559	0.018466756	0.878307702	1.518434417
AK7	ENSG00000140057	GRCh37	14	96858448	96955764	2172	2279	8	8	253	117	3	3	170	51	0.025028875	0.131364175	0.782840098	1.298235401
AK8	ENSG00000165695	GRCh37	9	135600965	135754164	1440	1440	1	1	196	79	3	3	107	32	0.027137329	0.02593166	2.582123119	1.169134125
AKAP1	ENSG00000121057	GRCh37	17	55162453	55198710	2712	2820	0	0	0	0	0	0	0	0	1	1	NA	NA
AKAP10	ENSG00000108599	GRCh37	17	19807615	19881656	1989	1992	6	6	153	87	3	3	75	44	0.031933356	0.119011936	0.000752772	0.000796986
AKAP11	ENSG00000023516	GRCh37	13	42846289	42897396	5706	5706	7	7	894	282	6	6	275	111	0.011248652	2.67E-05	3.134941845	1.991817785
AKAP12	ENSG00000131016	GRCh37	6	151561134	151679692	5349	5378	22	22	876	283	5	5	349	121	0.013438019	0.075922923	1.407360215	2.296029188
AKAP13	ENSG00000170776	GRCh37	15	85923802	86292586	8454	8721	45	45	1451	496	10	10	653	183	0.010397741	0.04629836	4.579529117	6.307215434
AKAP2	ENSG00000241978	GRCh37	9	112542769	112934792	3312	3504	10	10	696	195	7	7	385	106	0.014242696	0.009103922	0.221063428	0.029005339
AKAP3	ENSG00000111254	GRCh37	12	4724677	4758213	2562	2562	8	8	371	148	2	2	101	54	0.0205668	0.106988852	0.01157491	0.13231432
AKAP5	ENSG00000179841	GRCh37	14	64932217	64936425	1284	1284	0	0	0	0	0	0	0	0	1	1	NA	NA
AKAP6	ENSG00000151320	GRCh37	14	32798479	33300567	6960	7299	15	15	863	368	11	11	427	148	0.012988257	0.016105733	0.937517556	0.220979995
AKAP7	ENSG00000118507	GRCh37	6	131456806	131604675	1047	1371	6	6	248	66	0	0	49	27	0.025286063	0.151727612	2.140040142	2.222549748
AKAP8	ENSG00000105127	GRCh37	19	15464196	15490612	2079	2079	2	2	84	44	1	1	104	20	0.043457699	0.264310256	0.578307218	0.184698518
AKAP8L	ENSG00000011243	GRCh37	19	15490861	15529952	1941	2105	3	3	150	74	2	2	90	41	0.032415114	0.188548355	0.012950058	-0.004344343
AKAP9	ENSG00000127914	GRCh37	7	91570181	91739987	11724	12065	36	36	1378	542	9	9	587	200	0.010727112	0.062120301	2.214701697	3.596932676
AKD1	ENSG00000155085	GRCh37	6	109814059	110012420	5736	6128	18	18	361	144	6	6	79	50	0.019336609	0.008573263	0.698507392	0.225862974
AKIP1	ENSG00000166452	GRCh37	11	8932686	8941631	633	732	2	2	55	25	0	0	8	7	0.053609552	0.254260939	0.534175404	0.431176269
AKIRIN1	ENSG00000174574	GRCh37	1	39456895	39471731	579	579	0	0	25	20	2	2	23	9	0.078786834	0.508792465	2.855946185	1.942796732
AKIRIN2	ENSG00000135334	GRCh37	6	88384790	88411927	612	612	0	0	27	11	1	1	30	11	0.075774989	0.482018741	1.268180912	0.843576293
AKNA	ENSG00000106948	GRCh37	9	117096436	117156685	4320	4411	10	10	806	245	4	4	387	117	0.012827694	0.001980898	0.096610239	0.269037129
AKNAD1	ENSG00000162641	GRCh37	1	109358520	109506106	2511	2788	13	13	861	317	1	1	316	108	0.012725342	0.006305753	3.520816106	3.919371917
AKR1A1	ENSG00000117448	GRCh37	1	46016215	46035721	978	978	3	3	176	54	0	0	81	22	0.029768041	0.149523635	2.255588254	2.238489492
AKR1B1	ENSG00000085662	GRCh37	7	134127127	134144036	951	951	3	3	200	62	1	1	84	30	0.027761537	0.114003428	0.041015856	0.070506273
AKR1B10	ENSG00000198074	GRCh37	7	134212344	134226160	951	951	4	4	140	54	0	0	60	21	0.033695313	0.195077595	2.819658922	3.161511291
AKR1B15	ENSG00000227471	GRCh37	7	134233888	134264592	1035	1101	3	3	138	63	0	0	103	29	0.033858613	0.204110935	3.317700017	3.175058132
AKR1C1	ENSG00000187134	GRCh37	10	4934796	5025475	972	1104	2	2	113	37	0	0	25	17	0.037297063	0.215824116	0.793118733	0.614090647
AKR1C2	ENSG00000151632	GRCh37	10	5029967	5060207	972	1023	2	2	57	31	4	4	59	13	0.052688378	0.258081701	0.582909567	0.554234239
AKR1C3	ENSG00000196139	GRCh37	10	5077549	5149878	972	972	5	5	289	64	1	1	95	19	0.023108317	0.093452666	0.225720799	0.527072386
AKR1C4	ENSG00000198610	GRCh37	10	5237426	5260912	972	972	5	5	143	61	0	0	26	17	0.03322601	0.156302565	1.644209703	2.051356387
AKR1CL1	ENSG00000196326	GRCh37	10	5196335	5244449	456	938	5	5	91	43	1	1	56	16	0.040497223	0.073182813	1.27321118	1.890920406
AKR1D1	ENSG00000122787	GRCh37	7	137687070	137802732	981	982	5	5	132	68	1	1	44	21	0.03448254	0.143015289	0.235330928	0.543424748
AKR1E2	ENSG00000165568	GRCh37	10	4828820	4890254	963	1020	1	1	69	19	1	1	7	4	0.047690866	0.28525648	2.091561685	1.292088246
AKR7A2	ENSG00000053371	GRCh37	1	19630459	19638640	1080	1080	4	4	213	81	4	4	188	47	0.027100841	0.139860513	0.030544375	0.008705966
AKR7A3	ENSG00000162482	GRCh37	1	19609052	19615744	996	996	4	4	172	66	2	2	168	24	0.030353569	0.183307466	0.622604598	0.944029194
AKT1	ENSG00000142208	GRCh37	14	105235686	105262088	1443	1484	3	3	119	62	3	3	214	60	0.036531768	0.220961962	0.499947749	0.512553714
AKT1S1	ENSG00000204673	GRCh37	19	50372295	50381716	771	831	2	2	30	18	1	1	58	12	0.071128884	0.157503142	1.272781791	0.580319666
AKT2	ENSG00000105221	GRCh37	19	40736224	40791443	1446	1741	3	3	209	62	2	2	173	47	0.027092674	0.101810371	0.056188443	0.089188693
AKT3	ENSG00000117020	GRCh37	1	243651535	244014381	1440	1484	1	1	57	32	3	3	64	31	0.052614071	0.326908302	0.803120116	0.116280523
AKTIP	ENSG00000166971	GRCh37	16	53525291	53538323	879	999	2	2	104	35	0	0	24	13	0.038947027	0.233862926	0.823428625	0.642623943
AL009178.1	ENSG00000269155	GRCh37	6	168196210	168198927	567	567	0	0	0	0	0	0	0	0	1	1	NA	NA
AL020996.1	ENSG00000223474	GRCh37	1	26145212	26147288	507	507	0	0	0	0	0	0	0	0	1	1	NA	NA
AL021920.2	ENSG00000268991	GRCh37	1	17060447	17060956	510	510	0	0	0	0	0	0	0	0	1	1	NA	NA
AL022315.1	ENSG00000269171	GRCh37	22	37968206	37974633	411	411	0	0	0	0	0	0	0	0	1	1	NA	NA
AL022328.1	ENSG00000268427	GRCh37	22	50714103	50714350	168	168	0	0	23	10	0	0	20	8	0.082178268	0.537053334	0	0
AL023807.2	ENSG00000217340	GRCh37	6	17878685	17882609	366	366	0	0	0	0	0	0	0	0	1	1	NA	NA
AL031320.1	ENSG00000268402	GRCh37	6	143759575	143764295	48	48	0	0	15	9	0	0	3	2	0.10186588	0.666690708	0	0
AL031590.1	ENSG00000214854	GRCh37	22	39656865	39657063	39	39	0	0	0	0	0	0	0	0	1	1	NA	NA
AL031663.1	ENSG00000268111	GRCh37	20	44095910	44107452	60	60	0	0	15	10	0	0	9	6	0.10186588	0.666690708	0	0
AL031663.2	ENSG00000269549	GRCh37	20	44074071	44077220	399	399	0	0	0	0	0	0	0	0	1	1	NA	NA
AL031666.2	ENSG00000267882	GRCh37	20	45947246	45949467	573	573	0	0	22	5	1	1	3	2	0.084042624	0.551767086	3.978547577	3.108208609
AL033381.1	ENSG00000176515	GRCh37	6	1080164	1105181	399	399	0	0	0	0	0	0	0	0	1	1	NA	NA
AL033532.1	ENSG00000235471	GRCh37	1	168048781	168054469	423	423	0	0	0	0	0	0	0	0	1	1	NA	NA
AL035252.1	ENSG00000268302	GRCh37	20	25207122	25207370	249	249	0	0	0	0	0	0	0	0	1	1	NA	NA
AL035406.1	ENSG00000268332	GRCh37	1	6100630	6101399	81	81	1	1	47	14	1	1	25	10	0.058033776	0.354505458	0.190472714	-0.04044317
AL035588.1	ENSG00000268275	GRCh37	6	41653964	41654127	36	36	1	1	0	0	0	0	2	1	0.377958304	0.026307842	3.81908501	3.891528732
AL035681.1	ENSG00000269104	GRCh37	22	41685388	41685686	39	39	0	0	0	0	0	0	0	0	1	1	NA	NA
AL049747.1	ENSG00000268818	GRCh37	22	36023040	36031181	243	243	0	0	0	0	0	0	0	0	1	1	NA	NA
AL049829.1	ENSG00000268702	GRCh37	14	23790839	23791484	279	279	0	0	0	0	0	0	0	0	1	1	NA	NA
AL049836.1	ENSG00000258865	GRCh37	14	102027834	102028748	915	915	0	0	0	0	0	0	0	0	1	1	NA	NA
AL049840.1	ENSG00000224997	GRCh37	14	104177607	104179149	462	462	0	0	0	0	0	0	0	0	1	1	NA	NA
AL050303.1	ENSG00000269011	GRCh37	21	15051621	15053459	420	420	0	0	0	0	0	0	0	0	1	1	NA	NA
AL078585.1	ENSG00000225683	GRCh37	6	163586446	163612840	495	495	0	0	0	0	0	0	0	0	1	1	NA	NA
AL079342.1	ENSG00000203863	GRCh37	6	89674246	89676685	435	435	0	0	0	0	0	0	0	0	1	1	NA	NA
AL096677.1	ENSG00000269407	GRCh37	20	23330015	23334066	57	57	0	0	0	0	0	0	0	0	1	1	NA	NA
AL109659.1	ENSG00000269709	GRCh37	1	48569306	48569878	573	573	0	0	0	0	0	0	0	0	1	1	NA	NA
AL109927.1	ENSG00000268552	GRCh37	1	28177085	28177255	171	171	0	0	0	0	0	0	0	0	1	1	NA	NA
AL117190.2	ENSG00000267918	GRCh37	14	101295066	101295537	255	255	0	0	0	0	0	0	0	0	1	1	NA	NA
AL117190.3	ENSG00000269375	GRCh37	14	101359265	101360646	351	351	0	0	0	0	0	0	0	0	1	1	NA	NA
AL117340.1	ENSG00000196960	GRCh37	10	31650356	31652937	1026	1026	0	0	0	0	0	0	0	0	1	1	NA	NA
AL118506.1	ENSG00000267848	GRCh37	20	62585007	62585495	489	489	0	0	0	0	0	0	0	0	1	1	NA	NA
AL121761.2	ENSG00000268628	GRCh37	20	19738296	19738679	384	384	0	0	0	0	0	0	0	0	1	1	NA	NA
AL121895.1	ENSG00000269650	GRCh37	20	34756461	34758180	66	66	0	0	0	0	0	0	0	0	1	1	NA	NA
AL121901.1	ENSG00000269117	GRCh37	20	31823091	31823387	297	297	0	0	0	0	0	0	0	0	1	1	NA	NA
AL121963.1	ENSG00000234188	GRCh37	6	116442320	116443093	438	438	3	3	110	52	0	0	38	19	0.03800834	0.223933317	1.759711129	1.775648272
AL132989.1	ENSG00000268466	GRCh37	14	58754751	58755865	162	162	0	0	0	0	0	0	0	0	1	1	NA	NA
AL133262.1	ENSG00000267849	GRCh37	6	44400472	44400720	249	249	0	0	0	0	0	0	0	0	1	1	NA	NA
AL133318.1	ENSG00000269120	GRCh37	13	41111138	41111323	186	186	0	0	0	0	0	0	0	0	1	1	NA	NA
AL133373.1	ENSG00000268657	GRCh37	14	92038788	92041383	447	447	0	0	14	6	0	0	22	4	0.105438605	0.68495616	0	0
AL133445.1	ENSG00000267909	GRCh37	14	70038216	70040339	2124	2124	0	0	0	0	0	0	0	0	1	1	NA	NA
AL135998.1	ENSG00000215306	GRCh37	14	23286463	23291750	66	66	0	0	0	0	0	0	0	0	1	1	NA	NA
AL136218.1	ENSG00000215462	GRCh37	13	50007495	50020554	225	225	2	2	0	0	2	2	0	0	0.142852479	0.001384205	0	0
AL136376.1	ENSG00000269279	GRCh37	1	116915890	116926718	342	342	0	0	6	4	0	0	3	2	0.160265039	0.850295266	0	0
AL136531.1	ENSG00000203630	GRCh37	20	1316228	1317555	396	396	0	0	0	0	0	0	0	0	1	1	NA	NA
AL137002.1	ENSG00000268130	GRCh37	13	113755563	113756608	60	60	0	0	0	0	0	0	0	0	1	1	NA	NA
AL137026.1	ENSG00000269515	GRCh37	10	44873687	44878739	78	78	1	1	26	15	0	0	17	9	0.077879976	0.351763917	0.991307048	1.422527622
AL137145.1	ENSG00000215244	GRCh37	10	6319650	6377938	585	585	0	0	0	0	0	0	0	0	1	1	NA	NA
AL137798.1	ENSG00000237847	GRCh37	1	16999498	17000007	510	510	0	0	0	0	0	0	0	0	1	1	NA	NA
AL138764.1	ENSG00000226209	GRCh37	10	13350145	13350447	303	303	0	0	0	0	0	0	0	0	1	1	NA	NA
AL138781.1	ENSG00000268404	GRCh37	9	139014367	139016209	375	375	0	0	0	0	0	0	0	0	1	1	NA	NA
AL138795.1	ENSG00000215857	GRCh37	1	150273648	150277452	318	318	0	0	0	0	0	0	0	0	1	1	NA	NA
AL138815.1	ENSG00000215549	GRCh37	13	26442061	26455095	105	105	0	0	0	0	0	0	0	0	1	1	NA	NA
AL138815.2	ENSG00000268344	GRCh37	13	26452422	26452679	258	258	0	0	0	0	0	0	0	0	1	1	NA	NA
AL138847.1	ENSG00000269624	GRCh37	1	63073437	63075249	369	369	0	0	0	0	0	0	0	0	1	1	NA	NA
AL139080.1	ENSG00000268735	GRCh37	13	24322243	24323901	96	96	0	0	0	0	0	0	0	0	1	1	NA	NA
AL139099.1	ENSG00000253459	GRCh37	14	50064193	50065882	450	450	0	0	9	8	0	0	6	4	0.13131527	0.784069646	0	0
AL139147.1	ENSG00000248458	GRCh37	1	67131547	67142710	546	546	1	1	21	9	1	1	84	6	0.086377281	0.328096858	0.871691358	1.446106789
AL139333.1	ENSG00000214479	GRCh37	6	83782692	83782854	54	54	0	0	0	0	0	0	0	0	1	1	NA	NA
AL158147.2	ENSG00000269305	GRCh37	9	4859120	4859260	141	141	0	0	0	0	0	0	0	0	1	1	NA	NA
AL158835.1	ENSG00000214294	GRCh37	10	127445352	127445665	237	237	0	0	0	0	0	0	0	0	1	1	NA	NA
AL160175.1	ENSG00000268457	GRCh37	20	30309001	30309134	51	51	0	0	0	0	0	0	0	0	1	1	NA	NA
AL160274.1	ENSG00000268482	GRCh37	9	35361056	35361262	207	207	0	0	0	0	0	0	0	0	1	1	NA	NA
AL160286.1	ENSG00000269064	GRCh37	1	179443716	179457805	129	129	0	0	14	10	1	1	4	3	0.105438605	0.68495616	2.831273689	2.202313477
AL160314.1	ENSG00000228313	GRCh37	14	23064715	23067855	474	474	0	0	0	0	0	0	0	0	1	1	NA	NA
AL161450.1	ENSG00000268155	GRCh37	9	5077163	5084580	66	66	2	2	89	27	1	1	58	14	0.042197941	0.258528265	0.047137175	-0.058521173
AL161645.1	ENSG00000230786	GRCh37	10	135380204	135383462	510	510	0	0	0	0	0	0	0	0	1	1	NA	NA
AL161645.3	ENSG00000268925	GRCh37	10	135341026	135342661	60	60	0	0	41	13	0	0	21	12	0.061236695	0.330161706	0	0
AL161784.1	ENSG00000267987	GRCh37	9	124103625	124110410	180	180	0	0	11	4	0	0	16	4	0.118890575	0.742810262	0	0
AL161915.1	ENSG00000212670	GRCh37	1	54569968	54571750	393	393	0	0	0	0	0	0	0	0	1	1	NA	NA
AL162389.1	ENSG00000214645	GRCh37	9	110539471	110540419	375	375	0	0	0	0	0	0	0	0	1	1	NA	NA
AL162407.1	ENSG00000234631	GRCh37	10	115674530	115676949	372	372	0	0	0	0	0	0	0	0	1	1	NA	NA
AL162424.2	ENSG00000269738	GRCh37	9	125148344	125148928	87	87	0	0	14	8	0	0	26	5	0.105438605	0.68495616	0	0
AL162431.1	ENSG00000234237	GRCh37	1	180941695	180949868	168	168	0	0	0	0	0	0	0	0	1	1	NA	NA
AL162458.2	ENSG00000267869	GRCh37	20	44624452	44625065	129	129	0	0	0	0	0	0	0	0	1	1	NA	NA
AL353354.1	ENSG00000215902	GRCh37	1	28527013	28527152	66	66	0	0	0	0	0	0	0	0	1	1	NA	NA
AL353354.2	ENSG00000269804	GRCh37	1	28527070	28527419	147	147	0	0	0	0	0	0	0	0	1	1	NA	NA
AL353583.1	ENSG00000269879	GRCh37	10	24770273	24770632	360	360	0	0	0	0	0	0	0	0	1	1	NA	NA
AL353608.1	ENSG00000228537	GRCh37	9	70866135	70866572	438	438	0	0	0	0	0	0	0	0	1	1	NA	NA
AL353791.1	ENSG00000227921	GRCh37	9	40028620	40032417	122	122	0	0	0	0	0	0	0	0	1	1	NA	NA
AL354718.1	ENSG00000268578	GRCh37	9	45441273	45441542	270	270	0	0	0	0	0	0	0	0	1	1	NA	NA
AL354808.2	ENSG00000269591	GRCh37	13	20268547	20269240	183	183	0	0	0	0	0	0	0	0	1	1	NA	NA
AL354898.1	ENSG00000215428	GRCh37	9	133274029	133282639	990	990	1	1	0	0	2	2	0	0	0.377958304	0.026307842	0	0
AL354993.1	ENSG00000227164	GRCh37	20	52105495	52106164	225	225	0	0	0	0	0	0	0	0	1	1	NA	NA
AL355149.1	ENSG00000197511	GRCh37	1	16862255	16864669	396	396	0	0	0	0	0	0	0	0	1	1	NA	NA
AL355149.3	ENSG00000268674	GRCh37	1	16865561	16866070	510	510	0	0	0	0	0	0	0	0	1	1	NA	NA
AL355312.1	ENSG00000268592	GRCh37	6	150183733	150185472	447	447	0	0	0	0	0	0	0	0	1	1	NA	NA
AL355390.1	ENSG00000177596	GRCh37	13	74987094	74993252	435	435	0	0	0	0	1	1	0	0	1	1	0	0
AL355490.1	ENSG00000224474	GRCh37	10	99179228	99185831	207	207	0	0	0	0	0	0	0	0	1	1	NA	NA
AL355531.2	ENSG00000268421	GRCh37	10	131308884	131309525	642	642	0	0	0	0	0	0	0	0	1	1	NA	NA
AL356215.1	ENSG00000269766	GRCh37	11	35150091	35150215	30	30	0	0	0	0	0	0	0	0	1	1	NA	NA
AL356356.1	ENSG00000225996	GRCh37	1	150521897	150524367	465	465	0	0	0	0	0	0	0	0	1	1	NA	NA
AL357673.1	ENSG00000248835	GRCh37	1	54635333	54637997	381	381	0	0	0	0	0	0	0	0	1	1	NA	NA
AL358113.1	ENSG00000269295	GRCh37	9	71869331	71869642	312	312	0	0	0	0	0	0	0	0	1	1	NA	NA
AL358333.1	ENSG00000267802	GRCh37	14	52436014	52436247	234	234	0	0	0	0	0	0	0	0	1	1	NA	NA
AL358813.2	ENSG00000203815	GRCh37	1	149675978	149676609	510	510	0	0	0	0	0	0	0	0	1	1	NA	NA
AL358933.1	ENSG00000269293	GRCh37	6	28089573	28105071	465	465	2	2	139	54	0	0	53	18	0.033417469	0.160673707	1.284207182	0.976241539
AL358938.1	ENSG00000269783	GRCh37	10	99627889	99631294	771	771	0	0	0	0	0	0	0	0	1	1	NA	NA
AL359091.2	ENSG00000268211	GRCh37	9	131062367	131064212	426	426	0	0	0	0	0	0	0	0	1	1	NA	NA
AL359195.1	ENSG00000204038	GRCh37	10	82009466	82013395	843	843	4	4	0	0	2	2	0	0	0.020406831	5.11E-06	0	0
AL359546.2	ENSG00000267850	GRCh37	10	31304270	31325816	162	162	0	0	0	0	0	0	0	0	1	1	NA	NA
AL359693.1	ENSG00000269494	GRCh37	6	82262307	82262537	231	231	0	0	0	0	0	0	0	0	1	1	NA	NA
AL359878.1	ENSG00000205740	GRCh37	10	1017097	1034281	432	432	3	3	0	0	0	0	0	0	0.053992281	8.19E-05	0	0
AL360004.1	ENSG00000196979	GRCh37	9	132902889	132906498	570	570	2	2	0	0	0	0	0	0	0.142852479	0.001384205	0	0
AL360181.1	ENSG00000268882	GRCh37	10	135192720	135193102	105	105	0	0	0	0	0	0	0	0	1	1	NA	NA
AL365202.1	ENSG00000203286	GRCh37	9	3452305	3469181	312	312	0	0	0	0	0	0	0	0	1	1	NA	NA
AL390778.1	ENSG00000269408	GRCh37	9	138150512	138151275	735	735	0	0	0	0	0	0	0	0	1	1	NA	NA
AL391137.1	ENSG00000179251	GRCh37	10	47151363	47151848	486	486	0	0	0	0	0	0	0	0	1	1	NA	NA
AL391152.1	ENSG00000212928	GRCh37	14	57671888	57673291	171	171	0	0	0	0	0	0	0	0	1	1	NA	NA
AL391421.1	ENSG00000204049	GRCh37	10	79626633	79629368	378	378	1	1	3	2	0	0	4	3	0.200495444	0.097035377	1.529641423	1.958933511
AL441883.1	ENSG00000268059	GRCh37	6	13615728	13621126	324	324	0	0	71	34	0	0	35	13	0.046057552	0.14674912	0	0
AL445665.1	ENSG00000176134	GRCh37	9	69650263	69660358	279	279	0	0	0	0	0	0	0	0	1	1	NA	NA
AL445665.2	ENSG00000233773	GRCh37	9	69731594	69734116	558	558	0	0	0	0	0	0	0	0	1	1	NA	NA
AL445989.1	ENSG00000226974	GRCh37	13	64320934	64321323	390	390	0	0	0	0	0	0	0	0	1	1	NA	NA
AL450307.1	ENSG00000189275	GRCh37	10	133604734	133622535	477	477	0	0	0	0	0	0	0	0	1	1	NA	NA
AL450386.1	ENSG00000269577	GRCh37	10	1552221	1554498	570	570	0	0	0	0	0	0	0	0	1	1	NA	NA
AL513478.1	ENSG00000232866	GRCh37	9	43135095	43135514	420	420	0	0	0	0	0	0	0	0	1	1	NA	NA
AL583828.1	ENSG00000187461	GRCh37	6	13469513	13486415	411	411	0	0	39	18	1	1	11	5	0.062827418	0.348500533	2.959850402	2.255011766
AL589739.1	ENSG00000269753	GRCh37	1	2258581	2259042	462	462	0	0	0	0	0	0	0	0	1	1	NA	NA
AL589765.1	ENSG00000240510	GRCh37	1	151682909	151702070	414	414	0	0	0	0	0	0	0	0	1	1	NA	NA
AL590235.1	ENSG00000268781	GRCh37	4	3511523	3511678	156	156	0	0	0	0	0	0	0	0	1	1	NA	NA
AL590452.1	ENSG00000268172	GRCh37	1	144989309	144991365	381	381	0	0	0	0	0	0	0	0	1	1	NA	NA
AL590483.1	ENSG00000268146	GRCh37	1	244227632	244231211	489	489	0	0	0	0	0	0	0	0	1	1	NA	NA
AL590489.2	ENSG00000269428	GRCh37	6	107579735	107584816	267	267	0	0	0	0	0	0	0	0	1	1	NA	NA
AL590560.1	ENSG00000269620	GRCh37	1	159879884	159880159	276	276	0	0	0	0	0	0	0	0	1	1	NA	NA
AL590708.2	ENSG00000232850	GRCh37	9	130890612	130891481	696	696	0	0	0	0	0	0	0	0	1	1	NA	NA
AL590710.2	ENSG00000269369	GRCh37	9	136566925	136570642	633	633	0	0	14	9	0	0	6	4	0.105438605	0.68495616	0	0
AL590714.1	ENSG00000268387	GRCh37	1	161190160	161192296	231	231	2	2	38	13	1	1	14	6	0.063873047	0.198245009	0.05650964	0.056277688
AL590822.1	ENSG00000203301	GRCh37	1	2143360	2145620	654	654	0	0	0	0	0	0	0	0	1	1	NA	NA
AL590822.2	ENSG00000269554	GRCh37	1	2121237	2123179	543	543	0	0	0	0	0	0	0	0	1	1	NA	NA
AL590867.1	ENSG00000213121	GRCh37	6	153552455	153668623	888	888	0	0	0	0	0	0	0	0	1	1	NA	NA
AL591025.1	ENSG00000214239	GRCh37	6	159047471	159049322	66	66	0	0	0	0	0	0	0	0	1	1	NA	NA
AL591379.1	ENSG00000236774	GRCh37	9	66948257	66950779	546	546	0	0	0	0	0	0	0	0	1	1	NA	NA
AL591479.1	ENSG00000269337	GRCh37	9	70646589	70648956	282	282	0	0	0	0	0	0	0	0	1	1	NA	NA
AL591684.1	ENSG00000215020	GRCh37	10	48255279	48279199	486	486	0	0	0	0	0	0	0	0	1	1	NA	NA
AL591806.1	ENSG00000268154	GRCh37	1	161035655	161035943	150	150	0	0	0	0	0	0	0	0	1	1	NA	NA
AL591845.1	ENSG00000116883	GRCh37	1	36789335	36794818	324	324	0	0	0	0	0	0	0	0	1	1	NA	NA
AL592284.1	ENSG00000231360	GRCh37	1	144339738	144521058	807	807	0	0	0	0	0	0	0	0	1	1	NA	NA
AL596220.1	ENSG00000268662	GRCh37	1	186364123	186365908	135	135	0	0	0	0	0	0	0	0	1	1	NA	NA
AL603965.1	ENSG00000215033	GRCh37	10	47746962	47770871	486	486	1	1	12	5	1	1	23	5	0.112448775	0.247268106	0.196198886	0.555253038
AL606500.1	ENSG00000268141	GRCh37	1	154585067	154585190	21	21	0	0	0	0	0	0	0	0	1	1	NA	NA
AL626787.1	ENSG00000267884	GRCh37	1	166026679	166028709	396	396	0	0	0	0	0	0	0	0	1	1	NA	NA
AL627171.1	ENSG00000197502	GRCh37	14	50300810	50311552	60	60	0	0	15	8	0	0	15	10	0.10186588	0.666690708	0	0
AL627171.2	ENSG00000269832	GRCh37	14	50291993	50293258	210	210	0	0	14	7	0	0	6	5	0.105438605	0.68495616	0	0
AL627309.1	ENSG00000268020	GRCh37	1	53049	54936	126	126	0	0	0	0	0	0	0	0	1	1	NA	NA
AL645608.1	ENSG00000268179	GRCh37	1	861264	866445	336	336	1	1	93	34	1	1	33	15	0.040801395	0.200237021	0.505188332	0.07742697
AL645608.2	ENSG00000269308	GRCh37	1	818043	819983	57	57	0	0	0	0	0	0	0	0	1	1	NA	NA
AL645728.1	ENSG00000215014	GRCh37	1	1510355	1511373	303	303	0	0	0	0	0	0	0	0	1	1	NA	NA
AL645730.2	ENSG00000227839	GRCh37	1	50459990	50461874	324	324	0	0	0	0	0	0	0	0	1	1	NA	NA
AL645922.1	ENSG00000268923	GRCh37	6	31973945	31974881	69	69	0	0	0	0	0	0	0	0	1	1	NA	NA
AL646016.1	ENSG00000268365	GRCh37	1	240629183	240643504	69	69	0	0	5	5	0	0	4	1	0.175141312	0.873590966	0	0
AL669831.1	ENSG00000269831	GRCh37	1	738532	739137	129	129	0	0	0	0	0	0	0	0	1	1	NA	NA
AL691479.2	ENSG00000268888	GRCh37	1	230451436	230464376	474	474	0	0	19	16	2	2	26	13	0.09048136	0.598371513	2.131817889	1.47165558
AL713998.1	ENSG00000227706	GRCh37	6	68598594	68599231	132	132	0	0	0	0	0	0	0	0	1	1	NA	NA
AL807752.1	ENSG00000268996	GRCh37	9	139980807	139981121	315	315	0	0	0	0	0	0	0	0	1	1	NA	NA
AL928970.1	ENSG00000267844	GRCh37	9	11056	11620	546	546	0	0	0	0	0	0	0	0	1	1	NA	NA
AL929472.1	ENSG00000230610	GRCh37	1	38292232	38293886	45	45	0	0	0	0	0	0	0	0	1	1	NA	NA
AL953854.2	ENSG00000236029	GRCh37	9	47295855	47314322	872	902	0	0	0	0	0	0	0	0	1	1	NA	NA
AL953889.1	ENSG00000204804	GRCh37	9	45727440	45727852	381	381	0	0	0	0	0	0	0	0	1	1	NA	NA
ALAD	ENSG00000148218	GRCh37	9	116148597	116163613	993	1020	2	2	171	53	1	1	110	32	0.029854599	0.101852303	0.042978511	-0.061318525
ALAS1	ENSG00000023330	GRCh37	3	52232102	52248343	1923	2010	0	0	0	0	0	0	0	0	1	1	NA	NA
ALB	ENSG00000163631	GRCh37	4	74262831	74287129	1830	1922	7	7	321	90	3	3	264	53	0.022140211	0.120577194	0.943542122	1.271646111
ALCAM	ENSG00000170017	GRCh37	3	105085753	105295744	1752	1753	2	2	230	76	1	1	87	33	0.025261171	0.037178392	0.049702609	0.047681198
ALDH16A1	ENSG00000161618	GRCh37	19	49956426	49974305	2409	2409	11	11	454	152	3	3	283	80	0.018669097	0.107781158	1.821597269	2.438345417
ALDH18A1	ENSG00000059573	GRCh37	10	97365696	97416463	2388	2388	7	7	246	101	5	5	138	50	0.025425664	0.148720181	0.162423774	0.014185869
ALDH1A1	ENSG00000165092	GRCh37	9	75515578	75695358	1506	1506	6	6	151	51	2	2	117	37	0.032120267	0.116434701	1.169531229	1.205282871
ALDH1A2	ENSG00000128918	GRCh37	15	58245622	58790065	1557	1641	8	8	367	142	5	5	191	72	0.020690408	0.109503622	0.099215997	-0.004278559
ALDH1A3	ENSG00000184254	GRCh37	15	101402129	101456831	1539	1764	4	4	136	60	3	3	144	40	0.034182206	0.1941883	0.20120096	0.43504138
ALDH1B1	ENSG00000137124	GRCh37	9	38392661	38398658	1554	1554	8	8	321	107	2	2	78	48	0.022233358	0.133263339	0.001254956	0.046444314
ALDH1L1	ENSG00000144908	GRCh37	3	125822412	125916837	2709	2889	14	14	592	179	6	6	270	93	0.016315709	0.088365889	0.016020659	0.185216513
ALDH1L2	ENSG00000136010	GRCh37	12	105413568	105478355	2772	2793	10	10	380	129	1	1	122	62	0.02045293	0.123354077	1.665981877	1.994649809
ALDH2	ENSG00000111275	GRCh37	12	112204691	112247782	1554	1554	5	5	197	82	1	1	124	39	0.028396176	0.172005456	1.355529528	1.980362358
ALDH3A1	ENSG00000108602	GRCh37	17	19641297	19652256	1362	1362	4	4	455	83	3	3	160	54	0.01728542	0.004040365	0.916986321	0.430593756
ALDH3A2	ENSG00000072210	GRCh37	17	19551449	19580911	1527	1709	7	7	241	90	4	4	155	35	0.025684553	0.148040276	0.034992394	0.173988132
ALDH3B2	ENSG00000132746	GRCh37	11	67429633	67448671	1158	1199	9	9	530	100	0	0	141	45	0.016823258	0.038367643	4.214265194	4.324557672
ALDH4A1	ENSG00000159423	GRCh37	1	19197926	19229275	1692	1705	3	3	235	98	1	1	121	41	0.025364481	0.071337454	0.15006922	0.188224752
ALDH5A1	ENSG00000112294	GRCh37	6	24495080	24537435	1647	1647	5	5	201	72	0	0	80	30	0.028104956	0.170281703	3.315583122	3.98321215
ALDH6A1	ENSG00000119711	GRCh37	14	74523553	74551196	1608	1608	7	7	188	74	1	1	108	35	0.028853936	0.115237593	2.290579832	2.634465535
ALDH7A1	ENSG00000164904	GRCh37	5	125877533	125931110	1620	1701	4	4	280	92	7	7	177	31	0.023261022	0.067090116	2.710563706	1.442899711
ALDH8A1	ENSG00000118514	GRCh37	6	135238528	135271260	1464	1464	6	6	220	88	7	7	293	40	0.026885778	0.160467618	0.054995893	0.107527946
ALDH9A1	ENSG00000143149	GRCh37	1	165631453	165668100	1557	1557	5	5	290	73	2	2	67	29	0.023063245	0.09251811	0.386481661	0.076245147
ALDOA	ENSG00000149925	GRCh37	16	30064411	30081778	1095	1356	3	3	178	75	3	3	185	44	0.029586786	0.146456864	0.0021953	0.015189723
ALDOB	ENSG00000136872	GRCh37	9	104182860	104198105	1095	1117	4	4	189	69	3	3	99	32	0.028892161	0.167419629	0.210745408	0.029428773
ALDOC	ENSG00000109107	GRCh37	17	26900133	26904282	1095	1095	4	4	140	61	0	0	79	21	0.033695313	0.195077595	3.538840464	3.893213498
ALG1	ENSG00000033011	GRCh37	16	5083703	5137380	1395	1395	8	8	510	177	7	7	185	85	0.017045136	0.030424893	2.689114508	1.403856149
ALG10	ENSG00000139133	GRCh37	12	34175216	34182629	1422	1434	2	2	150	64	1	1	113	26	0.032072088	0.138698466	0.115241023	-0.038375246
ALG10B	ENSG00000175548	GRCh37	12	38710380	38717784	1422	1434	2	2	297	74	2	2	55	17	0.021726703	0.010096852	2.519594705	2.396796712
ALG11	ENSG00000253710	GRCh37	13	52586534	52603800	1479	1479	3	3	341	109	4	4	133	48	0.020363589	0.012274237	2.539543074	1.816127528
ALG12	ENSG00000182858	GRCh37	22	50296867	50312106	1467	1597	9	9	301	121	8	8	172	75	0.022973578	0.128827605	0.784087775	0.391840213
ALG14	ENSG00000172339	GRCh37	1	95448297	95538501	651	651	0	0	0	0	0	0	0	0	1	1	NA	NA
ALG1L	ENSG00000189366	GRCh37	3	125648118	125655882	564	564	1	1	84	35	0	0	40	12	0.043046981	0.23093024	0.775114658	1.150081262
ALG2	ENSG00000119523	GRCh37	9	101978708	101984238	1251	1320	1	1	107	58	3	3	120	41	0.037871737	0.15758071	0.81668553	0.107339941
ALG3	ENSG00000214160	GRCh37	3	183960089	183967336	1317	1445	2	2	197	82	2	2	168	39	0.027590811	0.066740138	0.025055107	-0.001343846
ALG5	ENSG00000120697	GRCh37	13	37523912	37574398	975	1047	2	2	122	57	3	3	29	18	0.035822673	0.196744365	3.853813879	3.507197895
ALG6	ENSG00000088035	GRCh37	1	63833261	63904233	1524	1530	4	4	116	59	1	1	118	27	0.036923445	0.179971346	1.940357683	2.30693861
ALG8	ENSG00000159063	GRCh37	11	77811982	77850706	1581	1797	4	4	270	77	1	1	115	34	0.023751217	0.076167756	0.248185625	0.454043254
ALG9	ENSG00000086848	GRCh37	11	111652919	111742305	1344	1382	3	3	213	65	2	2	153	32	0.02680801	0.096647851	0.006621909	0.024449043
ALK	ENSG00000171094	GRCh37	2	29415640	30144432	4863	5118	13	13	625	259	11	11	441	153	0.015726247	0.062088795	0.191018348	0.008004757
ALKBH1	ENSG00000100601	GRCh37	14	78138747	78174363	1170	1170	6	6	199	86	2	2	65	24	0.028253482	0.157676065	0.000598172	0.000457012
ALKBH2	ENSG00000189046	GRCh37	12	109525993	109531436	786	788	1	1	110	50	0	0	49	22	0.037315564	0.149343786	0.734060352	1.092666049
ALKBH3	ENSG00000166199	GRCh37	11	43902361	43941816	861	1007	7	7	119	62	1	1	39	21	0.034651439	0.034985933	0.707395596	0.967562694
ALKBH4	ENSG00000160993	GRCh37	7	102096685	102105323	909	909	5	5	142	56	2	2	82	31	0.033335464	0.155232472	0.196214981	0.550324403
ALKBH5	ENSG00000091542	GRCh37	17	18086392	18113268	1185	1185	3	3	61	32	3	3	175	35	0.050348581	0.152969057	1.549205049	1.358045168
ALKBH6	ENSG00000239382	GRCh37	19	36500022	36505145	801	833	0	0	65	30	0	0	48	20	0.048238703	0.172586072	0	0
ALKBH7	ENSG00000125652	GRCh37	19	6372444	6375042	666	687	0	0	0	0	0	0	0	0	1	1	NA	NA
ALKBH8	ENSG00000137760	GRCh37	11	107373452	107436472	1995	2036	11	11	162	50	4	4	81	16	0.027776443	0.005453464	0.294199586	0.661231369
ALLC	ENSG00000151360	GRCh37	2	3705785	3750261	1176	1176	5	5	186	68	1	1	83	30	0.029236689	0.175014615	0.62227878	1.085038635
ALMS1	ENSG00000116127	GRCh37	2	73612886	73837920	12504	12519	33	33	1890	698	27	27	808	261	0.008336993	0.001288006	5.88232681	2.718546582
ALOX12	ENSG00000108839	GRCh37	17	6899384	6914055	1992	1992	2	2	202	104	1	1	75	34	0.027203599	0.061270216	0.056335906	0.056419534
ALOX12B	ENSG00000179477	GRCh37	17	7975954	7991021	2106	2106	3	3	331	126	4	4	129	57	0.020737611	0.014721169	2.541356282	1.818744831
ALOX15	ENSG00000161905	GRCh37	17	4534197	4545589	1989	2112	11	11	444	119	5	5	188	56	0.018893458	0.111190955	0.016709586	0.034338104
ALOX15B	ENSG00000179593	GRCh37	17	7942335	7952452	2031	2031	8	8	243	99	2	2	114	43	0.025505946	0.125929184	0.695007727	1.148945163
ALOX5	ENSG00000012779	GRCh37	10	45869661	45941561	2025	2025	3	3	189	112	4	4	148	63	0.028637622	0.129854077	0.48215528	0.257822237
ALOX5AP	ENSG00000132965	GRCh37	13	31309645	31338556	486	486	4	4	97	28	0	0	41	10	0.040139411	0.150936045	2.772452683	3.105152864
ALOXE3	ENSG00000179148	GRCh37	17	7999218	8022365	2532	2687	9	9	371	109	4	4	105	51	0.020662272	0.121372399	0.514045059	0.276998102
ALPI	ENSG00000163295	GRCh37	2	233320833	233324742	1587	1587	7	7	331	107	5	5	251	52	0.02177116	0.11354851	0.010254883	0.120440089
ALPK1	ENSG00000073331	GRCh37	4	113206665	113363776	3735	3735	5	5	549	200	5	5	251	88	0.01553203	0.001969821	1.473913072	0.543504332
ALPK2	ENSG00000198796	GRCh37	18	56148479	56296189	6513	6513	10	10	832	324	11	11	472	138	0.012528061	0.001342405	2.241610393	1.164242291
ALPK3	ENSG00000136383	GRCh37	15	85359911	85416713	5724	5724	21	21	1008	332	8	8	472	128	0.012277246	0.034824796	0.24928861	0.718287247
ALPL	ENSG00000162551	GRCh37	1	21835858	21904905	1575	1575	6	6	232	88	5	5	176	57	0.026171856	0.158247929	0.023354055	-0.010422458
ALPP	ENSG00000163283	GRCh37	2	233243244	233247599	1608	1608	6	6	279	69	5	5	172	40	0.023752611	0.130991137	0.238652078	0.082452671
ALPPL2	ENSG00000163286	GRCh37	2	233271553	233275424	1599	1599	2	2	195	68	2	2	100	36	0.02774961	0.069038309	0.431761207	0.433128617
ALS2	ENSG00000003393	GRCh37	2	202565277	202645912	4974	5145	1	1	63	36	0	0	26	10	0.049982168	0.306723952	0.686407702	1.031267534
ALS2CL	ENSG00000178038	GRCh37	3	46710487	46735194	2862	2862	11	11	727	200	6	6	314	91	0.013995382	0.010829402	0.202906021	0.00887059
ALS2CR11	ENSG00000155754	GRCh37	2	202352148	202483901	5463	5610	11	11	107	39	4	4	49	16	0.029362098	0.000358491	0.147652499	0.423415136
ALS2CR12	ENSG00000155749	GRCh37	2	202152994	202222121	1338	1338	3	3	222	80	2	2	47	21	0.02619365	0.085651139	1.36842531	1.034257973
ALS2CR8	ENSG00000138380	GRCh37	2	203776937	203851060	2178	2318	8	8	277	93	3	3	188	36	0.0239591	0.138800429	0.812646614	1.346490745
ALX1	ENSG00000180318	GRCh37	12	85673885	85695562	981	981	1	1	38	28	1	1	45	17	0.064572729	0.36735982	0.01393933	0.159030866
ALX3	ENSG00000156150	GRCh37	1	110602616	110613234	1032	1032	0	0	0	0	0	0	0	0	1	1	NA	NA
ALX4	ENSG00000052850	GRCh37	11	44281994	44331716	1236	1236	3	3	171	64	1	1	139	38	0.030233815	0.157213691	0.666856833	0.681039759
ALYREF	ENSG00000183684	GRCh37	17	79845713	79849462	795	795	0	0	30	12	0	0	72	25	0.071828451	0.444476501	0	0
AMACR	ENSG00000242110	GRCh37	5	33986283	34008220	1185	1315	4	4	226	88	1	1	144	33	0.026238793	0.124213465	0.817053612	1.13112936
AMBN	ENSG00000178522	GRCh37	4	71457973	71473005	1344	1344	10	10	295	80	3	3	121	35	0.023100154	0.10501892	0.231352475	0.445206319
AMBP	ENSG00000106927	GRCh37	9	116822407	116840752	1059	1196	3	3	199	72	4	4	88	45	0.027838414	0.115404377	2.038749545	1.420174363
AMBRA1	ENSG00000110497	GRCh37	11	46417964	46615675	3627	3897	12	12	410	170	6	6	263	88	0.019689887	0.112642473	0.248197292	0.748952987
AMD1	ENSG00000123505	GRCh37	6	111195973	111216916	1005	1005	1	1	54	32	0	0	25	16	0.05408604	0.336183013	0.755127511	1.117439538
AMDHD1	ENSG00000139344	GRCh37	12	96337071	96362370	1281	1281	1	1	106	45	0	0	50	22	0.038062178	0.160398923	0.769825994	1.146853942
AMDHD2	ENSG00000162066	GRCh37	16	2570358	2581423	1785	1823	8	8	354	133	3	3	298	92	0.021103115	0.117339912	1.553714347	2.193815384
AMFR	ENSG00000159461	GRCh37	16	56395364	56459450	1932	2028	3	3	165	45	2	2	67	19	0.030818023	0.166418155	0.276472446	0.151105805
AMH	ENSG00000104899	GRCh37	19	2248666	2252072	1683	1683	0	0	0	0	0	0	0	0	1	1	NA	NA
AMHR2	ENSG00000135409	GRCh37	12	53817639	53825318	1722	1723	7	7	215	102	1	1	137	36	0.027134158	0.137685005	2.70858356	3.030742258
AMICA1	ENSG00000160593	GRCh37	11	118064455	118095809	1185	1198	5	5	204	73	1	1	38	26	0.027891271	0.168790576	0.00404404	0.023458266
AMIGO1	ENSG00000181754	GRCh37	1	110046797	110052360	1482	1482	0	0	0	0	0	0	0	0	1	1	NA	NA
AMIGO2	ENSG00000139211	GRCh37	12	47469490	47473734	1569	1569	3	3	178	57	2	2	78	34	0.029586786	0.146456864	0.20001838	0.098650621
AMIGO3	ENSG00000176020	GRCh37	3	49754267	49761349	1515	1515	9	9	515	175	2	2	204	86	0.017124619	0.044639921	0.60592102	0.726748544
AMMECR1L	ENSG00000144233	GRCh37	2	128619204	128643496	933	933	0	0	0	0	0	0	0	0	1	1	NA	NA
AMN	ENSG00000166126	GRCh37	14	103388993	103399933	1362	1362	1	1	87	43	1	1	104	15	0.042261088	0.220459812	0.015741467	0.165766824
AMN1	ENSG00000151743	GRCh37	12	31824071	31882108	777	951	0	0	0	0	0	0	0	0	1	1	NA	NA
AMOTL1	ENSG00000166025	GRCh37	11	94439597	94609918	2871	3007	6	6	393	156	6	6	273	71	0.019537554	0.045272616	0.38891912	0.16583559
AMOTL2	ENSG00000114019	GRCh37	3	134074716	134094321	2343	2517	0	0	0	0	0	0	0	0	1	1	NA	NA
AMPD1	ENSG00000116748	GRCh37	1	115215719	115238239	2343	2343	7	7	373	126	0	0	187	51	0.020356056	0.082839609	5.645601637	5.959961128
AMPD2	ENSG00000116337	GRCh37	1	110158726	110174673	2640	2864	16	16	214	121	5	5	204	79	0.021941851	0.000474654	5.293775433	5.53795824
AMPD3	ENSG00000133805	GRCh37	11	10329860	10529126	2331	2347	7	7	379	139	1	1	189	61	0.020169786	0.078602029	1.814989372	2.155739557
AMPH	ENSG00000078053	GRCh37	7	38423305	38671167	2088	2610	5	5	182	71	2	2	179	26	0.029557792	0.17541592	1.255386901	1.918810478
AMT	ENSG00000145020	GRCh37	3	49454211	49460186	1212	1236	4	4	250	78	5	5	97	35	0.024809011	0.096576451	2.91810191	1.741622132
AMTN	ENSG00000187689	GRCh37	4	71384257	71398459	630	630	0	0	111	37	2	2	62	14	0.036306976	0.049778359	4.063828253	2.897749367
AMY1A	ENSG00000237763	GRCh37	1	104197912	104207173	1536	1536	0	0	0	0	0	0	0	0	1	1	NA	NA
AMY1B	ENSG00000174876	GRCh37	1	104230037	104239302	1536	1536	0	0	0	0	0	0	0	0	1	1	NA	NA
AMY1C	ENSG00000187733	GRCh37	1	104293028	104301312	1536	1536	0	0	0	0	0	0	0	0	1	1	NA	NA
AMY2A	ENSG00000243480	GRCh37	1	104159999	104168402	1536	1536	0	0	0	0	0	0	0	0	1	1	NA	NA
AMY2B	ENSG00000240038	GRCh37	1	104096437	104122156	1536	1536	1	1	15	11	0	0	43	7	0.101368609	0.280627103	2.656696079	3.421259773
AMZ1	ENSG00000174945	GRCh37	7	2719156	2804759	1497	1497	6	6	555	179	2	2	534	116	0.015684902	0.004386912	1.928191386	1.89576113
AMZ2	ENSG00000196704	GRCh37	17	66243715	66253297	1083	1171	5	5	219	55	0	0	105	21	0.026879231	0.159140698	3.880188199	4.603586093
ANAPC1	ENSG00000153107	GRCh37	2	112523848	112642267	5835	5870	3	3	227	85	1	1	165	38	0.02586699	0.079924003	0.504978246	0.533936195
ANAPC10	ENSG00000164162	GRCh37	4	145888264	146019693	558	612	0	0	9	8	0	0	5	4	0.13131527	0.784069646	0	0
ANAPC11	ENSG00000141552	GRCh37	17	79848666	79858867	591	719	0	0	114	32	2	2	96	28	0.035786816	0.04590135	3.108644502	2.149158574
ANAPC13	ENSG00000129055	GRCh37	3	134196548	134205558	225	225	1	1	37	16	1	1	5	3	0.065437512	0.367746897	1.616494017	0.863895513
ANAPC15	ENSG00000110200	GRCh37	11	71817424	71823826	366	686	1	1	45	13	0	0	21	13	0.0593216	0.358604939	0.759000653	1.13305311
ANAPC16	ENSG00000166295	GRCh37	10	73975787	73995472	333	333	0	0	0	0	0	0	0	0	1	1	NA	NA
ANAPC2	ENSG00000176248	GRCh37	9	140069236	140082989	2469	2469	5	5	311	134	7	7	341	104	0.022161109	0.073968404	0.172983341	-0.029211531
ANAPC4	ENSG00000053900	GRCh37	4	25378835	25420120	2427	2430	1	1	94	41	1	1	59	17	0.040571367	0.196970757	0.106074154	-0.05556393
ANAPC5	ENSG00000089053	GRCh37	12	121746048	121837699	2268	2476	8	8	205	88	3	3	148	64	0.027514804	0.094587038	0.990561013	1.536378318
ANAPC7	ENSG00000196510	GRCh37	12	110810705	110841535	1800	1832	8	8	83	50	1	1	83	32	0.036646378	0.002839275	5.91759681	6.594542231
ANG	ENSG00000214274	GRCh37	14	21152336	21167130	444	444	0	0	147	25	1	1	79	5	0.03113557	0.018813047	2.093987407	1.502370894
ANGEL1	ENSG00000013523	GRCh37	14	77253588	77292589	2013	2088	0	0	0	0	0	0	0	0	1	1	NA	NA
ANGEL2	ENSG00000174606	GRCh37	1	213165524	213189168	1635	1642	5	5	120	61	1	1	47	20	0.036000034	0.125080663	0.420385298	0.806859445
ANGPT1	ENSG00000154188	GRCh37	8	108261721	108510283	1497	1497	6	6	131	60	1	1	58	25	0.034146999	0.08826233	0.987842114	1.051938511
ANGPT2	ENSG00000091879	GRCh37	8	6357172	6420930	1491	1544	4	4	207	95	1	1	132	43	0.027522683	0.147033482	0.817650774	1.123527069
ANGPT4	ENSG00000101280	GRCh37	20	853296	896977	1512	1512	5	5	235	88	2	2	136	39	0.025892301	0.145808689	0.200927454	0.554931637
ANGPTL1	ENSG00000116194	GRCh37	1	178818840	178840187	1476	1476	5	5	174	73	3	3	191	33	0.03022698	0.174998012	0.694030561	1.278538927
ANGPTL2	ENSG00000136859	GRCh37	9	129849611	129885162	1482	1482	4	4	196	77	7	7	157	51	0.028339854	0.159782241	1.579962771	0.699040586
ANGPTL3	ENSG00000132855	GRCh37	1	63063158	63071830	1383	1383	1	1	54	20	0	0	18	6	0.05408604	0.336183013	0.570783923	0.862098933
ANGPTL4	ENSG00000167772	GRCh37	19	8428173	8439257	1221	1257	4	4	136	64	1	1	65	21	0.034182206	0.1941883	0.370553995	0.600712317
ANGPTL5	ENSG00000187151	GRCh37	11	101761405	101787253	1167	1167	6	6	191	75	2	2	104	25	0.028819508	0.154151214	0.379657045	0.46074377
ANGPTL6	ENSG00000130812	GRCh37	19	10203014	10213472	1413	1413	8	8	285	74	1	1	32	13	0.023624123	0.139529457	0.009672879	0.007171648
ANGPTL7	ENSG00000171819	GRCh37	1	11249398	11256038	1041	1041	0	0	0	0	0	0	0	0	1	1	NA	NA
ANHX	ENSG00000227059	GRCh37	12	133794898	133812681	1140	1140	0	0	0	0	0	0	0	0	1	1	NA	NA
ANK1	ENSG00000029534	GRCh37	8	41510739	41754280	5694	6114	15	15	804	323	8	8	605	183	0.013626996	0.027950224	0.627405784	1.31294361
ANK2	ENSG00000145362	GRCh37	4	113739265	114304896	11874	12780	1	1	20	11	1	1	11	6	0.088426912	0.321763709	0.164988621	-0.053054666
ANK3	ENSG00000151150	GRCh37	10	61788159	62493248	13134	13920	38	38	1521	554	15	15	754	288	0.010171222	0.052336534	0.563146732	1.434781786
ANKAR	ENSG00000151687	GRCh37	2	190539016	190625919	4305	4338	16	16	599	247	6	6	423	85	0.016292796	0.098052883	1.861874035	2.284713717
ANKDD1A	ENSG00000166839	GRCh37	15	65204101	65251042	1569	1682	7	7	281	94	7	7	265	52	0.023765773	0.143031143	0.011726523	0.029106296
ANKDD1B	ENSG00000189045	GRCh37	5	74907301	74967671	1587	1587	4	4	0	0	1	1	0	0	0.020406831	5.11E-06	0	0
ANKFN1	ENSG00000153930	GRCh37	17	54188319	54589020	2292	3554	0	0	0	0	0	0	0	0	1	1	NA	NA
ANKFY1	ENSG00000185722	GRCh37	17	4067201	4167274	3513	3741	5	5	368	153	6	6	428	99	0.020068198	0.036313468	0.002634734	0.1069176
ANKH	ENSG00000154122	GRCh37	5	14704910	14871887	1479	1479	4	4	162	64	3	3	158	52	0.031304801	0.190084002	0.116892785	0.326810033
ANKHD1	ENSG00000131503	GRCh37	5	139781399	139929163	7854	8082	0	0	0	0	0	0	0	0	1	1	NA	NA
ANKHD1-EIF4EBP3	ENSG00000254996	GRCh37	5	139781493	139929154	7854	7905	0	0	0	0	0	0	0	0	1	1	NA	NA
ANKIB1	ENSG00000001629	GRCh37	7	91875548	92030698	3270	3270	10	10	335	106	5	5	151	47	0.021776324	0.122158919	0.034350834	0.002141056
ANKK1	ENSG00000170209	GRCh37	11	113258513	113271140	2298	2298	8	8	352	122	2	2	202	56	0.02116815	0.118487885	1.263311542	1.832058951
ANKLE1	ENSG00000160117	GRCh37	19	17392454	17398455	1848	2173	7	7	368	98	3	3	145	39	0.020514105	0.086429819	0.014383508	0.010634207
ANKLE2	ENSG00000176915	GRCh37	12	133302254	133338474	2817	2915	11	11	407	146	2	2	132	76	0.019768629	0.11890579	0.631355615	1.03571547
ANKMY1	ENSG00000144504	GRCh37	2	241418839	241508626	2826	3405	18	18	758	230	10	10	457	107	0.014404128	0.07499239	0.042357462	0.363118131
ANKMY2	ENSG00000106524	GRCh37	7	16639401	16685442	1326	1326	7	7	134	72	3	3	109	26	0.033179112	0.051257549	0.890802248	1.222622478
ANKRA2	ENSG00000164331	GRCh37	5	72848160	72861511	942	942	1	1	75	14	2	2	71	7	0.045671884	0.263342426	0.388994062	-0.023287928
ANKRD1	ENSG00000148677	GRCh37	10	92671853	92681033	960	960	4	4	144	45	0	0	68	14	0.033225957	0.195366813	3.059088902	3.41990449
ANKRD10	ENSG00000088448	GRCh37	13	111530887	111567416	1263	1357	4	4	127	70	1	1	91	31	0.035347889	0.189863489	1.043891751	1.374667026
ANKRD11	ENSG00000167522	GRCh37	16	89334038	89556969	7992	8149	30	30	1087	405	17	17	1037	329	0.012099146	0.072590586	2.991743779	4.055360191
ANKRD12	ENSG00000101745	GRCh37	18	9136226	9285206	6189	6189	20	20	691	274	10	10	414	125	0.01516793	0.087449249	0.216491534	0.593967995
ANKRD13A	ENSG00000076513	GRCh37	12	110436991	110477568	1773	1821	2	2	344	94	4	4	186	47	0.019856958	0.003795704	2.438466843	2.158367631
ANKRD13B	ENSG00000198720	GRCh37	17	27916787	27941779	1881	1936	4	4	129	60	1	1	139	46	0.035079942	0.19111118	2.12116168	2.480962825
ANKRD13C	ENSG00000118454	GRCh37	1	70726271	70820417	1626	1626	5	5	112	59	0	0	59	29	0.037110888	0.111551754	4.156476357	4.892249837
ANKRD13D	ENSG00000172932	GRCh37	11	67056018	67069956	1818	1841	3	3	79	50	4	4	85	35	0.044664397	0.197794635	0.076278461	0.012987786
ANKRD16	ENSG00000134461	GRCh37	10	5903689	5931869	1086	1086	4	4	179	49	1	1	110	23	0.029729756	0.177323065	0.748415565	1.045188939
ANKRD17	ENSG00000132466	GRCh37	4	73939093	74124515	7812	7866	11	11	423	239	12	12	568	151	0.019381176	0.116637166	0.240851514	0.679997014
ANKRD18A	ENSG00000180071	GRCh37	9	38540564	38620657	2979	3255	12	12	79	26	4	4	35	14	0.026298571	8.75E-06	0.223872667	0.617771604
ANKRD18B	ENSG00000230453	GRCh37	9	33524392	33573007	3036	3108	9	9	153	37	7	7	22	13	0.030103253	0.02044881	8.398805147	6.75792684
ANKRD2	ENSG00000165887	GRCh37	10	99332198	99343641	1083	1083	0	0	98	51	0	0	50	17	0.038823571	0.070735826	0	0
ANKRD20A1	ENSG00000196774	GRCh37	9	67926761	67969840	2472	2472	0	0	0	0	0	0	0	0	1	1	NA	NA
ANKRD20A2	ENSG00000183148	GRCh37	9	42368303	42411410	2472	2472	0	0	0	0	0	0	0	0	1	1	NA	NA
ANKRD20A3	ENSG00000132498	GRCh37	9	43064966	43133544	2472	2472	0	0	0	0	0	0	0	0	1	1	NA	NA
ANKRD20A4	ENSG00000172014	GRCh37	9	69381812	69425560	2472	2472	0	0	30	4	0	0	0	0	0.071828451	0.444476501	0	0
ANKRD22	ENSG00000152766	GRCh37	10	90581889	90611575	576	576	1	1	173	40	0	0	18	8	0.029121722	0.04264773	0.197420914	0.315099047
ANKRD23	ENSG00000163126	GRCh37	2	97490263	97523671	918	918	4	4	388	136	1	1	184	64	0.019132784	0.013145743	0.36650985	0.603457404
ANKRD24	ENSG00000089847	GRCh37	19	4183351	4224811	3441	3834	8	8	370	139	4	4	199	67	0.020597557	0.107621148	0.01401042	0.185039892
ANKRD26	ENSG00000107890	GRCh37	10	27280843	27389421	5133	5664	17	17	691	261	5	5	137	76	0.01512452	0.08506088	0.542064431	0.197374173
ANKRD27	ENSG00000105186	GRCh37	19	33087913	33167028	3153	3207	7	7	518	193	7	7	288	85	0.01666485	0.015805341	1.167955625	0.527711468
ANKRD28	ENSG00000206560	GRCh37	3	15708743	15901278	3162	3288	8	8	297	130	3	3	179	50	0.023140169	0.139079519	0.512892165	0.973466855
ANKRD29	ENSG00000154065	GRCh37	18	21178890	21242849	906	928	6	6	163	56	1	1	66	22	0.031036853	0.13096169	0.804720656	0.887213231
ANKRD30A	ENSG00000148513	GRCh37	10	37414785	37521495	4026	4383	17	17	676	210	4	4	198	65	0.015308027	0.088655376	0.158679606	0.420060489
ANKRD30B	ENSG00000180777	GRCh37	18	14728271	14852737	4179	4179	13	13	174	79	6	6	189	43	0.025348837	0.001439765	3.093168291	3.390215403
ANKRD30BL	ENSG00000163046	GRCh37	2	132905164	133015542	756	777	1	1	13	7	0	0	1	1	0.10836763	0.259187714	0.142978869	0.224304663
ANKRD31	ENSG00000145700	GRCh37	5	74364100	74532703	5622	5622	7	7	0	0	4	4	0	0	0.001101811	1.43E-09	0	0
ANKRD32	ENSG00000133302	GRCh37	5	93954052	94075141	3177	3177	14	14	145	73	6	6	76	36	0.024265452	0.000114362	0.160395958	0.465414494
ANKRD33	ENSG00000167612	GRCh37	12	52281744	52285448	1359	1424	5	5	339	77	0	0	141	40	0.021075145	0.053055279	3.456376995	4.140801797
ANKRD33B	ENSG00000164236	GRCh37	5	10564442	10650308	1485	1485	0	0	0	0	2	2	0	0	1	1	0	0
ANKRD34A	ENSG00000181039	GRCh37	1	145470508	145475646	1491	1491	1	1	91	47	1	1	58	36	0.041272404	0.20686218	0.099225676	-0.055692678
ANKRD34B	ENSG00000189127	GRCh37	5	79852574	79866307	1545	1545	7	7	222	82	2	2	85	26	0.026725734	0.141610543	0.136631266	0.302423767
ANKRD34C	ENSG00000235711	GRCh37	15	79575146	79590580	1608	1608	0	0	0	0	0	0	0	0	1	1	NA	NA
ANKRD35	ENSG00000198483	GRCh37	1	145549230	145568526	3006	3006	8	8	513	158	8	8	171	68	0.016982386	0.029381749	4.481619446	2.647281399
ANKRD36	ENSG00000135976	GRCh37	2	97779233	97930258	5826	5826	14	14	243	89	2	2	32	16	0.023138725	0.006720845	0.01072855	0.009660566
ANKRD36BP1	ENSG00000214262	GRCh37	1	168214803	168216581	360	360	0	0	0	0	0	0	0	0	1	1	NA	NA
ANKRD36C	ENSG00000174501	GRCh37	2	96514587	96657541	1599	6189	7	7	404	81	1	1	225	41	0.019430945	0.062052038	2.202058087	2.551745321
ANKRD37	ENSG00000186352	GRCh37	4	186317175	186321782	477	477	5	5	136	28	0	0	26	15	0.034011865	0.148225083	1.720560565	2.136670567
ANKRD39	ENSG00000213337	GRCh37	2	97502348	97523832	552	552	0	0	197	83	0	0	130	34	0.026403845	0.004870129	0	0
ANKRD40	ENSG00000154945	GRCh37	17	48770551	48785285	1107	1107	0	0	0	0	0	0	0	0	1	1	NA	NA
ANKRD42	ENSG00000137494	GRCh37	11	82904781	82971736	1170	1792	12	12	229	66	4	4	43	25	0.02470259	0.018063538	0.83607894	0.314867996
ANKRD44	ENSG00000065413	GRCh37	2	197831741	198175897	1104	3181	8	8	331	131	7	7	238	60	0.021877504	0.12922822	0.139323825	-0.006897569
ANKRD45	ENSG00000183831	GRCh37	1	173578700	173639001	801	801	0	0	0	0	0	0	0	0	1	1	NA	NA
ANKRD46	ENSG00000186106	GRCh37	8	101521980	101572012	687	750	0	0	42	14	2	2	31	13	0.060483719	0.321357416	3.353846244	2.379423157
ANKRD49	ENSG00000168876	GRCh37	11	94226795	94232749	720	840	1	1	48	31	1	1	56	13	0.057419214	0.352240586	0.01164487	0.151001881
ANKRD5	ENSG00000132623	GRCh37	20	10015689	10037410	2331	2331	5	5	314	128	2	2	160	60	0.022038731	0.071507094	0.085278468	0.349867153
ANKRD50	ENSG00000151458	GRCh37	4	125585207	125633887	4290	4290	0	0	0	0	0	0	0	0	1	1	NA	NA
ANKRD52	ENSG00000139645	GRCh37	12	56631591	56652175	3231	3231	7	7	206	90	5	5	298	88	0.027680815	0.131437233	1.444822145	1.784175215
ANKRD53	ENSG00000144031	GRCh37	2	71205510	71212626	1593	1720	4	4	147	56	4	4	104	31	0.032884817	0.195207546	0.230837385	0.024486361
ANKRD54	ENSG00000100124	GRCh37	22	38226862	38240438	903	930	4	4	145	44	1	1	62	22	0.033111233	0.195348748	0.249450164	0.454849297
ANKRD55	ENSG00000164512	GRCh37	5	55395507	55529186	1845	1955	6	6	338	99	3	3	137	42	0.021345767	0.082216577	0.084331259	0.014596839
ANKRD6	ENSG00000135299	GRCh37	6	90142889	90343553	2184	2432	10	10	404	120	1	1	95	38	0.019809219	0.11716284	0.824014239	1.087394605
ANKRD60	ENSG00000124227	GRCh37	20	56793551	56803709	1038	1038	0	0	0	0	0	0	0	0	1	1	NA	NA
ANKRD61	ENSG00000157999	GRCh37	7	6071007	6076017	1257	1257	8	8	0	0	2	2	0	0	0.000416439	9.55E-11	0	0
ANKRD62	ENSG00000181626	GRCh37	18	12093848	12129748	1920	2758	0	0	0	0	0	0	0	0	1	1	NA	NA
ANKRD63	ENSG00000230778	GRCh37	15	40573645	40574787	1143	1143	0	0	0	0	0	0	0	0	1	1	NA	NA
ANKRD65	ENSG00000235098	GRCh37	1	1353800	1357149	1200	1200	0	0	0	0	0	0	0	0	1	1	NA	NA
ANKRD7	ENSG00000106013	GRCh37	7	117854727	117882785	765	856	4	4	81	38	1	1	32	14	0.043506779	0.116680194	0.175548286	0.355798073
ANKRD9	ENSG00000156381	GRCh37	14	102973179	102976136	954	954	0	0	5	5	0	0	10	6	0.175141312	0.873590966	0	0
ANKS1A	ENSG00000064999	GRCh37	6	34857042	35059179	3405	3458	7	7	292	104	5	5	206	68	0.023292851	0.138120903	0.000437984	0.056016788
ANKS1B	ENSG00000185046	GRCh37	12	99120235	100378432	3747	4173	7	7	547	169	4	4	160	81	0.016082792	0.010515848	1.040290032	0.54410401
ANKS3	ENSG00000168096	GRCh37	16	4746513	4784379	1971	2226	4	4	391	149	4	4	174	81	0.019040988	0.012497241	1.25745813	0.613097107
ANKS4B	ENSG00000175311	GRCh37	16	21244986	21263750	1254	1254	4	4	121	62	2	2	139	32	0.036184921	0.185108587	0.963760157	1.286732241
ANKS6	ENSG00000165138	GRCh37	9	101493611	101559247	2616	2669	4	4	467	160	5	5	259	83	0.016993567	0.003238866	1.452715537	0.692143882
ANKUB1	ENSG00000206199	GRCh37	3	149478892	149686172	1635	1684	2	2	44	29	2	2	98	17	0.059644097	0.222929583	0.606339665	0.124271051
ANKZF1	ENSG00000163516	GRCh37	2	220094479	220101391	2181	2181	11	11	377	139	4	4	130	46	0.020534872	0.117913649	0.007967485	0.041330029
ANLN	ENSG00000011426	GRCh37	7	36429415	36493400	3375	3431	10	10	467	163	4	4	216	65	0.018292257	0.087993939	0.060282026	0.207262973
ANO1	ENSG00000131620	GRCh37	11	69924408	70035634	2961	3216	12	12	386	147	8	8	171	92	0.020260767	0.106726087	0.747302444	0.144533688
ANO10	ENSG00000160746	GRCh37	3	43396351	43733086	1983	2187	4	4	274	112	4	4	111	46	0.023552252	0.072442696	1.544810895	0.802116094
ANO2	ENSG00000047617	GRCh37	12	5641035	6055398	2997	3048	15	15	579	191	6	6	239	81	0.016561145	0.098868378	0.004152332	0.182183709
ANO3	ENSG00000134343	GRCh37	11	26210829	26684835	2946	2976	7	7	394	193	3	3	178	72	0.019719533	0.068431748	0.005779392	0.087370261
ANO4	ENSG00000151572	GRCh37	12	101111304	101522419	2763	3382	4	4	167	86	1	1	112	39	0.030819883	0.186984579	0.912265948	1.239065131
ANO5	ENSG00000171714	GRCh37	11	22214722	22304903	2742	2742	5	5	415	145	2	2	204	53	0.018640987	0.018452979	0.061753059	0.302555126
ANO6	ENSG00000177119	GRCh37	12	45609770	45834187	2796	3076	5	5	376	122	1	1	131	53	0.019808717	0.032526809	0.286028096	0.625189046
ANO7	ENSG00000146205	GRCh37	2	242127924	242164792	2802	3026	10	10	587	189	10	10	288	94	0.015940548	0.032389743	2.424391052	1.334926666
ANO8	ENSG00000074855	GRCh37	19	17434032	17445638	3699	3699	7	7	223	130	5	5	114	54	0.026668531	0.142103145	0.307651096	0.068592576
ANO9	ENSG00000185101	GRCh37	11	417933	442011	2349	2349	5	5	432	138	5	5	245	65	0.018176692	0.014212644	0.781630344	0.156507287
ANP32A	ENSG00000140350	GRCh37	15	69070874	69113236	750	758	0	0	0	0	0	0	0	0	1	1	NA	NA
ANP32B	ENSG00000136938	GRCh37	9	100745638	100778225	756	756	1	1	14	11	1	1	65	10	0.104695658	0.270295778	1.04343198	1.606475306
ANP32D	ENSG00000139223	GRCh37	12	48866448	48866843	396	396	0	0	0	0	0	0	0	0	1	1	NA	NA
ANP32E	ENSG00000143401	GRCh37	1	150190717	150208504	807	861	1	1	71	20	2	2	69	13	0.04699041	0.277966993	0.36137741	-0.040124294
ANPEP	ENSG00000166825	GRCh37	15	90328120	90358633	2904	2904	8	8	398	175	6	6	276	104	0.01977102	0.089432844	0.020545031	0.043935562
ANTXR1	ENSG00000169604	GRCh37	2	69240310	69476459	1695	1857	3	3	203	65	5	5	195	45	0.02753405	0.109854117	0.57748475	0.301389456
ANTXR2	ENSG00000163297	GRCh37	4	80822303	81046608	1470	1612	4	4	127	58	0	0	28	19	0.035347889	0.189863489	1.571571343	1.830366023
ANTXRL	ENSG00000198250	GRCh37	10	47657581	47701443	1896	1918	8	8	0	0	6	6	0	0	0.000416439	9.55E-11	0	0
ANXA1	ENSG00000135046	GRCh37	9	75766673	75785309	1041	1074	2	2	175	63	3	3	46	25	0.029475639	0.095691131	3.518493734	3.197457557
ANXA10	ENSG00000109511	GRCh37	4	169013666	169108841	975	975	5	5	190	57	0	0	25	21	0.028924045	0.174231648	1.221087881	1.549073177
ANXA11	ENSG00000122359	GRCh37	10	81910645	81965433	1518	1608	7	7	192	89	4	4	159	41	0.028583451	0.119225717	0.349754924	0.608752145
ANXA13	ENSG00000104537	GRCh37	8	124693034	124749647	1074	1074	9	9	217	63	2	2	154	29	0.026559528	0.072569309	2.66830868	2.677308756
ANXA2	ENSG00000182718	GRCh37	15	60639333	60695082	1074	1202	3	3	201	54	3	3	113	28	0.027685189	0.112611288	0.481214235	0.27386325
ANXA2R	ENSG00000177721	GRCh37	5	43039335	43043272	582	582	0	0	0	0	0	0	0	0	1	1	NA	NA
ANXA3	ENSG00000138772	GRCh37	4	79472673	79531597	972	973	9	9	252	55	1	1	75	27	0.024935683	0.102967114	1.104640613	1.232683591
ANXA4	ENSG00000196975	GRCh37	2	69947923	70053596	966	966	9	9	196	51	3	3	98	19	0.02763724	0.053219112	0.379272118	0.492766963
ANXA5	ENSG00000164111	GRCh37	4	122589110	122618268	963	963	4	4	172	51	0	0	33	19	0.030353569	0.183307466	1.389359645	1.632753656
ANXA6	ENSG00000197043	GRCh37	5	150480273	150537443	2022	2096	8	8	229	77	4	4	130	38	0.026208093	0.116161071	0.042176942	0.264396171
ANXA7	ENSG00000138279	GRCh37	10	75135203	75173834	1467	1467	2	2	149	62	2	2	58	23	0.032188555	0.140629603	0.840904681	0.833135408
ANXA8	ENSG00000165390	GRCh37	10	48255253	48271369	984	1098	0	0	0	0	0	0	0	0	1	1	NA	NA
ANXA8L1	ENSG00000150165	GRCh37	10	47157983	47174093	984	1098	0	0	0	0	0	0	0	0	1	1	NA	NA
ANXA8L2	ENSG00000186807	GRCh37	10	47746936	47763041	984	1098	1	1	12	5	1	1	23	5	0.112448775	0.247268106	0.196198886	0.555253038
ANXA9	ENSG00000143412	GRCh37	1	150954493	150968110	1038	1038	4	4	156	68	0	0	40	16	0.031913095	0.192940493	1.805453588	2.08105914
AOAH	ENSG00000136250	GRCh37	7	36552456	36764154	1728	2004	5	5	89	32	0	0	35	9	0.040861846	0.069529475	3.239626801	3.885942859
AOC2	ENSG00000131480	GRCh37	17	40996617	41002724	2271	2271	14	14	447	124	4	4	353	57	0.01881595	0.09672639	3.696083193	4.360598619
AOC3	ENSG00000131471	GRCh37	17	41003201	41010147	2292	2292	5	5	442	119	5	5	254	64	0.017914801	0.012145672	0.746468401	0.145814099
AOX1	ENSG00000138356	GRCh37	2	201450591	201541787	4017	4104	5	5	429	176	6	6	190	59	0.018256841	0.01489126	2.63002344	1.230518539
AP000304.1	ENSG00000268265	GRCh37	21	34947431	34947645	36	36	0	0	0	0	0	0	0	0	1	1	NA	NA
AP000304.12	ENSG00000249209	GRCh37	21	34956993	35284635	572	572	12	12	670	284	7	7	445	157	0.014938866	0.031724022	0.074033611	0.44335575
AP000322.53	ENSG00000243627	GRCh37	21	35791013	35796264	420	420	2	2	0	0	0	0	0	0	0.142852479	0.001384205	0	0
AP000322.54	ENSG00000222018	GRCh37	21	35772615	35773370	756	756	5	5	0	0	2	2	0	0	0.007712931	3.28E-07	0	-4.44E-16
AP000349.1	ENSG00000267954	GRCh37	22	24124467	24126145	747	747	5	5	119	42	4	4	89	26	0.03613426	0.123448811	0.009633078	0.059240595
AP000350.10	ENSG00000251357	GRCh37	22	24204375	24237055	528	528	6	6	314	83	1	1	165	50	0.022256107	0.101912994	1.439400151	1.491962235
AP000350.4	ENSG00000218537	GRCh37	22	24236613	24241117	570	570	0	0	11	7	0	0	2	2	0.118890575	0.742810262	0	0
AP000525.1	ENSG00000206252	GRCh37	22	16157306	16157938	633	633	0	0	0	0	0	0	0	0	1	1	NA	NA
AP000552.1	ENSG00000198567	GRCh37	22	21645342	21648982	684	684	0	0	0	0	0	0	0	0	1	1	NA	NA
AP000679.2	ENSG00000176984	GRCh37	11	120039685	120042387	972	972	2	2	0	0	0	0	0	0	0.142852479	0.001384205	0	0
AP000688.1	ENSG00000268098	GRCh37	21	37402368	37417818	114	114	2	2	84	22	0	0	24	10	0.043457699	0.264310256	0.994822666	0.766373488
AP000695.1	ENSG00000267976	GRCh37	21	37858165	37860058	657	657	0	0	0	0	0	0	0	0	1	1	NA	NA
AP000708.1	ENSG00000255537	GRCh37	11	125365110	125369424	591	591	2	2	0	0	1	1	0	0	0.142852479	0.001384205	0	0
AP000758.1	ENSG00000269601	GRCh37	11	120329880	120330047	168	168	1	1	11	8	1	1	6	4	0.117021454	0.234500822	0.161146739	-0.030045169
AP000769.1	ENSG00000173727	GRCh37	11	65222728	65234028	339	339	0	0	0	0	0	0	0	0	1	1	NA	NA
AP000783.1	ENSG00000254667	GRCh37	11	123301058	123306427	408	408	0	0	0	0	0	0	0	0	1	1	NA	NA
AP000867.1	ENSG00000187811	GRCh37	11	71292956	71318487	438	438	1	1	37	18	0	0	14	7	0.065437512	0.367746897	0.634509591	0.964360741
AP000889.3	ENSG00000268467	GRCh37	11	107462471	107463949	384	384	0	0	41	12	2	2	20	6	0.061236695	0.330161706	4.331787091	3.137681654
AP000974.1	ENSG00000215504	GRCh37	11	85563600	85565986	597	597	0	0	0	0	0	0	0	0	1	1	NA	NA
AP001024.1	ENSG00000214305	GRCh37	11	107650219	107652316	297	297	0	0	0	0	0	0	0	0	1	1	NA	NA
AP001024.2	ENSG00000214306	GRCh37	11	107643129	107647344	318	318	0	0	0	0	0	0	0	0	1	1	NA	NA
AP001055.7	ENSG00000248354	GRCh37	21	45548223	45563243	615	615	3	3	305	61	2	2	96	27	0.021787974	0.023310563	0.621528588	0.412017483
AP001094.1	ENSG00000268046	GRCh37	18	8336437	8337038	174	174	0	0	0	0	0	0	0	0	1	1	NA	NA
AP001187.2	ENSG00000268844	GRCh37	11	64666444	64668786	411	411	2	2	12	8	0	0	18	5	0.10342245	0.049038373	3.479409245	2.481966252
AP001350.1	ENSG00000269570	GRCh37	11	58378589	58378759	171	171	0	0	0	0	0	0	0	0	1	1	NA	NA
AP001362.1	ENSG00000269018	GRCh37	11	65358665	65359947	783	783	0	0	14	7	1	1	4	4	0.105438605	0.68495616	2.831273689	2.202313477
AP001421.1	ENSG00000267937	GRCh37	21	38888740	38888973	234	234	0	0	0	0	0	0	0	0	1	1	NA	NA
AP001468.1	ENSG00000235878	GRCh37	21	47609638	47613673	927	981	1	1	25	14	2	2	17	10	0.079383643	0.348016028	0.77963489	0.134080867
AP001579.1	ENSG00000268856	GRCh37	21	46492796	46492927	132	132	0	0	0	0	0	0	0	0	1	1	NA	NA
AP001619.1	ENSG00000215494	GRCh37	21	43313829	43315499	459	459	0	0	0	0	0	0	0	0	1	1	NA	NA
AP001631.10	ENSG00000228120	GRCh37	21	44579176	44582387	687	687	0	0	0	0	0	0	0	0	1	1	NA	NA
AP001652.1	ENSG00000224130	GRCh37	11	58672897	58676071	372	372	0	0	0	0	0	0	0	0	1	1	NA	NA
AP001816.1	ENSG00000254531	GRCh37	4	102268937	102270040	393	393	0	0	0	0	0	0	0	0	1	1	NA	NA
AP001885.1	ENSG00000179038	GRCh37	11	66963391	66964638	276	276	0	0	0	0	0	0	0	0	1	1	NA	NA
AP001888.1	ENSG00000268351	GRCh37	11	69587254	69587718	465	465	0	0	0	0	0	0	0	0	1	1	NA	NA
AP001925.1	ENSG00000269042	GRCh37	11	108130255	108136480	51	51	0	0	0	0	0	0	0	0	1	1	NA	NA
AP002348.1	ENSG00000204306	GRCh37	11	120382511	120385732	123	123	0	0	0	0	0	0	0	0	1	1	NA	NA
AP002353.1	ENSG00000268602	GRCh37	11	107582998	107595135	39	39	0	0	0	0	0	0	0	0	1	1	NA	NA
AP002380.1	ENSG00000214780	GRCh37	11	61532328	61535285	588	588	0	0	0	0	0	0	0	0	1	1	NA	NA
AP002884.2	ENSG00000268472	GRCh37	11	112130988	112132117	114	114	1	1	0	0	0	0	0	0	0.377958304	0.026307842	0	0
AP002956.1	ENSG00000268192	GRCh37	11	119027590	119027930	48	48	0	0	28	7	0	0	11	5	0.074390086	0.469164941	0	0
AP003041.2	ENSG00000267981	GRCh37	11	129936836	129944012	348	348	0	0	0	0	0	0	0	0	1	1	NA	NA
AP003062.1	ENSG00000268936	GRCh37	11	134855246	134856693	1251	1251	0	0	0	0	0	0	0	0	1	1	NA	NA
AP003068.23	ENSG00000254614	GRCh37	11	64945077	64949305	759	759	0	0	0	0	0	0	0	0	1	1	NA	NA
AP003068.6	ENSG00000187066	GRCh37	11	64852451	64856847	351	377	6	6	238	70	0	0	37	22	0.025831284	0.156237403	1.713967173	1.795892924
AP003733.1	ENSG00000269089	GRCh37	11	61735453	61736755	495	495	0	0	0	0	0	0	0	0	1	1	NA	NA
AP003774.4	ENSG00000181908	GRCh37	11	64216546	64219126	384	384	0	0	0	0	0	0	0	0	1	1	NA	NA
AP005482.1	ENSG00000215527	GRCh37	18	12658042	12658892	159	182	0	0	0	0	0	0	0	0	1	1	NA	NA
AP006621.5	ENSG00000255284	GRCh37	11	777578	784297	384	384	0	0	0	0	0	0	0	0	1	1	NA	NA
AP1AR	ENSG00000138660	GRCh37	4	113152893	113191203	909	920	3	3	108	31	3	3	63	17	0.03835863	0.224041807	0.415492786	0.234849379
AP1B1	ENSG00000100280	GRCh37	22	29723669	29819168	2850	3146	4	4	282	109	5	5	288	87	0.023165806	0.065369109	0.089869201	-0.004497012
AP1G1	ENSG00000166747	GRCh37	16	71762913	71843104	2478	2556	0	0	97	60	1	1	75	25	0.039037356	0.072673789	1.652540979	1.154873396
AP1G2	ENSG00000213983	GRCh37	14	24028774	24037279	2358	2491	5	5	294	110	0	0	130	43	0.022884963	0.088821708	3.635712711	4.331658937
AP1M1	ENSG00000072958	GRCh37	19	16308389	16346160	1308	1407	1	1	25	15	2	2	35	17	0.079383643	0.348016028	0.083753084	-0.058974805
AP1M2	ENSG00000129354	GRCh37	19	10683347	10697991	1272	1621	4	4	159	77	3	3	165	41	0.031605216	0.19163673	0.178932951	0.405995404
AP1S1	ENSG00000106367	GRCh37	7	100797678	100804877	477	605	2	2	21	9	1	1	62	17	0.083033182	0.103774415	2.168005724	1.009918873
AP1S3	ENSG00000152056	GRCh37	2	224616403	224702744	465	803	0	0	0	0	0	0	0	0	1	1	NA	NA
AP2A1	ENSG00000196961	GRCh37	19	50270225	50310370	2934	2934	2	2	17	11	1	1	15	6	0.090547795	0.078903327	0.207420926	0.03487773
AP2A2	ENSG00000183020	GRCh37	11	924894	1012239	2820	3093	5	5	213	97	8	8	375	83	0.027273225	0.163400685	0.027314061	0.312713525
AP2B1	ENSG00000006125	GRCh37	17	33905065	34053436	2856	3069	3	3	150	59	6	6	184	50	0.032415114	0.188548355	0.48744408	0.234791281
AP2M1	ENSG00000161203	GRCh37	3	183892477	183901879	1308	1607	1	1	24	17	1	1	155	31	0.080975489	0.343798739	1.508722701	2.181312012
AP2S1	ENSG00000042753	GRCh37	19	47341393	47354249	429	531	1	1	3	3	0	0	15	8	0.200495444	0.097035377	3.336616767	3.957891995
AP3B1	ENSG00000132842	GRCh37	5	77296349	77590579	3285	3307	7	7	349	141	3	3	181	55	0.021139464	0.100374595	0.076845592	0.234393491
AP3B2	ENSG00000103723	GRCh37	15	83328033	83378666	3249	3372	6	6	284	124	3	3	197	74	0.023524934	0.127019054	0.217468862	0.288426468
AP3D1	ENSG00000065000	GRCh37	19	2100988	2164464	3462	3758	11	11	428	172	7	7	410	128	0.019262959	0.115576034	0.717535061	1.263192927
AP3M1	ENSG00000185009	GRCh37	10	75881524	75910821	1257	1257	6	6	98	53	2	2	155	24	0.038271075	0.041211492	4.208131176	3.751746774
AP3M2	ENSG00000070718	GRCh37	8	42010464	42029191	1257	1314	4	4	104	55	2	2	118	31	0.038870728	0.163317935	0.931194301	1.272639563
AP3S1	ENSG00000177879	GRCh37	5	115177178	115249778	582	582	1	1	69	41	0	0	56	23	0.047690866	0.28525648	1.181969974	1.682852691
AP3S2	ENSG00000157823	GRCh37	15	90373831	90437574	582	618	2	2	55	32	0	0	35	14	0.053609552	0.254260939	1.94216336	1.438305314
AP4B1	ENSG00000134262	GRCh37	1	114437370	114447823	2220	2294	14	14	273	129	2	2	199	49	0.022498921	0.014013787	6.538584085	7.150654755
AP4E1	ENSG00000081014	GRCh37	15	51200869	51298097	3414	3414	12	12	317	147	1	1	160	57	0.022064495	0.070141047	4.83676726	5.809040287
AP4M1	ENSG00000221838	GRCh37	7	99699172	99707968	1362	1473	4	4	486	164	5	5	388	104	0.01655183	0.002270203	0.445787009	0.101239301
AP4S1	ENSG00000100478	GRCh37	14	31494312	31562818	480	758	1	1	102	30	1	1	32	13	0.038850802	0.172031663	0.626354868	0.154350727
AP5B1	ENSG00000254470	GRCh37	11	65543364	65548273	2637	2637	0	0	0	0	0	0	0	0	1	1	NA	NA
AP5M1	ENSG00000053770	GRCh37	14	57735627	57756797	1473	1515	4	4	191	78	3	3	87	35	0.028731636	0.165287053	0.401673736	0.116600267
AP5S1	ENSG00000125843	GRCh37	20	3801178	3805949	603	603	2	2	185	62	1	1	19	12	0.028579616	0.081512579	1.289960755	1.309479824
AP5Z1	ENSG00000242802	GRCh37	7	4815253	4833943	2424	2461	11	11	561	185	3	3	324	92	0.016543307	0.058332522	1.488225145	2.076206101
APAF1	ENSG00000120868	GRCh37	12	99038919	99129204	3747	3812	2	2	77	18	0	0	24	7	0.045409115	0.269488296	1.073101449	0.817887459
APBA1	ENSG00000107282	GRCh37	9	72045204	72287222	2514	2514	5	5	264	119	3	3	216	75	0.024305555	0.117781146	0.181423252	0.566712799
APBA2	ENSG00000034053	GRCh37	15	29129629	29410518	2250	2250	11	11	312	120	7	7	272	83	0.022394867	0.090915326	0.419409213	0.875835742
APBA3	ENSG00000011132	GRCh37	19	3750817	3761697	1728	1728	3	3	346	76	2	2	82	34	0.020182227	0.011197049	1.13946535	0.836057237
APBB1	ENSG00000166313	GRCh37	11	6416354	6440644	2127	2263	1	1	37	23	0	0	26	16	0.065437512	0.367746897	1.053436541	1.531575059
APBB1IP	ENSG00000077420	GRCh37	10	26727132	26856732	2001	2067	2	2	184	80	0	0	81	44	0.028666105	0.082852513	1.452571992	1.084626318
APBB2	ENSG00000163697	GRCh37	4	40812044	41218731	2280	2286	4	4	304	109	4	4	281	59	0.022175115	0.048514001	0.012208617	0.024767073
APBB3	ENSG00000113108	GRCh37	5	139937853	139973337	1482	1482	0	0	0	0	0	0	0	0	1	1	NA	NA
APC	ENSG00000134982	GRCh37	5	112043195	112181936	8532	8697	25	25	1299	426	13	13	679	164	0.010580889	0.012898461	0.000226819	0.22851003
APC2	ENSG00000115266	GRCh37	19	1446300	1473243	6912	6915	3	3	484	210	4	4	360	108	0.016271011	0.000729993	0.587139312	0.326646891
APCDD1	ENSG00000154856	GRCh37	18	10454625	10488698	1545	1545	5	5	256	91	1	1	180	51	0.024720042	0.125725652	1.666905003	2.340578947
APCDD1L	ENSG00000198768	GRCh37	20	57034157	57090187	1506	1588	0	0	0	0	0	0	0	0	1	1	NA	NA
APCS	ENSG00000132703	GRCh37	1	159557615	159558655	672	672	1	1	65	31	1	1	70	8	0.049184373	0.299664231	0.002705262	0.105963371
APEH	ENSG00000164062	GRCh37	3	49711435	49721396	2199	2253	6	6	251	111	4	4	183	58	0.025127673	0.150122553	0.018899545	0.058885
APEX1	ENSG00000100823	GRCh37	14	20923350	20925927	957	964	3	3	172	61	1	1	66	35	0.030139177	0.155674827	0.014961735	0.035584203
APH1A	ENSG00000117362	GRCh37	1	150237804	150241980	798	809	1	1	32	19	1	1	57	14	0.070327485	0.36557057	0.160621684	0.495412888
APH1B	ENSG00000138613	GRCh37	15	63568217	63601325	774	794	2	2	161	49	2	2	58	28	0.030859455	0.118477965	0.979696786	0.95954207
API5	ENSG00000166181	GRCh37	11	43333513	43366079	1575	1793	1	1	72	51	0	0	79	21	0.046650831	0.274312261	1.47401035	2.04481687
APIP	ENSG00000149089	GRCh37	11	34874641	34938046	729	824	3	3	106	37	3	3	46	13	0.038717719	0.223932109	0.97445482	0.632920292
APITD1	ENSG00000175279	GRCh37	1	10490500	10502766	417	417	2	2	34	22	0	0	24	10	0.067220695	0.178912537	2.089110348	1.496545011
APITD1-CORT	ENSG00000251503	GRCh37	1	10490159	10512210	495	495	4	4	118	60	0	0	52	24	0.036623324	0.182154941	2.880211989	3.210968546
APLF	ENSG00000169621	GRCh37	2	68694693	68858004	1536	1536	5	5	270	83	2	2	45	24	0.024005189	0.111827239	0.924162291	0.413386151
APLNR	ENSG00000134817	GRCh37	11	57001051	57004709	1143	1143	0	0	0	0	0	0	0	0	1	1	NA	NA
APLP1	ENSG00000105290	GRCh37	19	36358801	36370693	1956	2115	2	2	224	78	6	6	190	45	0.025648296	0.041491749	2.753908968	2.322227982
APLP2	ENSG00000084234	GRCh37	11	129939732	130014699	2292	2507	4	4	295	136	5	5	152	53	0.022568332	0.054953371	1.709449125	0.860330039
APMAP	ENSG00000101474	GRCh37	20	24943561	24973615	1251	1275	6	6	194	63	2	2	161	36	0.028604091	0.155637572	1.387123994	1.408252765
APOA1	ENSG00000118137	GRCh37	11	116706467	116708666	804	895	2	2	187	58	0	0	66	18	0.028408607	0.078883884	1.203577746	0.909803947
APOA1BP	ENSG00000163382	GRCh37	1	156561554	156564091	867	941	4	4	259	57	0	0	143	29	0.024319441	0.087039024	3.495201382	3.8579215
APOA2	ENSG00000158874	GRCh37	1	161192082	161193421	303	303	2	2	56	27	1	1	23	12	0.053143322	0.256240368	0.024261067	0.012309854
APOA4	ENSG00000110244	GRCh37	11	116691419	116694022	1191	1191	5	5	359	80	2	2	122	28	0.020369175	0.040989804	0.036513971	-0.000321932
APOA5	ENSG00000110243	GRCh37	11	116660083	116663136	1101	1101	3	3	125	59	1	1	78	19	0.035628504	0.216988988	0.3177748	0.3562682
APOB	ENSG00000084674	GRCh37	2	21224301	21266945	13692	13775	39	39	1680	733	27	27	860	297	0.009572274	0.033808901	1.385677041	0.243544568
APOBEC1	ENSG00000111701	GRCh37	12	7801996	7818499	711	711	1	1	76	36	1	1	42	13	0.045358114	0.25969261	0.170328916	-0.052455508
APOBEC2	ENSG00000124701	GRCh37	6	41021043	41032250	675	675	0	0	10	5	0	0	48	4	0.124645502	0.763161175	0	0
APOBEC3A	ENSG00000128383	GRCh37	22	39348746	39359188	600	600	0	0	60	22	0	0	64	9	0.050296532	0.19755936	0	0
APOBEC3B	ENSG00000179750	GRCh37	22	39378352	39388809	1149	1473	3	3	321	50	0	0	100	24	0.021127623	0.017608472	1.620526892	1.649026021
APOBEC3C	ENSG00000244509	GRCh37	22	39410088	39414931	573	573	4	4	103	33	1	1	10	10	0.039045464	0.161663636	0.554706968	0.337342563
APOBEC3D	ENSG00000243811	GRCh37	22	39410368	39429256	1161	1178	7	7	258	90	4	4	57	38	0.024827768	0.148725999	1.967302316	1.25677005
APOBEC3F	ENSG00000128394	GRCh37	22	39436609	39449915	1122	1257	2	2	125	62	1	1	97	27	0.035364914	0.190305463	0.132556806	-0.032992628
APOBEC3G	ENSG00000239713	GRCh37	22	39436924	39483748	1155	1172	6	6	304	124	1	1	186	51	0.022661611	0.110378271	1.900732137	1.915469933
APOBEC3H	ENSG00000100298	GRCh37	22	39493229	39500072	603	612	3	3	68	28	1	1	136	16	0.04791054	0.172850286	2.844063118	2.504088281
APOBEC4	ENSG00000173627	GRCh37	1	183615541	183622451	1104	1104	1	1	186	65	3	3	58	21	0.02795665	0.032254434	4.57180071	2.668833304
APOBR	ENSG00000184730	GRCh37	16	28505970	28510291	3294	3369	4	4	433	134	2	2	195	65	0.017848777	0.006016443	0.014273777	0.010653213
APOC1	ENSG00000130208	GRCh37	19	45417504	45422606	252	397	1	1	31	19	1	1	69	6	0.071438833	0.364204777	0.305300637	0.709262982
APOC2	ENSG00000224916	GRCh37	19	45445495	45452822	384	703	3	3	94	36	0	0	48	26	0.041080105	0.218279302	2.44339018	2.412498262
APOC2	ENSG00000234906	GRCh37	19	45450460	45452822	306	310	1	1	49	15	0	0	20	11	0.056822913	0.349844416	0.678724925	1.011285642
APOC3	ENSG00000110245	GRCh37	11	116700422	116703788	300	354	3	3	34	22	0	0	28	11	0.064494173	0.061320391	3.490271479	3.282724448
APOC4	ENSG00000267467	GRCh37	19	45445495	45448753	384	388	2	2	45	21	0	0	28	15	0.059014391	0.226521476	1.901888141	1.412549972
APOD	ENSG00000189058	GRCh37	3	195295573	195311076	570	654	1	1	103	30	2	2	23	14	0.038649489	0.169069835	3.279282007	1.926375673
APOE	ENSG00000130203	GRCh37	19	45409011	45412650	954	1032	0	0	23	16	0	0	12	10	0.082178268	0.537053334	0	0
APOF	ENSG00000175336	GRCh37	12	56754353	56756607	981	981	3	3	164	49	5	5	113	29	0.030918224	0.167942512	1.482453149	0.950216768
APOH	ENSG00000091583	GRCh37	17	64208151	64252643	1038	1038	2	2	138	60	2	2	44	20	0.033547229	0.162742519	1.209969161	1.175385516
APOL1	ENSG00000100342	GRCh37	22	36649056	36663576	1245	1472	4	4	289	74	3	3	111	32	0.022839585	0.059595066	0.7175171	0.306038201
APOL2	ENSG00000128335	GRCh37	22	36622256	36636000	1014	1350	6	6	200	61	3	3	56	23	0.028184587	0.158018362	0.600637229	0.36427635
APOL3	ENSG00000128284	GRCh37	22	36536372	36562225	1209	1227	1	1	189	67	2	2	99	26	0.027704322	0.030219432	1.280430122	0.42779239
APOL4	ENSG00000100336	GRCh37	22	36585172	36600886	1053	1332	7	7	381	79	0	0	103	35	0.020108497	0.077209005	3.322924091	3.654250012
APOL5	ENSG00000128313	GRCh37	22	36113919	36125530	1302	1302	3	3	225	72	1	1	62	27	0.025996451	0.082181679	0.0259309	0.003145034
APOL6	ENSG00000221963	GRCh37	22	36044442	36057404	1032	1032	3	3	293	67	3	3	114	36	0.022315559	0.028617799	1.268910084	0.871880457
APOLD1	ENSG00000178878	GRCh37	12	12878865	12944400	840	843	4	4	127	28	0	0	30	11	0.035347889	0.189863489	1.672843927	1.942000339
APOM	ENSG00000204444	GRCh37	6	31620193	31625987	567	632	2	2	62	30	0	0	32	12	0.050567979	0.265290239	1.643062771	1.208681129
APOPT1	ENSG00000256053	GRCh37	14	104029299	104073860	621	638	1	1	46	26	1	1	52	11	0.05866756	0.356630038	0.007360468	0.130012842
APP	ENSG00000142192	GRCh37	21	27252861	27543446	2313	2417	4	4	312	103	1	1	206	67	0.021838563	0.043301762	0.888147531	1.201635836
APPBP2	ENSG00000062725	GRCh37	17	58520520	58603580	1758	1758	1	1	125	49	2	2	189	33	0.034832266	0.113020995	0.053160431	-0.04086405
APPL1	ENSG00000157500	GRCh37	3	57261765	57312980	2130	2133	7	7	139	66	0	0	49	24	0.03271774	0.05714815	4.138269687	4.489020867
APPL2	ENSG00000136044	GRCh37	12	105567074	105630016	1995	2154	6	6	229	83	3	3	87	37	0.026346132	0.15903715	0.141792465	0.046112142
APRT	ENSG00000198931	GRCh37	16	88875747	88878352	543	788	1	1	112	44	0	0	89	26	0.036956849	0.144034283	1.165676851	1.665683821
APTX	ENSG00000137074	GRCh37	9	32972604	33025166	1029	1080	1	1	173	74	1	1	162	29	0.029121722	0.04264773	0.002144734	0.036393983
AQP1	ENSG00000240583	GRCh37	7	30893010	30965131	810	1326	4	4	260	86	3	3	147	56	0.024266455	0.086013843	0.132293862	0.00419424
AQP1	ENSG00000250424	GRCh37	7	30893010	30963427	1341	1341	4	4	260	86	3	3	147	56	0.024266455	0.086013843	0.132293862	0.00419424
AQP10	ENSG00000143595	GRCh37	1	154293566	154297801	906	994	0	0	57	33	2	2	65	23	0.051656997	0.214246003	2.490227443	1.701978218
AQP11	ENSG00000178301	GRCh37	11	77300436	77321400	816	816	4	4	67	28	2	2	17	13	0.047160843	0.082926256	0.519189382	0.236105667
AQP12A	ENSG00000184945	GRCh37	2	241631262	241637900	888	925	1	1	222	25	3	3	83	17	0.025262063	0.014536881	3.885997654	2.132473223
AQP12B	ENSG00000185176	GRCh37	2	241615835	241622323	924	924	4	4	205	30	3	3	75	16	0.027666919	0.149399214	0.814914798	0.372472027
AQP2	ENSG00000167580	GRCh37	12	50344524	50352664	816	942	2	2	115	48	1	1	72	25	0.036955409	0.211640738	0.033971219	-0.062424014
AQP3	ENSG00000165272	GRCh37	9	33441152	33447609	879	879	0	0	48	39	0	0	61	28	0.056465204	0.273248689	0	0
AQP4	ENSG00000171885	GRCh37	18	24432002	24445782	972	972	4	4	164	58	3	3	67	35	0.031108521	0.188918111	0.586913299	0.227453482
AQP5	ENSG00000161798	GRCh37	12	50355653	50359434	798	798	6	6	184	52	1	1	50	25	0.029337634	0.149913178	0.223508883	0.287724886
AQP6	ENSG00000086159	GRCh37	12	50360977	50370922	849	849	2	2	171	54	2	2	190	28	0.029854599	0.101852303	0.010973944	-0.08187803
AQP7	ENSG00000165269	GRCh37	9	33384765	33402643	1029	1206	1	1	243	72	1	1	123	34	0.023963358	0.009016757	0.226144392	-0.038461525
AQP8	ENSG00000103375	GRCh37	16	25227052	25240261	786	786	4	4	132	52	6	6	149	24	0.034687771	0.192672638	0.190375557	0.00483399
AQP9	ENSG00000103569	GRCh37	15	58430368	58478110	888	888	5	5	203	55	3	3	66	25	0.027962058	0.169305791	0.63947904	0.159037383
AQPEP	ENSG00000172901	GRCh37	5	115298151	115394680	2973	3373	4	4	427	166	5	5	197	61	0.018009235	0.006695044	2.165079331	1.176344798
AQR	ENSG00000021776	GRCh37	15	35147732	35262040	4458	4620	3	3	260	88	2	2	143	51	0.023935145	0.048977279	0.04323487	0.005072432
ARAP1	ENSG00000186635	GRCh37	11	72396114	72504644	4353	4643	14	14	833	282	9	9	464	145	0.013175863	0.014226161	0.109308766	0.001626553
ARAP2	ENSG00000047365	GRCh37	4	36067620	36246131	5115	5155	11	11	701	267	5	5	229	92	0.014347561	0.0147388	0.352353839	0.066714914
ARAP3	ENSG00000120318	GRCh37	5	141013251	141061788	4635	4635	22	22	1346	422	11	11	536	153	0.009997964	0.002427461	0.363232712	0.012705805
ARC	ENSG00000198576	GRCh37	8	143692405	143696833	1191	1191	0	0	0	0	0	0	0	0	1	1	NA	NA
ARCN1	ENSG00000095139	GRCh37	11	118443105	118473730	1536	1755	4	4	120	48	1	1	101	26	0.036329521	0.184166921	1.417961854	1.759088664
AREG	ENSG00000109321	GRCh37	4	75310851	75320726	759	919	0	0	0	0	0	0	0	0	1	1	NA	NA
AREGB	ENSG00000205595	GRCh37	4	75480629	75490486	759	759	1	1	4	1	0	0	0	0	0.18000664	0.118059717	0	0
ARF1	ENSG00000143761	GRCh37	1	228270361	228286912	546	546	1	1	16	5	2	2	83	20	0.098335532	0.290215216	0.512051278	0.994297858
ARF3	ENSG00000134287	GRCh37	12	49297286	49351334	546	795	6	6	376	140	4	4	79	47	0.020060135	0.055198939	2.75881326	2.077421331
ARF4	ENSG00000168374	GRCh37	3	57557090	57583947	543	543	1	1	13	6	0	0	10	8	0.10836763	0.259187714	1.108927989	1.564786905
ARF5	ENSG00000004059	GRCh37	7	127228399	127231759	543	543	2	2	16	12	1	1	43	15	0.092753798	0.07275645	1.920138347	0.867445965
ARF6	ENSG00000165527	GRCh37	14	50359810	50361490	528	528	0	0	12	7	2	2	121	17	0.113858527	0.723002039	0.375282684	0.223180238
ARFGAP1	ENSG00000101199	GRCh37	20	61904137	61921142	1245	1799	7	7	239	78	4	4	159	48	0.025789795	0.147652436	0.058035398	0.21620947
ARFGAP2	ENSG00000149182	GRCh37	11	47185848	47198676	1566	1683	5	5	156	76	3	3	73	24	0.031881018	0.167566831	0.109296881	-0.019476207
ARFGAP3	ENSG00000242247	GRCh37	22	43192508	43254112	1551	1570	6	6	330	91	2	2	53	30	0.02163991	0.088624008	0.683892792	0.476031346
ARFGEF1	ENSG00000066777	GRCh37	8	68085747	68255912	5550	5778	12	12	521	200	7	7	345	119	0.017378051	0.092410187	0.070295984	0.42957428
ARFGEF2	ENSG00000124198	GRCh37	20	47538427	47653230	5358	5358	11	11	536	216	6	6	291	121	0.016999254	0.070125239	8.31E-05	0.101420931
ARFIP1	ENSG00000164144	GRCh37	4	153701089	153839615	1122	1122	0	0	0	0	0	0	0	0	1	1	NA	NA
ARFIP2	ENSG00000132254	GRCh37	11	6496910	6502666	1026	1098	1	1	50	27	1	1	61	23	0.05624398	0.34732556	0.019387304	0.181797987
ARFRP1	ENSG00000101246	GRCh37	20	62329996	62339355	606	809	6	6	100	47	1	1	75	27	0.037987671	0.04377002	2.578413319	2.507834693
ARG1	ENSG00000118520	GRCh37	6	131894284	131905472	969	993	1	1	83	42	1	1	50	24	0.04331806	0.23446582	0.125138043	-0.057924646
ARG2	ENSG00000081181	GRCh37	14	68086515	68118437	1065	1065	2	2	152	51	1	1	41	21	0.031842415	0.134880504	0.230386819	0.251281391
ARGFX	ENSG00000186103	GRCh37	3	121289551	121305481	948	948	2	2	133	42	1	1	94	21	0.034216552	0.173222525	0.08157675	-0.052278014
ARGLU1	ENSG00000134884	GRCh37	13	107194021	107220512	822	880	0	0	0	0	0	0	0	0	1	1	NA	NA
ARHGAP1	ENSG00000175220	GRCh37	11	46698630	46722165	1320	1320	3	3	195	68	0	0	68	31	0.02815132	0.121092497	1.783099031	1.80840575
ARHGAP10	ENSG00000071205	GRCh37	4	148653214	148993931	2361	2361	7	7	376	128	4	4	165	54	0.020262466	0.080710337	0.169259212	0.021737704
ARHGAP11A	ENSG00000198826	GRCh37	15	32907345	32932150	3072	3095	10	10	335	134	4	4	163	51	0.021776324	0.122158919	0.10963153	0.283965017
ARHGAP11B	ENSG00000187951	GRCh37	15	30916697	31060329	804	804	2	2	36	23	1	1	17	8	0.065485453	0.188854013	0.002047359	-0.030420761
ARHGAP12	ENSG00000165322	GRCh37	10	32094365	32217742	2541	2541	0	0	30	9	0	0	5	3	0.071828451	0.444476501	0	0
ARHGAP15	ENSG00000075884	GRCh37	2	143848931	144525921	1428	1461	6	6	204	82	2	2	63	26	0.027912964	0.15917194	0.008382843	-0.00585978
ARHGAP17	ENSG00000140750	GRCh37	16	24930706	25026987	2646	2751	8	8	388	119	5	5	293	59	0.020058196	0.095991769	0.109499866	0.420953231
ARHGAP18	ENSG00000146376	GRCh37	6	129897277	130031370	1992	1992	8	8	238	109	6	6	172	49	0.025751979	0.122718302	0.004553261	0.078158137
ARHGAP19	ENSG00000213390	GRCh37	10	98757795	99052413	1485	1616	16	16	688	293	11	11	549	153	0.015106387	0.076896372	0.142834435	0.390509597
ARHGAP20	ENSG00000137727	GRCh37	11	110447766	110583912	3576	3652	9	9	376	145	5	5	160	64	0.020515181	0.119267542	0.216384584	0.065795231
ARHGAP21	ENSG00000107863	GRCh37	10	24872538	25012597	5877	6149	4	4	236	104	3	3	149	61	0.02561946	0.112387644	0.049451131	-0.001392602
ARHGAP22	ENSG00000128805	GRCh37	10	49654077	49864310	2097	2788	4	4	264	93	1	1	162	42	0.024057215	0.081985741	0.749578472	1.056840389
ARHGAP23	ENSG00000225485	GRCh37	17	36584662	36668628	4476	4527	2	2	0	0	1	1	0	0	0.142852479	0.001384205	0	0
ARHGAP24	ENSG00000138639	GRCh37	4	86396267	86923823	2247	2381	7	7	363	125	4	4	99	44	0.020674798	0.090063467	1.245471383	0.700904061
ARHGAP25	ENSG00000163219	GRCh37	2	68906733	69053965	1941	2344	9	9	208	109	2	2	197	50	0.027011409	0.064203692	4.337885895	4.167009682
ARHGAP26	ENSG00000145819	GRCh37	5	142149949	142608576	2445	2794	7	7	118	71	1	1	146	46	0.034754492	0.033994457	6.255965098	6.290610237
ARHGAP27	ENSG00000159314	GRCh37	17	43471275	43511787	1647	2862	5	5	232	87	2	2	97	49	0.026070711	0.1484855	0.00275831	0.120117684
ARHGAP28	ENSG00000088756	GRCh37	18	6729717	6915715	1713	2399	3	3	257	100	4	4	106	40	0.024096436	0.051317155	2.309120016	1.630534076
ARHGAP29	ENSG00000137962	GRCh37	1	94614544	94740624	3786	3825	0	0	0	0	0	0	0	0	1	1	NA	NA
ARHGAP30	ENSG00000186517	GRCh37	1	161016736	161039760	3306	3306	11	11	551	190	4	4	204	75	0.016723003	0.062956074	0.000933096	0.102758751
ARHGAP31	ENSG00000031081	GRCh37	3	119013220	119139561	4335	4348	11	11	543	169	4	4	137	72	0.016869316	0.066750199	0.360537804	0.087099759
ARHGAP32	ENSG00000134909	GRCh37	11	128834989	129149219	6264	6338	17	17	756	289	3	3	396	132	0.014362595	0.065346395	3.763056538	4.462971791
ARHGAP33	ENSG00000004777	GRCh37	19	36265434	36279724	3381	4192	6	6	447	162	6	6	323	88	0.018053345	0.022527618	0.310407709	0.118747333
ARHGAP35	ENSG00000160007	GRCh37	19	47421933	47508334	4500	4500	0	0	0	0	0	0	0	0	1	1	NA	NA
ARHGAP39	ENSG00000147799	GRCh37	8	145754563	145911194	3345	3345	3	3	389	150	5	5	423	116	0.018759217	0.004962899	0.348408785	0.157056135
ARHGAP40	ENSG00000124143	GRCh37	20	37230577	37279678	1869	2026	5	5	0	0	2	2	0	0	0.007712931	3.28E-07	0	-4.44E-16
ARHGAP42	ENSG00000165895	GRCh37	11	100558384	100861656	2625	2625	3	3	0	0	6	6	0	0	0.053992281	8.19E-05	0	0
ARHGAP44	ENSG00000006740	GRCh37	17	12692856	12894960	2457	2509	9	9	229	98	4	4	235	70	0.025979527	0.08358131	2.049032613	2.066328723
ARHGAP5	ENSG00000100852	GRCh37	14	32545320	32628934	4509	4579	8	8	380	155	4	4	240	81	0.02029424	0.1012123	0.146299175	0.467450907
ARHGAP8	ENSG00000241484	GRCh37	22	45098355	45258665	1668	2157	24	24	620	213	4	4	342	119	0.015471637	0.026595566	6.236575847	7.250243671
ARHGAP9	ENSG00000123329	GRCh37	12	57866038	57882597	2196	2559	13	13	413	147	3	3	111	43	0.019574445	0.100277687	0.056750691	0.180107196
ARHGDIA	ENSG00000141522	GRCh37	17	79825597	79829282	615	1066	2	2	52	28	2	2	106	29	0.055080903	0.247475707	0.483817331	0.063610425
ARHGDIB	ENSG00000111348	GRCh37	12	15094951	15114662	606	606	1	1	71	37	0	0	36	17	0.04699041	0.277966993	0.815595886	1.20608232
ARHGDIG	ENSG00000242173	GRCh37	16	318726	333003	678	847	2	2	402	115	2	2	190	64	0.017992258	0.001079138	0.545024414	0.545181095
ARHGEF1	ENSG00000076928	GRCh37	19	42387228	42434302	2784	3812	3	3	247	124	3	3	217	75	0.024653449	0.059778675	0.024812794	-0.004046928
ARHGEF10	ENSG00000104728	GRCh37	8	1772142	1906807	4035	4164	17	17	828	314	9	9	366	142	0.013578978	0.042420074	0.183682209	0.003892963
ARHGEF10L	ENSG00000074964	GRCh37	1	17866330	18024369	3840	4066	14	14	452	185	5	5	443	129	0.018720387	0.098274986	4.174891631	4.823206713
ARHGEF11	ENSG00000132694	GRCh37	1	156904632	157015162	4689	4742	14	14	535	205	3	3	231	80	0.017233747	0.103458936	1.370773817	1.921895589
ARHGEF12	ENSG00000196914	GRCh37	11	120207787	120360645	4635	4635	9	9	435	187	8	8	292	89	0.018926341	0.087349096	0.323386197	0.102100153
ARHGEF15	ENSG00000198844	GRCh37	17	8213559	8225829	2526	2526	10	10	309	132	3	3	165	53	0.022619524	0.112677905	0.822502067	1.134173644
ARHGEF16	ENSG00000130762	GRCh37	1	3370990	3397677	2130	2264	5	5	292	83	3	3	215	49	0.022973707	0.090661348	0.078573026	0.374215842
ARHGEF17	ENSG00000110237	GRCh37	11	73019334	73080136	6192	6427	21	21	905	347	6	6	468	184	0.013141358	0.061524609	1.785006246	2.616741948
ARHGEF18	ENSG00000104880	GRCh37	19	7459999	7537363	3522	3522	6	6	646	167	8	8	332	98	0.014118147	0.000924007	3.093752854	2.059882519
ARHGEF19	ENSG00000142632	GRCh37	1	16524349	16539140	2409	2616	6	6	328	115	2	2	118	54	0.021714856	0.090255	0.008685204	0.032868931
ARHGEF2	ENSG00000116584	GRCh37	1	155916645	155966129	2961	3027	7	7	241	117	4	4	304	77	0.025684553	0.148040276	1.640067986	1.985928958
ARHGEF25	ENSG00000240771	GRCh37	12	58003963	58013162	1860	1957	8	8	266	100	1	1	95	33	0.024436861	0.136382465	1.250951144	1.744063115
ARHGEF26	ENSG00000114790	GRCh37	3	153838792	153975616	2616	2688	4	4	383	137	2	2	148	64	0.019287942	0.014294751	0.084851037	8.29E-05
ARHGEF28	ENSG00000214944	GRCh37	5	72921983	73237818	5196	5289	16	16	663	235	8	8	293	88	0.015427017	0.084745963	0.078145897	-0.006769975
ARHGEF3	ENSG00000163947	GRCh37	3	56761446	57113357	1677	1981	2	2	142	40	1	1	28	17	0.033035978	0.154531298	0.497286601	0.524998546
ARHGEF33	ENSG00000214694	GRCh37	2	39117021	39202590	2613	2665	9	9	0	0	5	5	0	0	0.000157396	6.44E-12	0	0
ARHGEF35	ENSG00000213214	GRCh37	7	143883176	143991230	1455	1455	1	1	10	8	0	0	23	6	0.122193289	0.220848361	2.321022475	3.031312452
ARHGEF37	ENSG00000183111	GRCh37	5	148931510	149014531	2028	2028	7	7	231	98	1	1	115	34	0.026220773	0.145425496	1.795866359	2.137051319
ARHGEF38	ENSG00000236699	GRCh37	4	106473777	106616835	2334	2338	9	9	226	91	4	4	114	42	0.026122169	0.08086162	0.04344509	0.104912104
ARHGEF39	ENSG00000137135	GRCh37	9	35658872	35675863	1008	1038	6	6	306	110	2	2	75	40	0.022579186	0.108683657	0.131518441	0.052491052
ARHGEF4	ENSG00000136002	GRCh37	2	131594489	131804836	2073	4997	16	16	300	112	6	6	137	61	0.021019063	0.007485579	0.166180346	0.388771883
ARHGEF40	ENSG00000165801	GRCh37	14	21538429	21558399	4560	4614	13	13	631	239	6	6	349	120	0.015635973	0.059625282	0.134733468	0.34726716
ARHGEF5	ENSG00000050327	GRCh37	7	144052381	144077725	4794	4794	1	1	79	13	1	1	59	10	0.044451695	0.248796195	0.041842561	-0.034508565
ARHGEF7	ENSG00000102606	GRCh37	13	111766906	111958084	2412	2875	4	4	254	102	3	3	126	73	0.024588552	0.092270252	0.279948924	0.055266494
ARID1A	ENSG00000117713	GRCh37	1	27022524	27108595	6858	6858	11	11	621	255	5	5	497	166	0.015534093	0.034525494	1.151600001	1.747653654
ARID1B	ENSG00000049618	GRCh37	6	157099063	157530401	6750	7273	12	12	590	247	8	8	489	155	0.016168724	0.061688398	0.226234228	0.756297399
ARID2	ENSG00000189079	GRCh37	12	46123448	46301823	5508	5531	0	0	0	0	0	0	0	0	1	1	NA	NA
ARID3A	ENSG00000116017	GRCh37	19	925781	975939	1782	1786	2	2	102	56	1	1	125	36	0.039341197	0.237625517	0.566629821	0.176576649
ARID3B	ENSG00000179361	GRCh37	15	74833518	74890472	1683	1683	4	4	114	27	1	1	39	12	0.037230118	0.177616438	0.081129184	0.216874613
ARID3C	ENSG00000205143	GRCh37	9	34621376	34628104	1239	1239	2	2	176	67	3	3	68	22	0.029382809	0.094194769	2.19125954	2.00738214
ARID4A	ENSG00000032219	GRCh37	14	58765103	58840605	3774	3774	3	3	47	17	0	0	17	10	0.056470373	0.10649051	1.803350346	1.794714485
ARID4B	ENSG00000054267	GRCh37	1	235294949	235491534	3939	3939	4	4	253	112	3	3	157	57	0.024643228	0.093336981	0.059860226	-0.002681676
ARID5A	ENSG00000196843	GRCh37	2	97202480	97218375	1785	1785	8	8	308	85	1	1	87	44	0.022714887	0.137163646	0.713610018	1.110404519
ARID5B	ENSG00000150347	GRCh37	10	63661059	63856703	3567	3571	0	0	0	0	0	0	0	0	1	1	NA	NA
ARIH1	ENSG00000166233	GRCh37	15	72766667	72879692	1674	1674	0	0	1	1	0	0	7	6	0.367742619	0.973333401	0	0
ARIH2	ENSG00000177479	GRCh37	3	48956254	49023815	1482	1482	2	2	137	47	2	2	91	41	0.033678325	0.164821148	0.163300932	0.164420948
ARIH2OS	ENSG00000221883	GRCh37	3	48955221	48956818	873	873	1	1	131	38	3	3	125	24	0.033956567	0.100677465	1.125593276	0.267488652
ARL1	ENSG00000120805	GRCh37	12	101786898	101801598	546	616	0	0	24	12	0	0	13	11	0.080430224	0.522731948	0	0
ARL10	ENSG00000175414	GRCh37	5	175792471	175828866	735	951	6	6	376	134	6	6	142	62	0.020060135	0.055198939	2.669485803	1.842271459
ARL11	ENSG00000152213	GRCh37	13	50202435	50208008	591	591	1	1	94	41	1	1	18	10	0.040571367	0.196970757	1.20442208	0.555140031
ARL13B	ENSG00000169379	GRCh37	3	93698983	93774512	1287	1409	9	9	319	123	0	0	50	34	0.022330011	0.131621721	2.587085063	2.714384817
ARL14	ENSG00000179674	GRCh37	3	160394948	160396233	579	579	5	5	140	43	1	1	18	10	0.03355713	0.153007479	0.141218488	0.010065016
ARL14EP	ENSG00000152219	GRCh37	11	30344598	30359774	783	783	2	2	60	34	2	2	33	12	0.051386871	0.262797632	0.337065132	0.334113735
ARL14EPL	ENSG00000268223	GRCh37	5	115387163	115394644	459	459	0	0	0	0	0	0	0	0	1	1	NA	NA
ARL15	ENSG00000185305	GRCh37	5	53179775	53606412	615	629	0	0	0	0	0	0	0	0	1	1	NA	NA
ARL16	ENSG00000214087	GRCh37	17	79648204	79650954	594	594	0	0	0	0	0	0	0	0	1	1	NA	NA
ARL17A	ENSG00000185829	GRCh37	17	44594068	44657088	534	687	0	0	0	0	0	0	0	0	1	1	NA	NA
ARL17B	ENSG00000228696	GRCh37	17	44352150	44439130	378	687	0	0	0	0	0	0	0	0	1	1	NA	NA
ARL2	ENSG00000213465	GRCh37	11	64781585	64789656	555	555	0	0	88	31	1	1	40	14	0.04111883	0.092687925	2.309299621	1.673384164
ARL2BP	ENSG00000102931	GRCh37	16	57279010	57287516	492	598	0	0	22	9	0	0	1	1	0.084042624	0.551767086	0	0
ARL3	ENSG00000138175	GRCh37	10	104436315	104474164	549	549	0	0	31	14	0	0	58	13	0.07064048	0.432623824	0	0
ARL4A	ENSG00000122644	GRCh37	7	12726481	12730559	603	603	0	0	0	0	0	0	0	0	1	1	NA	NA
ARL4C	ENSG00000188042	GRCh37	2	235401685	235405697	579	610	0	0	0	0	0	0	0	0	1	1	NA	NA
ARL4D	ENSG00000175906	GRCh37	17	41476327	41478492	606	606	1	1	40	21	1	1	54	10	0.062937816	0.365876198	0.043918486	0.252616711
ARL5A	ENSG00000162980	GRCh37	2	152645498	152685009	540	540	1	1	52	31	0	0	24	8	0.055134936	0.341952428	0.752971138	1.11009074
ARL5B	ENSG00000165997	GRCh37	10	18948334	18970568	540	540	0	0	22	19	1	1	29	14	0.084042624	0.551767086	1.114447434	0.730350106
ARL5C	ENSG00000141748	GRCh37	17	37313147	37324102	540	540	1	1	0	0	0	0	0	0	0.377958304	0.026307842	0	0
ARL6	ENSG00000113966	GRCh37	3	97483365	97519953	561	561	1	1	59	30	0	0	21	8	0.051693742	0.320385211	0.604572423	0.910678341
ARL6IP1	ENSG00000170540	GRCh37	16	18802991	18813000	612	612	0	0	91	32	0	0	34	15	0.040391528	0.085468886	0	0
ARL6IP4	ENSG00000182196	GRCh37	12	123464333	123467456	1083	1131	0	0	44	31	0	0	18	9	0.059054481	0.304446917	0	0
ARL6IP5	ENSG00000144746	GRCh37	3	69134095	69155217	567	639	0	0	87	38	0	0	22	13	0.041369406	0.095227314	0	0
ARL6IP6	ENSG00000177917	GRCh37	2	153574407	153617688	681	681	3	3	76	37	1	1	30	23	0.045489022	0.191809161	0.021254621	0.043953115
ARL8A	ENSG00000143862	GRCh37	1	202102532	202113869	561	561	0	0	0	0	0	0	0	0	1	1	NA	NA
ARL8B	ENSG00000134108	GRCh37	3	5163905	5222596	561	631	1	1	34	23	1	1	28	21	0.068247632	0.36732339	0.018228002	-0.0094518
ARL9	ENSG00000196503	GRCh37	4	57371375	57390058	564	564	1	1	101	21	0	0	15	6	0.039054998	0.175028878	0.275666898	0.436122144
ARMC1	ENSG00000104442	GRCh37	8	66514694	66546442	849	849	5	5	86	34	1	1	73	22	0.041424645	0.064113836	2.220484958	2.961072279
ARMC10	ENSG00000170632	GRCh37	7	102715328	102740205	1032	1065	2	2	184	35	1	1	53	16	0.028666105	0.082852513	0.186353283	0.206811044
ARMC12	ENSG00000157343	GRCh37	6	35704809	35716856	1104	1104	7	7	238	77	3	3	120	38	0.025842784	0.147433383	0.055122535	0.192623635
ARMC2	ENSG00000118690	GRCh37	6	109169619	109295186	2604	2635	8	8	313	113	5	5	279	71	0.022527065	0.135859732	0.388142221	0.8515611
ARMC3	ENSG00000165309	GRCh37	10	23216953	23326518	2619	2645	6	6	291	121	5	5	162	42	0.023214397	0.121297255	0.424925845	0.201181618
ARMC4	ENSG00000169126	GRCh37	10	28064115	28287977	3135	3387	12	12	527	157	10	10	204	74	0.017266689	0.089872803	2.964564201	1.393962507
ARMC5	ENSG00000140691	GRCh37	16	31469401	31478487	2808	3446	4	4	389	148	9	9	271	108	0.019102078	0.012926255	4.12094301	2.309817565
ARMC6	ENSG00000105676	GRCh37	19	19144384	19170563	1506	1648	10	10	289	105	3	3	150	47	0.02331217	0.101253788	0.73885131	1.038201274
ARMC7	ENSG00000125449	GRCh37	17	73106047	73126360	597	682	0	0	168	52	2	2	43	20	0.028900077	0.010664815	6.289916136	4.797981402
ARMC8	ENSG00000114098	GRCh37	3	137906109	138017231	1980	2133	3	3	155	72	1	1	62	35	0.031859346	0.181396061	0.025225506	0.04875346
ARMC9	ENSG00000135931	GRCh37	2	232063260	232239548	1998	2147	7	7	302	118	4	4	208	59	0.022880674	0.132704825	0.088274315	0.270013334
ARMS2	ENSG00000254636	GRCh37	10	124214169	124216868	324	324	0	0	12	11	0	0	16	4	0.113858527	0.723002039	0	0
ARNT	ENSG00000143437	GRCh37	1	150782181	150849244	2370	2370	3	3	177	92	3	3	132	52	0.029677062	0.147989157	0.126143566	0.043569667
ARNT2	ENSG00000172379	GRCh37	15	80696692	80890278	2154	2154	6	6	189	85	8	8	161	48	0.028965295	0.153050237	0.670364303	0.324146107
ARNTL	ENSG00000133794	GRCh37	11	13298199	13408813	1878	2161	5	5	118	72	3	3	110	55	0.036269768	0.121798633	0.362246756	0.827146466
ARNTL2	ENSG00000029153	GRCh37	12	27485787	27576241	1911	1944	6	6	223	85	2	2	44	26	0.026703017	0.160152803	0.363569568	0.21780068
ARPC1A	ENSG00000241685	GRCh37	7	98923521	98985787	1113	1246	2	2	183	52	2	2	170	39	0.028753261	0.084209604	0.005367786	-0.03777985
ARPC1B	ENSG00000130429	GRCh37	7	98971872	98992424	1119	1125	2	2	122	46	2	2	136	40	0.035822673	0.196744365	0.011615168	-0.080682982
ARPC2	ENSG00000163466	GRCh37	2	219081817	219119079	903	1054	1	1	77	37	4	4	100	22	0.045050283	0.256050186	1.197592708	0.266244111
ARPC3	ENSG00000111229	GRCh37	12	110872630	110888227	537	537	1	1	84	24	0	0	31	9	0.043046981	0.23093024	0.625043415	0.942920812
ARPC4	ENSG00000241553	GRCh37	3	9834179	9855035	564	564	2	2	64	26	1	1	43	18	0.049784768	0.267283683	0.058355777	-0.057586231
ARPC4-TTLL3	ENSG00000250151	GRCh37	3	9834798	9877085	1878	2050	15	15	709	188	3	3	204	71	0.014760989	0.057325878	0.351430329	0.772832795
ARPC5	ENSG00000162704	GRCh37	1	183592401	183604892	456	480	1	1	75	12	1	1	18	13	0.045671884	0.263342426	0.916966338	0.356376894
ARPC5L	ENSG00000136950	GRCh37	9	127624409	127640003	462	462	2	2	32	8	4	4	25	13	0.069095258	0.168449743	1.144176182	0.99244527
ARPP19	ENSG00000128989	GRCh37	15	52839242	52862080	339	396	0	0	27	18	0	0	26	8	0.075774989	0.482018741	0	0
ARPP21	ENSG00000172995	GRCh37	3	35680437	35835988	2439	2614	10	10	313	137	4	4	103	58	0.022485717	0.11455226	0.10219193	0.005845621
ARRB1	ENSG00000137486	GRCh37	11	74975226	75062873	1257	1286	3	3	159	53	3	3	83	35	0.031432077	0.17548829	0.607162101	0.370875391
ARRB2	ENSG00000141480	GRCh37	17	4613784	4624794	1230	1329	1	1	111	56	2	2	134	37	0.037135035	0.146670856	0.175944909	-0.074077843
ARRDC1	ENSG00000197070	GRCh37	9	140500106	140509812	1302	1353	6	6	317	104	3	3	241	58	0.022137602	0.099387029	0.359945216	0.435784279
ARRDC2	ENSG00000105643	GRCh37	19	18111941	18124911	1224	1483	6	6	277	96	7	7	247	57	0.023845099	0.132546454	0.228625768	0.065008457
ARRDC3	ENSG00000113369	GRCh37	5	90664541	90679176	1245	1245	0	0	0	0	0	0	0	0	1	1	NA	NA
ARRDC4	ENSG00000140450	GRCh37	15	98462784	98517068	1257	1303	1	1	121	47	2	2	48	15	0.035450624	0.121927566	1.846422994	0.81915457
ARRDC5	ENSG00000205784	GRCh37	19	4890449	4902879	1029	1029	5	5	246	64	5	5	128	29	0.025262237	0.135510734	1.019820001	0.276171582
ARSA	ENSG00000100299	GRCh37	22	51063446	51066607	1530	1530	4	4	251	81	1	1	108	33	0.024753455	0.095490183	0.257990616	0.470270517
ARSB	ENSG00000113273	GRCh37	5	78073032	78281910	1602	1631	4	4	219	80	2	2	64	30	0.026694509	0.132631107	0.350927954	0.118267422
ARSG	ENSG00000141337	GRCh37	17	66255323	66418872	1578	1578	9	9	515	150	4	4	369	86	0.017124619	0.044639921	0.65688854	0.77670591
ARSI	ENSG00000183876	GRCh37	5	149675906	149718870	1710	1710	0	0	0	0	0	0	0	0	1	1	NA	NA
ARSJ	ENSG00000180801	GRCh37	4	114821440	114900883	1800	1826	2	2	238	79	2	2	127	45	0.024766652	0.032050155	0.383754841	0.391865999
ARSK	ENSG00000164291	GRCh37	5	94890778	94940768	1611	1626	5	5	280	96	3	3	46	28	0.023523301	0.102029252	2.600043131	1.552470219
ART1	ENSG00000129744	GRCh37	11	3666358	3685646	984	984	8	8	218	75	2	2	89	33	0.026789979	0.10692111	0.41003048	0.793827994
ART3	ENSG00000156219	GRCh37	4	76932337	77033955	1170	1203	5	5	213	88	4	4	95	33	0.027273225	0.163400685	0.710444241	0.153783276
ART4	ENSG00000111339	GRCh37	12	14978503	14996429	945	965	3	3	189	62	0	0	77	20	0.028637622	0.129854077	2.036834788	2.036318906
ART5	ENSG00000167311	GRCh37	11	3659733	3663546	876	980	2	2	120	65	2	2	56	22	0.036136772	0.201027439	0.553806114	0.555201552
ARTN	ENSG00000117407	GRCh37	1	44398992	44402913	687	782	1	1	29	19	0	0	13	7	0.073823805	0.360407367	0.730277253	1.071025578
ARV1	ENSG00000173409	GRCh37	1	231114727	231136341	816	915	6	6	169	47	1	1	91	16	0.030527448	0.137284686	1.492713781	1.534208042
ARVCF	ENSG00000099889	GRCh37	22	19957419	20004331	2889	2910	10	10	521	202	4	4	253	92	0.01715864	0.059750567	0.108431427	0.285017062
AS3MT	ENSG00000214435	GRCh37	10	104629273	104661656	1128	1128	3	3	137	36	1	1	71	17	0.033986593	0.205272804	0.153574896	0.195444669
ASAH1	ENSG00000104763	GRCh37	8	17913934	17942494	1236	1335	4	4	349	99	1	1	73	26	0.020421384	0.02480483	0.024236131	-0.0009956
ASAH2	ENSG00000188611	GRCh37	10	51944621	52008370	2343	2379	2	2	59	31	0	0	44	14	0.051810568	0.261358189	2.20030891	1.582623322
ASAH2B	ENSG00000204147	GRCh37	10	52499078	52576255	498	569	2	2	81	47	2	2	36	20	0.04426512	0.266985956	0.61747144	0.609618806
ASAH2C	ENSG00000072444	GRCh37	10	47999324	48055018	1869	1869	0	0	16	4	0	0	0	0	0.098628757	0.648912334	0	0
ASAP1	ENSG00000153317	GRCh37	8	131064353	131455906	3390	3533	11	11	336	121	7	7	169	77	0.021674038	0.104547252	0.223954251	0.009478143
ASAP2	ENSG00000151693	GRCh37	2	9346894	9545812	3021	3021	7	7	329	146	8	8	277	82	0.021843893	0.11497839	0.341127549	0.0630311
ASAP3	ENSG00000088280	GRCh37	1	23755056	23810685	2712	2735	10	10	436	163	2	2	134	74	0.019009663	0.103874065	0.331149267	0.546858053
ASB1	ENSG00000065802	GRCh37	2	239335383	239360891	1008	1008	4	4	105	55	0	0	87	32	0.038698048	0.164932589	4.760558767	5.071778967
ASB10	ENSG00000146926	GRCh37	7	150872785	150884919	1404	1810	3	3	311	95	1	1	179	39	0.021534836	0.021001935	0.241174938	0.282229331
ASB13	ENSG00000196372	GRCh37	10	5680830	5708768	837	837	1	1	113	48	3	3	84	27	0.036780954	0.141434028	1.693233115	0.597254483
ASB14	ENSG00000239388	GRCh37	3	57302375	57326710	1764	1785	9	9	139	66	1	1	49	24	0.030974376	0.01323505	1.554915711	1.691060285
ASB15	ENSG00000146809	GRCh37	7	123207064	123277951	1767	1767	5	5	248	79	2	2	159	39	0.025151556	0.133576774	0.33222672	0.756369921
ASB16	ENSG00000161664	GRCh37	17	42247815	42256451	1362	1362	0	0	0	0	0	0	0	0	1	1	NA	NA
ASB16-AS1	ENSG00000168597	GRCh37	17	42253354	42264082	582	582	0	0	0	0	0	0	0	0	1	1	NA	NA
ASB17	ENSG00000154007	GRCh37	1	76384558	76398116	888	888	0	0	101	45	1	1	99	21	0.038200948	0.065226535	1.40131955	0.956282701
ASB18	ENSG00000182177	GRCh37	2	237102095	237173052	1401	1612	2	2	128	40	1	1	34	18	0.034922413	0.183871914	0.240650577	0.265512819
ASB2	ENSG00000100628	GRCh37	14	94400499	94443137	1908	1975	7	7	318	105	4	4	185	52	0.022253613	0.122615935	0.000801262	0.071342191
ASB3	ENSG00000115239	GRCh37	2	53759810	54087297	1671	1757	22	22	823	283	5	5	418	125	0.013898894	0.083420903	3.019221981	4.166715182
ASB4	ENSG00000005981	GRCh37	7	95107756	95169544	1281	1353	3	3	231	84	0	0	62	33	0.025612732	0.075541882	1.41834835	1.458040592
ASB5	ENSG00000164122	GRCh37	4	177134824	177198722	990	1027	2	2	197	57	2	2	55	20	0.027590811	0.066740138	1.499168748	1.448194135
ASB6	ENSG00000148331	GRCh37	9	132399171	132404444	1266	1266	7	7	242	88	4	4	107	54	0.025632297	0.148209205	0.158084825	0.019072946
ASB7	ENSG00000183475	GRCh37	15	101142739	101191910	957	965	1	1	39	26	3	3	57	25	0.063740151	0.36673188	0.414452414	-0.032175974
ASB8	ENSG00000177981	GRCh37	12	48541571	48574996	867	948	3	3	67	37	2	2	46	19	0.048238854	0.170187457	0.000996216	0.007034429
ASCC1	ENSG00000138303	GRCh37	10	73856278	73980083	1203	1421	0	0	65	30	2	2	20	7	0.048238703	0.172586072	5.640722037	4.20074638
ASCC2	ENSG00000100325	GRCh37	22	30184597	30234271	2274	2458	9	9	226	108	6	6	150	60	0.026122169	0.08086162	6.81E-05	0.010942188
ASCC3	ENSG00000112249	GRCh37	6	100956070	101329248	6609	6749	19	19	591	300	4	4	330	145	0.016320826	0.075929934	3.73269053	4.949588208
ASCL1	ENSG00000139352	GRCh37	12	103351464	103354294	711	711	0	0	0	0	0	0	0	0	1	1	NA	NA
ASCL2	ENSG00000183734	GRCh37	11	2289725	2292182	582	582	0	0	0	0	0	0	0	0	1	1	NA	NA
ASCL3	ENSG00000176009	GRCh37	11	8959119	8964580	546	546	5	5	176	50	0	0	15	9	0.030056179	0.175260517	0.80693784	1.031844615
ASCL4	ENSG00000187855	GRCh37	12	108168162	108170421	522	522	0	0	99	28	0	0	16	8	0.03861296	0.068849542	0	0
ASCL5	ENSG00000232237	GRCh37	1	201083081	201096312	837	837	0	0	0	0	0	0	0	0	1	1	NA	NA
ASF1A	ENSG00000111875	GRCh37	6	119215384	119230332	615	615	1	1	11	11	0	0	24	9	0.117021454	0.234500822	2.254935671	2.896387596
ASF1B	ENSG00000105011	GRCh37	19	14230321	14247768	609	705	1	1	69	35	0	0	45	22	0.047690866	0.28525648	0.998507037	1.445851132
ASGR1	ENSG00000141505	GRCh37	17	7076750	7082883	876	880	4	4	92	36	0	0	42	15	0.041115798	0.141021155	2.955196132	3.291051034
ASGR2	ENSG00000161944	GRCh37	17	7004641	7019019	936	936	5	5	157	56	2	2	75	24	0.031783163	0.168226874	0.044815459	0.262813008
ASH1L	ENSG00000116539	GRCh37	1	155305059	155532598	8895	9024	9	9	591	253	3	3	345	126	0.015694941	0.019363628	0.759588982	0.883284204
ASH2L	ENSG00000129691	GRCh37	8	37962760	38001594	1887	2006	1	1	95	63	1	1	58	37	0.040344862	0.193736303	0.118921061	-0.054241864
ASIC1	ENSG00000110881	GRCh37	12	50451331	50477394	1725	2478	5	5	67	40	2	2	108	32	0.045498109	0.033222811	3.031123427	3.785097393
ASIC2	ENSG00000108684	GRCh37	17	31340105	32501983	1692	2247	2	2	109	50	0	0	90	36	0.038006654	0.224028742	2.391386434	1.714843159
ASIC3	ENSG00000213199	GRCh37	7	150745379	150749843	1650	1711	3	3	389	132	6	6	198	63	0.018759217	0.004962899	3.98671524	2.799467679
ASIC4	ENSG00000072182	GRCh37	2	220378892	220403494	1944	2001	4	4	286	101	3	3	133	49	0.022978076	0.062022166	0.372898308	0.102550827
ASIC5	ENSG00000256394	GRCh37	4	156750881	156787425	1518	1518	5	5	301	98	1	1	152	38	0.02258045	0.082528072	0.855064017	1.384757617
ASIP	ENSG00000101440	GRCh37	20	32782375	32857150	399	399	1	1	19	18	0	0	5	3	0.090626355	0.314837266	0.456597653	0.680469978
ASL	ENSG00000126522	GRCh37	7	65540785	65558545	1395	1398	0	0	252	89	2	2	80	43	0.022874661	0.001101362	5.654868944	4.243577564
ASNA1	ENSG00000198356	GRCh37	19	12847953	12859137	1047	1047	1	1	77	40	2	2	90	43	0.045050283	0.256050186	0.198550724	-0.068323717
ASNS	ENSG00000070669	GRCh37	7	97481430	97501854	1686	1689	2	2	150	83	7	7	105	38	0.032072088	0.138698466	4.840843102	3.979044084
ASNSD1	ENSG00000138381	GRCh37	2	190526146	190535557	1932	1932	3	3	261	114	4	4	87	40	0.023881952	0.04821707	3.18009976	2.355256615
ASPA	ENSG00000108381	GRCh37	17	3375668	3406713	942	942	5	5	233	58	0	0	82	22	0.026010915	0.147600805	2.987753542	3.607325949
ASPDH	ENSG00000204653	GRCh37	19	51014857	51017947	852	884	2	2	66	27	0	0	28	18	0.049034696	0.268797766	1.396811739	1.053675796
ASPG	ENSG00000166183	GRCh37	14	104552016	104579098	1722	1786	0	0	0	0	0	0	0	0	1	1	NA	NA
ASPH	ENSG00000198363	GRCh37	8	62413116	62627155	2277	3086	6	6	498	151	5	5	137	58	0.016851044	0.010765947	3.031694866	2.226142667
ASPHD1	ENSG00000174939	GRCh37	16	29911696	29931185	1173	1173	2	2	117	80	3	3	143	39	0.036622035	0.207417178	0.049983072	0.025874931
ASPHD2	ENSG00000128203	GRCh37	22	26825239	26840981	1110	1110	3	3	132	50	2	2	90	33	0.034646075	0.210688329	0.000593582	0.009257613
ASPM	ENSG00000066279	GRCh37	1	197053258	197115824	10434	10434	36	36	1499	554	8	8	521	206	0.010200231	0.045353763	1.406511512	2.538610314
ASPN	ENSG00000106819	GRCh37	9	95218487	95244788	1143	1160	4	4	96	47	2	2	75	23	0.040329748	0.149020441	0.267896617	0.517424998
ASPRV1	ENSG00000244617	GRCh37	2	70187226	70189397	1032	1032	2	2	148	60	1	1	108	30	0.032306133	0.142575121	0.097750915	-0.046215161
ASPSCR1	ENSG00000169696	GRCh37	17	79934683	79975282	1662	2475	9	9	517	147	5	5	275	78	0.017083842	0.043765993	0.005946957	-0.005971612
ASRGL1	ENSG00000162174	GRCh37	11	62104920	62160882	927	1067	4	4	166	54	2	2	104	28	0.030915338	0.187652955	0.067946204	0.223658599
ASS1	ENSG00000130707	GRCh37	9	133320094	133376661	1239	1283	6	6	236	86	2	2	127	36	0.02594365	0.156969399	0.362782612	0.448164246
ASTE1	ENSG00000034533	GRCh37	3	130732719	130746493	2040	2115	2	2	307	96	4	4	137	40	0.021295396	0.008229565	3.196535515	2.809498335
ASTL	ENSG00000188886	GRCh37	2	96789589	96804175	1296	1296	6	6	174	80	2	2	101	34	0.030118071	0.142015899	0.488428668	0.563589762
ASTN1	ENSG00000152092	GRCh37	1	176826438	177134109	3885	3953	4	4	142	69	0	0	224	46	0.03345851	0.195295439	7.506374942	7.618368489
ASTN2	ENSG00000148219	GRCh37	9	119187504	120177348	3867	4409	21	21	959	346	12	12	436	149	0.012679938	0.046999537	0.380985191	0.029420158
ASUN	ENSG00000064102	GRCh37	12	27058114	27091259	2121	2151	5	5	175	70	5	5	76	40	0.030141279	0.175142729	1.620662786	0.630086427
ASXL1	ENSG00000171456	GRCh37	20	30946155	31027122	4626	4717	16	16	772	269	5	5	495	112	0.01409683	0.048210256	2.165778628	2.594266104
ASXL2	ENSG00000143970	GRCh37	2	25960557	26101385	4308	4311	7	7	440	186	4	4	234	76	0.018461103	0.042211863	0.012837302	0.018216467
ASXL3	ENSG00000141431	GRCh37	18	31158579	31331156	6747	6798	23	23	900	295	11	11	306	111	0.013268819	0.076660045	0.805314418	0.26002761
ASZ1	ENSG00000154438	GRCh37	7	117003276	117068177	1428	1428	7	7	185	79	1	1	54	14	0.029060692	0.112118072	0.516996965	0.750067505
ATAD1	ENSG00000138138	GRCh37	10	89511269	89601100	1086	1119	3	3	149	39	1	1	49	29	0.032529309	0.189940507	0.000133945	-1.35E-06
ATAD2	ENSG00000156802	GRCh37	8	124332090	124428590	4173	4173	1	1	23	14	0	0	26	8	0.082664531	0.339089144	1.490061404	2.058849984
ATAD2B	ENSG00000119778	GRCh37	2	23971534	24149984	4377	4495	6	6	289	120	6	6	214	62	0.023302168	0.122947901	0.263443753	0.092463816
ATAD3A	ENSG00000197785	GRCh37	1	1447531	1470067	1905	2144	5	5	343	84	2	2	224	45	0.02092963	0.050452084	0.3610947	0.807094614
ATAD3B	ENSG00000160072	GRCh37	1	1407143	1433228	1947	2055	6	6	524	103	1	1	154	46	0.016298435	0.007209855	0.311731044	0.388157047
ATAD3C	ENSG00000215915	GRCh37	1	1385069	1405538	1236	1236	8	8	357	84	4	4	86	24	0.021006347	0.115585935	1.251769318	0.594186276
ATAD5	ENSG00000176208	GRCh37	17	29158988	29222887	5535	5535	13	13	601	216	5	5	235	91	0.016096181	0.072152966	0.000965038	0.066257676
ATAT1	ENSG00000137343	GRCh37	6	30594619	30614600	1230	1375	1	1	81	45	1	1	38	21	0.043874716	0.241596619	0.274878198	-0.025165612
ATCAY	ENSG00000167654	GRCh37	19	3879862	3928077	1116	1215	4	4	108	58	3	3	182	45	0.03819194	0.169534253	1.10861836	1.439639896
ATE1	ENSG00000107669	GRCh37	10	123499939	123688316	1557	1771	6	6	200	77	1	1	95	31	0.028184587	0.158018362	1.164551518	1.245719819
ATF1	ENSG00000123268	GRCh37	12	51157493	51214905	816	816	0	0	27	15	0	0	13	10	0.075774989	0.482018741	0	0
ATF2	ENSG00000115966	GRCh37	2	175936978	176033110	1518	1525	3	3	56	36	1	1	40	25	0.05231637	0.137186561	0.46792112	0.49914862
ATF3	ENSG00000162772	GRCh37	1	212738676	212794119	546	606	0	0	0	0	0	0	0	0	1	1	NA	NA
ATF4	ENSG00000128272	GRCh37	22	39915700	39918691	1056	1056	0	0	0	0	0	0	0	0	1	1	NA	NA
ATF5	ENSG00000169136	GRCh37	19	50431959	50437192	849	938	1	1	86	43	1	1	39	20	0.042518625	0.22392593	0.299671291	-0.016474159
ATF6	ENSG00000118217	GRCh37	1	161736084	161933860	2013	2013	10	10	243	108	3	3	82	36	0.025066953	0.066049536	0.031372245	0.136130111
ATF6B	ENSG00000213676	GRCh37	6	32065953	32096030	2112	2135	6	6	310	105	2	2	79	47	0.022416341	0.105294499	0.1010583	0.032708126
ATF7	ENSG00000170653	GRCh37	12	53901640	54020199	1485	1542	0	0	7	2	0	0	2	1	0.148615291	0.827620783	0	0
ATF7IP	ENSG00000171681	GRCh37	12	14518610	14651697	3813	3904	5	5	426	159	1	1	207	73	0.018337739	0.015598551	0.782492362	1.295044811
ATF7IP2	ENSG00000166669	GRCh37	16	10420291	10577495	2049	2049	6	6	376	125	2	2	108	36	0.020060135	0.055198939	0.031860451	-0.002054308
ATG10	ENSG00000152348	GRCh37	5	81267844	81572241	663	830	2	2	119	40	1	1	120	26	0.036296606	0.203163082	0.343982186	0.068083831
ATG12	ENSG00000145782	GRCh37	5	115163893	115177555	423	564	2	2	69	43	1	1	46	21	0.047966762	0.270214972	0.055385851	-0.057877953
ATG13	ENSG00000175224	GRCh37	11	46638826	46696368	1653	1653	5	5	368	75	4	4	152	44	0.020068198	0.036313468	0.914634002	0.267849736
ATG14	ENSG00000126775	GRCh37	14	55833110	55878576	1479	1479	4	4	160	76	2	2	63	37	0.031504263	0.191146061	0.071960524	-0.002221172
ATG16L1	ENSG00000085978	GRCh37	2	234118697	234204320	1824	1875	3	3	170	63	1	1	128	41	0.030329215	0.158752035	0.552243519	0.582216633
ATG16L2	ENSG00000168010	GRCh37	11	72525353	72554719	1860	2051	7	7	330	134	3	3	155	66	0.021807461	0.114264735	0.017487387	0.12241304
ATG2A	ENSG00000110046	GRCh37	11	64662007	64684722	5817	5823	10	10	758	285	12	12	587	173	0.013413926	0.003953799	1.034793989	0.385513225
ATG2B	ENSG00000066739	GRCh37	14	96747595	96830207	6237	6237	17	17	997	327	10	10	370	122	0.011961115	0.009769392	1.248069742	0.508235639
ATG3	ENSG00000144848	GRCh37	3	112251356	112280893	945	1018	1	1	75	31	1	1	63	18	0.045671884	0.263342426	0.014962667	-0.003900093
ATG4B	ENSG00000168397	GRCh37	2	242576628	242613272	1182	1619	5	5	57	15	3	3	19	12	0.048062697	0.020611807	0.54673672	0.137527973
ATG4C	ENSG00000125703	GRCh37	1	63249806	63331184	1377	1390	1	1	246	61	1	1	41	18	0.023790921	0.00841671	1.413184079	0.713970437
ATG4D	ENSG00000130734	GRCh37	19	10654571	10664094	1425	1584	5	5	242	80	3	3	158	48	0.025487101	0.139329587	0.013210894	0.198053589
ATG5	ENSG00000057663	GRCh37	6	106632351	106773666	828	828	2	2	53	33	0	0	40	21	0.05457782	0.249880324	2.217396139	1.610467102
ATG7	ENSG00000197548	GRCh37	3	11313995	11599139	2112	2267	8	8	372	98	4	4	73	47	0.020536139	0.106354348	1.986087064	1.130506348
ATG9A	ENSG00000198925	GRCh37	2	220074494	220094439	2520	2520	20	20	863	299	8	8	401	151	0.013461401	0.063764353	0.128194122	0.432522537
ATHL1	ENSG00000142102	GRCh37	11	289135	296107	2214	2309	8	8	418	137	3	3	214	79	0.019221342	0.076524078	0.217401127	0.556220027
ATIC	ENSG00000138363	GRCh37	2	216176540	216214487	1779	1906	8	8	260	129	0	0	171	46	0.02470628	0.13435772	7.990737585	8.685645857
ATL1	ENSG00000198513	GRCh37	14	50999227	51099786	1677	1692	0	0	120	51	3	3	84	28	0.034804181	0.039029701	5.261832483	3.703648777
ATL2	ENSG00000119787	GRCh37	2	38522022	38604427	1752	2051	4	4	226	78	5	5	75	39	0.026238793	0.124213465	3.693429729	2.327771403
ATL3	ENSG00000184743	GRCh37	11	63391559	63439393	1626	1782	3	3	132	74	1	1	84	35	0.034646075	0.210688329	0.339193105	0.380777353
ATM	ENSG00000149311	GRCh37	11	108093211	108239829	9171	9171	27	27	1345	448	7	7	497	172	0.010471884	0.016817733	0.733589926	1.352492006
ATMIN	ENSG00000166454	GRCh37	16	81069452	81080963	2472	2472	9	9	328	128	6	6	188	57	0.02202191	0.131669966	0.078978922	-0.003920124
ATN1	ENSG00000111676	GRCh37	12	7033626	7051484	3573	3573	7	7	401	139	3	3	236	62	0.019516586	0.063929242	0.216362379	0.433742633
ATOH1	ENSG00000172238	GRCh37	4	94750042	94751221	1065	1065	4	4	259	60	1	1	110	30	0.024319441	0.087039024	0.245279747	0.452470718
ATOH7	ENSG00000179774	GRCh37	10	69990386	69991871	459	459	2	2	31	20	0	0	32	11	0.070090805	0.16303422	2.773077182	1.943653032
ATOH8	ENSG00000168874	GRCh37	2	85978467	86015189	966	966	2	2	53	28	2	2	104	20	0.05457782	0.249880324	0.434356732	0.064500494
ATOX1	ENSG00000177556	GRCh37	5	151121877	151152093	207	228	0	0	5	2	0	0	1	1	0.175141312	0.873590966	0	0
ATP10A	ENSG00000206190	GRCh37	15	25922420	26110317	4500	4668	10	10	730	261	9	9	364	129	0.013777529	0.005812916	1.583057078	0.780501677
ATP10B	ENSG00000118322	GRCh37	5	159990127	160279221	4386	4395	15	15	790	286	6	6	291	113	0.013785582	0.031506648	0.0282111	0.040253662
ATP10D	ENSG00000145246	GRCh37	4	47487305	47595503	4281	4299	15	15	659	220	3	3	212	96	0.01541667	0.075698858	0.614014878	1.142622484
ATP11A	ENSG00000068650	GRCh37	13	113344643	113541482	3405	3775	13	13	718	237	8	8	450	137	0.014417774	0.029485032	0.001629071	0.088999537
ATP11B	ENSG00000058063	GRCh37	3	182511288	182639423	3534	3694	7	7	553	151	5	5	110	50	0.015967299	0.009641884	4.105900165	2.892134421
ATP12A	ENSG00000075673	GRCh37	13	25254549	25285921	3138	3138	9	9	478	171	2	2	237	85	0.017914376	0.062780141	1.21705404	1.341449708
ATP13A1	ENSG00000105726	GRCh37	19	19756007	19774502	3615	3809	2	2	76	19	1	1	21	7	0.045708142	0.269906475	0.209987555	0.229428409
ATP13A2	ENSG00000159363	GRCh37	1	17312453	17338423	3543	3779	8	8	594	204	5	5	457	117	0.015442289	0.010455374	0.133159633	0.466733558
ATP13A3	ENSG00000133657	GRCh37	3	194123401	194219093	3681	3771	14	14	333	127	6	6	249	73	0.021172968	0.039492917	1.342426363	1.952652878
ATP13A4	ENSG00000127249	GRCh37	3	193119866	193310900	3591	3648	11	11	563	212	8	8	268	79	0.016507786	0.057425992	0.789212522	0.229827578
ATP13A5	ENSG00000187527	GRCh37	3	192992579	193096632	3657	3723	12	12	423	198	4	4	256	85	0.019392068	0.114084068	1.141469354	1.900806292
ATP1A1	ENSG00000163399	GRCh37	1	116915290	116952883	3072	3106	2	2	79	48	7	7	169	80	0.044827006	0.26839784	0.397134979	0.354892223
ATP1A1OS	ENSG00000203865	GRCh37	1	116941622	116961197	288	288	0	0	16	12	1	1	36	20	0.098628757	0.648912334	0.727034137	0.484340711
ATP1A2	ENSG00000018625	GRCh37	1	160085549	160113381	3063	3063	6	6	174	96	4	4	266	88	0.030118071	0.142015899	1.659787684	1.588243355
ATP1A3	ENSG00000105409	GRCh37	19	42470734	42501649	3042	3120	5	5	203	67	7	7	279	95	0.027962058	0.169305791	0.000971456	0.129465836
ATP1A4	ENSG00000132681	GRCh37	1	160121360	160156767	3090	3090	15	15	560	198	8	8	260	77	0.016851465	0.101462952	0.096087369	0.00808803
ATP1B1	ENSG00000143153	GRCh37	1	169074935	169101960	912	985	0	0	0	0	0	0	0	0	1	1	NA	NA
ATP1B2	ENSG00000129244	GRCh37	17	7549945	7561086	873	921	0	0	124	52	1	1	59	23	0.03418808	0.035030128	2.252497774	1.631200665
ATP1B3	ENSG00000069849	GRCh37	3	141594966	141645356	840	927	1	1	66	31	0	0	32	20	0.048798709	0.296092496	0.785719456	1.164898567
ATP2A1	ENSG00000196296	GRCh37	16	28889726	28915830	3006	3045	12	12	446	174	2	2	198	91	0.018883891	0.11369911	2.013603579	2.827632033
ATP2A2	ENSG00000174437	GRCh37	12	110718561	110788898	3129	3206	3	3	162	76	5	5	190	80	0.031121158	0.170977834	0.232069022	0.08738054
ATP2A3	ENSG00000074370	GRCh37	17	3827169	3867736	3159	3218	7	7	410	187	5	5	421	127	0.019262001	0.058396315	0.384418669	0.671384747
ATP2B1	ENSG00000070961	GRCh37	12	89981828	90103077	3663	3929	2	2	126	87	5	5	138	59	0.035215761	0.188159166	1.043246053	0.938436333
ATP2B2	ENSG00000157087	GRCh37	3	10365707	10749716	3732	3732	0	0	0	0	0	0	0	0	1	1	NA	NA
ATP2B4	ENSG00000058668	GRCh37	1	203595689	203713209	3618	3888	0	0	0	0	0	0	0	0	1	1	NA	NA
ATP2C1	ENSG00000017260	GRCh37	3	130569439	130735556	2922	2965	6	6	252	112	2	2	207	69	0.025075387	0.149563998	1.36104889	1.391391502
ATP2C2	ENSG00000064270	GRCh37	16	84402133	84497793	2841	2928	13	13	788	273	11	11	432	124	0.013546611	0.014595275	1.078599748	0.445364182
ATP4A	ENSG00000105675	GRCh37	19	36040945	36054560	3108	3108	6	6	213	93	2	2	154	51	0.027323964	0.160535125	0.984932906	1.053490262
ATP4B	ENSG00000186009	GRCh37	13	114303173	114312501	876	876	1	1	166	67	2	2	95	23	0.029802699	0.049457454	1.115080791	0.326236046
ATP5A1	ENSG00000152234	GRCh37	18	43664110	43684300	1662	1663	1	1	202	93	2	2	113	47	0.02667401	0.022721128	1.158611743	0.35317474
ATP5B	ENSG00000110955	GRCh37	12	57031959	57039798	1590	1590	0	0	0	0	0	0	0	0	1	1	NA	NA
ATP5C1	ENSG00000165629	GRCh37	10	7830092	7849778	897	905	3	3	101	47	1	1	59	14	0.039656495	0.222653107	0.250994589	0.297703574
ATP5D	ENSG00000099624	GRCh37	19	1241749	1244824	507	507	0	0	43	11	0	0	34	13	0.059756808	0.312787907	0	0
ATP5E	ENSG00000124172	GRCh37	20	57600522	57607437	156	156	0	0	0	0	0	0	0	0	1	1	NA	NA
ATP5EP2	ENSG00000180389	GRCh37	13	28519343	28519727	156	156	0	0	7	6	1	1	21	3	0.148615291	0.827620783	0.563780006	0.341399927
ATP5F1	ENSG00000116459	GRCh37	1	111991486	112005395	771	771	4	4	160	47	1	1	108	22	0.031504263	0.191146061	0.924493663	1.247346731
ATP5G1	ENSG00000159199	GRCh37	17	46970127	46973233	411	415	2	2	31	19	1	1	23	7	0.070090805	0.16303422	0.102340192	-0.044869355
ATP5G2	ENSG00000135390	GRCh37	12	54026510	54071192	597	597	1	1	56	27	1	1	27	12	0.053092	0.330073901	0.25386701	-0.029774635
ATP5G3	ENSG00000154518	GRCh37	2	176040986	176049335	429	429	0	0	38	12	0	0	101	7	0.063668827	0.358048468	0	0
ATP5H	ENSG00000167863	GRCh37	17	73034958	73043080	486	486	1	1	77	24	1	1	49	12	0.045050283	0.256050186	0.099664963	-0.053252675
ATP5I	ENSG00000169020	GRCh37	4	666225	668127	210	210	0	0	47	10	0	0	16	4	0.057081858	0.280734935	0	-4.44E-16
ATP5J	ENSG00000154723	GRCh37	21	27088815	27107984	351	422	0	0	61	17	0	0	9	4	0.049865145	0.192291123	0	0
ATP5J2	ENSG00000241468	GRCh37	7	99046098	99063954	285	328	3	3	117	59	2	2	80	32	0.036846622	0.221951717	0.000751429	0.009412083
ATP5J2-PTCD1	ENSG00000248919	GRCh37	7	99017372	99063787	2250	2250	17	17	612	203	10	10	357	120	0.01612409	0.096284625	0.000428642	0.105061978
ATP5L	ENSG00000167283	GRCh37	11	118271869	118302211	312	330	0	0	51	17	1	1	59	12	0.054723784	0.251966596	1.238095131	0.83876048
ATP5L2	ENSG00000249222	GRCh37	22	43035809	43036607	303	303	0	0	0	0	0	0	0	0	1	1	NA	NA
ATP5O	ENSG00000241837	GRCh37	21	35275757	35288284	642	659	1	1	77	25	2	2	28	14	0.045050283	0.256050186	2.020654188	0.943719799
ATP5S	ENSG00000125375	GRCh37	14	50779044	50802276	648	1081	2	2	138	57	1	1	105	22	0.033547229	0.162742519	0.12089356	-0.038426065
ATP5S	ENSG00000258447	GRCh37	14	50785952	50802276	801	801	2	2	137	56	1	1	104	21	0.033678325	0.164821148	0.119540746	-0.035688986
ATP5SL	ENSG00000105341	GRCh37	19	41937223	41946622	792	837	6	6	283	68	3	3	180	31	0.023570071	0.127822209	0.116507997	0.180653579
ATP6AP1L	ENSG00000205464	GRCh37	5	81575281	81682796	675	675	2	2	63	32	1	1	49	16	0.050172078	0.266348137	0.132276455	-0.025913129
ATP6C	ENSG00000259784	GRCh37	16	2563966	2577956	457	457	2	2	70	35	0	0	124	45	0.047625002	0.270470143	4.04139345	2.692580112
ATP6V0A1	ENSG00000033627	GRCh37	17	40610862	40674629	2517	2761	5	5	216	77	2	2	181	45	0.027074496	0.161330936	0.838391714	1.436667282
ATP6V0A2	ENSG00000185344	GRCh37	12	124196865	124245549	2571	2592	9	9	332	136	4	4	171	61	0.021887758	0.1314176	0.059800148	0.123658466
ATP6V0A4	ENSG00000105929	GRCh37	7	138391040	138484305	2523	2523	9	9	511	151	5	5	210	66	0.017206738	0.046422168	0.277382121	0.10140231
ATP6V0B	ENSG00000117410	GRCh37	1	44440159	44443967	618	1003	1	1	21	16	1	1	11	10	0.086377281	0.328096858	0.192840016	-0.036023475
ATP6V0C	ENSG00000185883	GRCh37	16	2563727	2570219	468	513	1	1	16	11	0	0	27	19	0.098335532	0.290215216	1.939063249	2.562398892
ATP6V0D1	ENSG00000159720	GRCh37	16	67471917	67515140	1056	1179	0	0	12	10	0	0	45	19	0.113858527	0.723002039	0	0
ATP6V0D2	ENSG00000147614	GRCh37	8	86999552	87166457	1053	1053	16	16	419	128	2	2	170	46	0.019074406	0.049910716	3.228104975	3.640530334
ATP6V0E1	ENSG00000113732	GRCh37	5	172410760	172462448	246	271	0	0	12	10	0	0	22	5	0.113858527	0.723002039	0	0
ATP6V0E2	ENSG00000171130	GRCh37	7	149570057	149577787	642	736	4	4	89	28	1	1	66	21	0.041732802	0.13469338	1.109193429	1.439386262
ATP6V1A	ENSG00000114573	GRCh37	3	113465866	113530903	1854	1854	3	3	137	55	4	4	113	34	0.033986593	0.205272804	0.389776872	0.192982344
ATP6V1B1	ENSG00000116039	GRCh37	2	71163012	71192536	1542	1721	7	7	279	104	3	3	104	51	0.023854074	0.143787844	0.03906209	0.001154459
ATP6V1B2	ENSG00000147416	GRCh37	8	20054878	20084330	1536	1563	0	0	101	52	2	2	73	45	0.038200948	0.065226535	3.442983504	2.404937816
ATP6V1C1	ENSG00000155097	GRCh37	8	104033291	104085279	1149	1149	3	3	100	52	2	2	81	23	0.039851708	0.222217772	0.044808418	0.072685248
ATP6V1C2	ENSG00000143882	GRCh37	2	10861775	10925236	1284	1284	5	5	271	76	3	3	70	36	0.023955967	0.110838636	1.1807189	0.497222252
ATP6V1D	ENSG00000100554	GRCh37	14	67761088	67826982	744	752	7	7	203	93	0	0	71	43	0.027868703	0.129065856	4.137586455	4.483939126
ATP6V1E1	ENSG00000131100	GRCh37	22	18074902	18111584	681	775	1	1	67	29	0	0	72	14	0.048421437	0.292498159	1.451888015	2.016061755
ATP6V1E2	ENSG00000250565	GRCh37	2	46717889	46769696	681	681	1	1	134	45	4	4	67	17	0.033540172	0.094946069	4.477528933	2.376854365
ATP6V1F	ENSG00000128524	GRCh37	7	128502880	128505898	444	444	1	1	105	25	1	1	55	14	0.038255242	0.163253278	0.202849613	-0.043601213
ATP6V1G1	ENSG00000136888	GRCh37	9	117350026	117360653	357	357	1	1	42	14	1	1	11	8	0.061416819	0.363531468	0.80009321	0.286966366
ATP6V1G2	ENSG00000213760	GRCh37	6	31512239	31516204	357	568	0	0	0	0	0	0	0	0	1	1	NA	NA
ATP6V1G2-DDX39B	ENSG00000254870	GRCh37	6	31497996	31514385	402	402	1	1	43	12	1	1	12	7	0.060694981	0.362066095	0.732203901	0.219927445
ATP6V1G3	ENSG00000151418	GRCh37	1	198492352	198510075	357	403	5	5	132	24	0	0	20	5	0.03448254	0.143015289	1.386438428	1.74635236
ATP6V1H	ENSG00000047249	GRCh37	8	54628117	54756118	1452	1453	4	4	121	58	2	2	34	21	0.036184921	0.185108587	0.394279074	0.151717926
ATP7B	ENSG00000123191	GRCh37	13	52506809	52585630	4398	4398	21	21	829	296	9	9	323	124	0.013821861	0.07945696	0.054992147	0.023867221
ATP8A1	ENSG00000124406	GRCh37	4	42410390	42659122	3495	3573	6	6	253	133	4	4	118	56	0.025023353	0.148994089	0.289541846	0.127527016
ATP8A2	ENSG00000132932	GRCh37	13	25946209	26599989	3567	3606	10	10	350	137	4	4	177	86	0.021317071	0.124647519	0.158118576	0.356202821
ATP8B1	ENSG00000081923	GRCh37	18	55313658	55470333	3756	3756	10	10	442	174	5	5	316	92	0.018866633	0.10095147	0.433094559	0.718419636
ATP8B2	ENSG00000143515	GRCh37	1	154298029	154323783	3672	3976	2	2	169	76	4	4	207	56	0.030048816	0.105038283	0.330416532	0.314527442
ATP8B3	ENSG00000130270	GRCh37	19	1782074	1812275	3903	4350	13	13	607	244	8	8	362	138	0.016002347	0.069618889	0.004759894	0.036108309
ATP8B4	ENSG00000104043	GRCh37	15	50150435	50475014	3579	3696	2	2	96	51	1	1	20	13	0.04059205	0.248146861	0.439957514	0.465144997
ATP9A	ENSG00000054793	GRCh37	20	50213053	50385173	3144	3144	10	10	319	120	9	9	284	107	0.022287848	0.117086596	0.000541123	0.062056509
ATP9B	ENSG00000166377	GRCh37	18	76829285	77138283	3444	3778	15	15	597	235	4	4	393	121	0.016292828	0.095113322	2.955971052	3.899850573
ATPAF1	ENSG00000123472	GRCh37	1	47098409	47139539	987	1130	3	3	101	27	2	2	87	17	0.039656495	0.222653107	0.077894437	0.118366027
ATPAF2	ENSG00000171953	GRCh37	17	17880723	17942523	870	870	14	14	335	148	5	5	142	70	0.021129116	0.040549527	0.10684862	0.361729092
ATPBD4	ENSG00000134146	GRCh37	15	35509546	35838394	804	1033	0	0	2	2	1	1	5	1	0.270469267	0.947377909	0.621588074	0.335947312
ATPIF1	ENSG00000130770	GRCh37	1	28562620	28573417	321	444	0	0	47	23	0	0	25	5	0.057081858	0.280734935	0	0
ATR	ENSG00000175054	GRCh37	3	142168077	142297668	7935	8007	12	12	836	283	9	9	485	145	0.012838552	0.004877037	0.328819312	-0.000938762
ATRAID	ENSG00000138085	GRCh37	2	27434895	27440046	855	855	3	3	100	34	1	1	28	14	0.039851708	0.222217772	0.021438895	0.001253421
ATRIP	ENSG00000164053	GRCh37	3	48488114	48507115	2376	2376	10	10	345	111	5	5	152	57	0.021468047	0.124060643	0.051017734	-0.00089543
ATRN	ENSG00000088812	GRCh37	20	3451687	3631769	4290	4308	5	5	331	163	5	5	180	80	0.021373065	0.058551734	0.895354753	0.215177976
ATRNL1	ENSG00000107518	GRCh37	10	116853124	117708503	4140	4232	5	5	384	148	6	6	121	53	0.019556441	0.029070841	4.606508289	2.656117332
ATXN1	ENSG00000124788	GRCh37	6	16299343	16761722	2448	2448	0	0	0	0	0	0	0	0	1	1	NA	NA
ATXN1	ENSG00000215019	GRCh37	6	16737085	16761721	411	457	0	0	0	0	0	0	0	0	1	1	NA	NA
ATXN10	ENSG00000130638	GRCh37	22	46067678	46241187	1428	1834	0	0	0	0	0	0	0	0	1	1	NA	NA
ATXN1L	ENSG00000224470	GRCh37	16	71879894	71891231	2070	2070	0	0	0	0	0	0	0	0	1	1	NA	NA
ATXN2	ENSG00000204842	GRCh37	12	111890018	112037480	3942	4245	0	0	0	0	0	0	0	0	1	1	NA	NA
ATXN2L	ENSG00000168488	GRCh37	16	28834356	28848558	3294	3596	9	9	355	184	8	8	480	121	0.021147707	0.126997155	0.730753098	0.829723675
ATXN3	ENSG00000066427	GRCh37	14	92524896	92572965	1086	1240	4	4	165	51	1	1	69	30	0.031011547	0.188297656	0.228876091	0.429681641
ATXN7	ENSG00000163635	GRCh37	3	63850233	63989138	2838	2902	11	11	452	132	3	3	95	44	0.018713575	0.108499569	0.14805272	0.013497213
ATXN7L1	ENSG00000146776	GRCh37	7	105245514	105517050	2586	3131	14	14	43	20	7	7	54	6	0.013306906	1.04E-09	3.493077492	4.026054692
ATXN7L2	ENSG00000162650	GRCh37	1	110026101	110035426	2169	2169	0	0	0	0	0	0	0	0	1	1	NA	NA
ATXN7L3	ENSG00000087152	GRCh37	17	42269173	42277481	1065	1083	0	0	0	0	0	0	0	0	1	1	NA	NA
ATXN7L3B	ENSG00000253719	GRCh37	12	74931551	74935223	294	294	0	0	0	0	0	0	0	0	1	1	NA	NA
AUH	ENSG00000148090	GRCh37	9	93976097	94124195	1020	1133	1	1	108	38	2	2	99	19	0.037683859	0.15479874	0.426390137	-0.013886696
AUNIP	ENSG00000127423	GRCh37	1	26158414	26185903	1074	1145	0	0	0	0	0	0	0	0	1	1	NA	NA
AUP1	ENSG00000115307	GRCh37	2	74753772	74757066	1233	1233	5	5	127	65	0	0	60	31	0.035094745	0.135938087	3.807412553	4.521062479
AURKA	ENSG00000087586	GRCh37	20	54944445	54967393	1212	1227	2	2	53	20	1	1	56	13	0.05457782	0.249880324	0.386661125	0.094357662
AURKAIP1	ENSG00000175756	GRCh37	1	1309110	1310875	600	600	1	1	55	39	1	1	58	19	0.053582468	0.333167577	0.001385628	0.094154195
AURKB	ENSG00000178999	GRCh37	17	8108056	8113918	1035	1084	0	0	180	62	1	1	34	20	0.027796691	0.007710683	3.654769035	2.850823268
AURKC	ENSG00000105146	GRCh37	19	57742377	57746916	930	936	1	1	111	49	2	2	59	18	0.037135035	0.146670856	1.243102562	0.39445581
AUTS2	ENSG00000158321	GRCh37	7	69063905	70258054	3780	4068	5	5	298	143	5	5	317	98	0.022709813	0.085196711	0.009396283	0.216101818
AVEN	ENSG00000169857	GRCh37	15	34158428	34331377	1089	1089	2	2	130	59	1	1	102	23	0.034635468	0.179597302	0.139498075	-0.029945935
AVIL	ENSG00000135407	GRCh37	12	58191159	58212487	2460	2505	11	11	443	160	4	4	159	60	0.018916168	0.111505644	0.000487486	0.073072775
AVL9	ENSG00000105778	GRCh37	7	32535038	33078516	1947	2263	22	22	662	279	13	13	427	147	0.015360093	0.061878476	0.061222017	0.498428299
AVP	ENSG00000101200	GRCh37	20	3063202	3065370	495	495	1	1	17	13	0	0	14	7	0.095555427	0.299092408	1.175761515	1.68923848
AVPI1	ENSG00000119986	GRCh37	10	99437181	99447080	444	444	1	1	89	33	1	1	48	11	0.041758683	0.213605546	0.184831996	-0.049168998
AVPR1A	ENSG00000166148	GRCh37	12	63539014	63544722	1257	1280	4	4	211	59	1	1	107	31	0.027239683	0.142261299	0.449502866	0.706868653
AVPR1B	ENSG00000198049	GRCh37	1	206223976	206231639	1275	1275	5	5	266	84	1	1	103	26	0.024204461	0.115793474	0.412361578	0.799880538
AXDND1	ENSG00000162779	GRCh37	1	179334855	179523870	3039	3183	17	17	496	198	4	4	182	73	0.017734272	0.069205796	0.678655039	1.127631078
AXIN1	ENSG00000103126	GRCh37	16	337440	402673	2589	2647	7	7	449	141	8	8	337	87	0.018234053	0.038053131	0.648818447	0.206301651
AXIN2	ENSG00000168646	GRCh37	17	63524681	63557765	2532	2532	0	0	19	16	1	1	9	6	0.09048136	0.598371513	2.198046102	1.63473267
AXL	ENSG00000167601	GRCh37	19	41725108	41767671	2685	2685	5	5	486	153	5	5	240	85	0.01685001	0.005912933	1.201978606	0.377975173
AZGP1	ENSG00000160862	GRCh37	7	99564343	99573780	897	977	0	0	147	64	1	1	76	22	0.03113557	0.018813047	2.144253918	1.543375409
AZI1	ENSG00000141577	GRCh37	17	79163393	79196799	3243	3338	11	11	688	221	7	7	252	89	0.01452943	0.017101333	1.214259399	0.498270523
AZI2	ENSG00000163512	GRCh37	3	28356494	28390618	1179	1335	4	4	91	52	2	2	104	23	0.041318755	0.138941547	0.944615032	1.290424985
AZIN1	ENSG00000155096	GRCh37	8	103838585	103906092	1347	1347	0	0	0	0	0	0	0	0	1	1	NA	NA
AZU1	ENSG00000172232	GRCh37	19	825097	832017	756	756	5	5	166	60	3	3	75	25	0.030935082	0.172844473	0.142058164	-0.020667501
B2M	ENSG00000166710	GRCh37	15	45003675	45011075	360	383	1	1	29	16	1	1	22	8	0.073823805	0.360407367	0.036588831	-0.028441292
B3GALNT1	ENSG00000169255	GRCh37	3	160801671	160823172	996	1356	3	3	96	47	2	2	69	23	0.040659337	0.219849859	0.00662307	0.025403737
B3GALNT2	ENSG00000162885	GRCh37	1	235613238	235667781	1503	1643	7	7	227	67	3	3	63	24	0.026442488	0.14390184	0.358838951	0.131134273
B3GALT1	ENSG00000172318	GRCh37	2	168675182	168727366	981	981	1	1	71	35	1	1	56	24	0.04699041	0.277966993	0.027657873	-0.022172818
B3GALT2	ENSG00000162630	GRCh37	1	193148175	193155784	1269	1269	1	1	102	47	2	2	116	22	0.038850802	0.172031663	0.220616983	-0.068444259
B3GALT4	ENSG00000235863	GRCh37	6	33244917	33246602	1137	1137	0	0	0	0	0	0	0	0	1	1	NA	NA
B3GALT5	ENSG00000183778	GRCh37	21	40928369	41034816	933	933	4	4	91	47	4	4	98	37	0.041318755	0.138941547	0.010535233	0.130557177
B3GALT6	ENSG00000176022	GRCh37	1	1167629	1170421	990	990	0	0	97	14	0	0	54	8	0.039037356	0.072673789	0	0
B3GALTL	ENSG00000187676	GRCh37	13	31774073	31906413	1497	1497	6	6	196	80	5	5	155	34	0.028462605	0.156518596	0.007239281	-0.006411982
B3GAT1	ENSG00000109956	GRCh37	11	134248398	134281812	1005	1044	2	2	117	39	1	1	66	30	0.036622035	0.207417178	0.009670003	-0.058991061
B3GAT2	ENSG00000112309	GRCh37	6	71566382	71666741	972	972	2	2	119	59	2	2	64	27	0.036296606	0.203163082	0.370201368	0.372937977
B3GAT3	ENSG00000149541	GRCh37	11	62382768	62389647	1008	1132	5	5	149	65	1	1	131	34	0.032587828	0.162117871	2.374992252	3.109446916
B3GNT1	ENSG00000174684	GRCh37	11	66112843	66115163	1248	1248	0	0	0	0	0	0	0	0	1	1	NA	NA
B3GNT2	ENSG00000170340	GRCh37	2	62423248	62451866	1194	1194	3	3	76	45	4	4	52	25	0.045489022	0.191809161	0.732393553	0.425542317
B3GNT3	ENSG00000179913	GRCh37	19	17905637	17923891	1119	1119	2	2	152	53	1	1	71	28	0.031842415	0.134880504	0.003022786	-0.028010793
B3GNT4	ENSG00000176383	GRCh37	12	122688090	122693499	1137	1137	7	7	360	114	6	6	103	46	0.020772515	0.092260152	3.497356989	2.289819483
B3GNT5	ENSG00000176597	GRCh37	3	182971032	183016292	1137	1137	5	5	200	83	2	2	122	38	0.028177076	0.170741685	0.26319225	0.661355188
B3GNT6	ENSG00000198488	GRCh37	11	76745385	76753096	1158	1158	2	2	169	45	1	1	62	29	0.030048816	0.105038283	0.060732257	0.062240764
B3GNT7	ENSG00000156966	GRCh37	2	232260254	232265875	1206	1206	4	4	103	60	2	2	150	36	0.039045464	0.161663636	1.603395537	1.929272049
B3GNT8	ENSG00000177191	GRCh37	19	41931264	41934635	1194	1194	3	3	241	89	4	4	132	42	0.02500285	0.065362097	1.343544189	0.871778592
B3GNT9	ENSG00000237172	GRCh37	16	67182008	67185117	1209	1209	0	0	0	0	0	0	0	0	1	1	NA	NA
B3GNTL1	ENSG00000175711	GRCh37	17	80900031	81009686	1086	1161	5	5	349	83	3	3	160	48	0.020715496	0.046727115	0.130282193	-0.021716791
B4GALNT1	ENSG00000135454	GRCh37	12	58017193	58027138	1602	1910	8	8	424	143	4	4	214	58	0.01906249	0.072771453	0.000231017	0.108454093
B4GALNT2	ENSG00000167080	GRCh37	17	47209822	47247351	1701	1715	7	7	280	87	0	0	153	43	0.023809832	0.143415088	6.042273161	6.349902875
B4GALNT3	ENSG00000139044	GRCh37	12	569530	672675	2997	3198	12	12	637	193	7	7	425	88	0.015426025	0.042685308	0.079245842	0.454801924
B4GALNT4	ENSG00000182272	GRCh37	11	369796	382116	3120	3120	6	6	337	127	4	4	229	70	0.021382051	0.083006448	0.000861823	0.014344095
B4GALT1	ENSG00000086062	GRCh37	9	33104080	33167354	1197	1227	0	0	134	59	0	0	55	28	0.032767205	0.026733634	0	0
B4GALT2	ENSG00000117411	GRCh37	1	44444615	44456840	1206	1206	7	7	222	70	4	4	126	43	0.026725734	0.141610543	0.000113342	0.051289566
B4GALT3	ENSG00000158850	GRCh37	1	161141100	161147287	1182	1182	2	2	208	74	1	1	42	26	0.026756461	0.055207417	0.477253596	0.50523735
B4GALT4	ENSG00000121578	GRCh37	3	118930579	118959950	1035	1063	2	2	78	45	3	3	45	20	0.045115456	0.268984544	1.07892192	0.994309914
B4GALT5	ENSG00000158470	GRCh37	20	48249482	48330415	1167	1167	1	1	71	44	0	0	67	25	0.04699041	0.277966993	1.322357708	1.864626593
B4GALT6	ENSG00000118276	GRCh37	18	29202210	29265799	1149	1150	0	0	11	9	0	0	4	3	0.118890575	0.742810262	0	0
B4GALT7	ENSG00000027847	GRCh37	5	177027101	177037348	984	988	5	5	162	67	3	3	111	29	0.031304942	0.171084551	0.03244991	0.262425043
B9D1	ENSG00000108641	GRCh37	17	19240867	19281495	615	1135	1	1	130	67	1	1	68	42	0.034098443	0.102652141	0.204222451	-0.044701079
B9D2	ENSG00000123810	GRCh37	19	41860326	41870078	528	528	3	3	107	41	1	1	25	14	0.038537051	0.224014721	0.086201567	0.039923574
BAALC	ENSG00000164929	GRCh37	8	104152938	104242533	438	688	2	2	32	16	0	0	3	3	0.069095258	0.168449743	0.348143337	0.289569994
BAAT	ENSG00000136881	GRCh37	9	104122699	104145801	1257	1257	2	2	111	71	3	3	80	31	0.037647353	0.219957069	0.64515855	0.608625245
BABAM1	ENSG00000105393	GRCh37	19	17378159	17392058	990	1176	2	2	167	51	1	1	91	33	0.030246312	0.108294288	0.004921505	-0.055282152
BACE1	ENSG00000186318	GRCh37	11	117156402	117186975	1506	1606	4	4	168	50	1	1	121	29	0.030725171	0.186293097	1.060227406	1.391192657
BACE1	ENSG00000265969	GRCh37	11	117160282	117166263	1206	1206	4	4	161	46	1	1	121	29	0.031404129	0.190628295	1.153555859	1.484573938
BACE2	ENSG00000182240	GRCh37	21	42539728	42648524	1557	1557	2	2	157	82	2	2	86	38	0.031286478	0.125605923	0.350901567	0.354216074
BACH1	ENSG00000156273	GRCh37	21	30566392	31003071	2211	2394	13	13	558	244	5	5	283	83	0.016796437	0.089760408	0.281347127	0.535729088
BACH2	ENSG00000112182	GRCh37	6	90636248	91006627	2526	2526	8	8	306	98	6	6	198	72	0.02279096	0.137611995	0.072119744	0.004612332
BAD	ENSG00000002330	GRCh37	11	64037302	64052176	507	805	0	0	39	13	1	1	41	3	0.062827418	0.348500533	1.325163043	0.912764626
BAG1	ENSG00000107262	GRCh37	9	33247818	33264761	1038	1091	3	3	145	56	2	2	77	20	0.032996759	0.195355422	0.059660259	0.01286813
BAG2	ENSG00000112208	GRCh37	6	57037124	57049735	636	650	2	2	63	29	0	0	22	7	0.050172078	0.266348137	1.181929481	0.907745926
BAG3	ENSG00000151929	GRCh37	10	121410882	121437331	1728	1734	5	5	340	122	3	3	88	43	0.021038556	0.05239544	1.181790357	0.496735933
BAG4	ENSG00000156735	GRCh37	8	38034051	38070819	1374	1413	4	4	190	60	2	2	32	19	0.028811619	0.166358764	1.309443042	0.806726768
BAG5	ENSG00000166170	GRCh37	14	104022881	104029168	1467	1467	4	4	135	65	2	2	128	31	0.0343068	0.193869054	0.564758494	0.868362685
BAG6	ENSG00000204463	GRCh37	6	31606805	31620482	3399	3534	10	10	318	149	1	1	272	87	0.022320592	0.116687681	7.09699987	7.237166472
BAGE4	ENSG00000256715	GRCh37	21	14741931	14745386	144	144	0	0	0	0	0	0	0	0	1	1	NA	NA
BAHCC1	ENSG00000171282	GRCh37	17	79373540	79433357	7827	7924	0	0	0	0	0	0	0	0	1	1	NA	NA
BAHD1	ENSG00000140320	GRCh37	15	40731920	40760441	2343	2343	0	0	18	12	0	0	39	17	0.092972698	0.614765211	0	0
BAI1	ENSG00000181790	GRCh37	8	143530791	143626370	4755	4755	1	1	88	33	2	2	132	36	0.042007813	0.217019318	0.056051378	-0.044120687
BAI2	ENSG00000121753	GRCh37	1	32192718	32230494	4758	4911	9	9	485	192	6	6	389	132	0.017759597	0.059079331	0.122346379	0.210289625
BAI3	ENSG00000135298	GRCh37	6	69345259	70099403	4569	4667	2	2	177	90	4	4	206	48	0.029290723	0.092715954	0.404463083	0.385040227
BAIAP2	ENSG00000175866	GRCh37	17	79008948	79091232	1659	1945	2	2	82	48	3	3	241	63	0.043991395	0.26616591	0.502171973	0.052219601
BAIAP2L1	ENSG00000006453	GRCh37	7	97920963	98030380	1536	1536	6	6	291	94	3	3	113	40	0.023214397	0.121297255	0.121209101	0.034815107
BAIAP2L2	ENSG00000128298	GRCh37	22	38480896	38506677	1590	1638	6	6	202	73	2	2	152	48	0.028047992	0.158638099	1.093417937	1.138490949
BAIAP3	ENSG00000007516	GRCh37	16	1383602	1399439	3564	3642	5	5	785	252	6	6	460	132	0.01197885	1.97E-05	1.389040739	0.44327203
BAK1	ENSG00000030110	GRCh37	6	33540329	33548019	636	656	0	0	0	0	0	0	0	0	1	1	NA	NA
BAMBI	ENSG00000095739	GRCh37	10	28966271	28971868	783	783	2	2	139	40	4	4	81	22	0.033417469	0.160673707	2.131043034	1.876238413
BANF1	ENSG00000175334	GRCh37	11	65769550	65771620	270	270	0	0	0	0	0	0	0	0	1	1	NA	NA
BANF2	ENSG00000125888	GRCh37	20	17674320	17716516	294	294	1	1	26	15	2	2	26	10	0.077879976	0.351763917	0.321615254	-0.037587114
BANK1	ENSG00000153064	GRCh37	4	102332443	102995969	2358	2383	8	8	291	115	0	0	124	37	0.023379447	0.139528913	5.614576288	6.289664527
BANP	ENSG00000172530	GRCh37	16	87982850	88152028	1560	1714	0	0	69	31	1	1	177	35	0.046753466	0.154900297	0.656784043	0.424764306
BAP1	ENSG00000163930	GRCh37	3	52435029	52444366	2190	2259	5	5	187	76	3	3	188	57	0.02915775	0.174853871	0.505398779	1.03229527
BARD1	ENSG00000138376	GRCh37	2	215590370	215674428	2334	2350	13	13	364	139	7	7	151	57	0.020681062	0.077001176	0.289270519	0.059404009
BARHL1	ENSG00000125492	GRCh37	9	135457572	135465653	984	984	0	0	0	0	0	0	0	0	1	1	NA	NA
BARHL2	ENSG00000143032	GRCh37	1	91177159	91182794	1164	1164	0	0	0	0	0	0	0	0	1	1	NA	NA
BARX1	ENSG00000131668	GRCh37	9	96713628	96717654	765	765	0	0	46	4	0	0	3	2	0.05771822	0.288426284	0	0
BARX2	ENSG00000043039	GRCh37	11	129245835	129322171	840	962	1	1	185	54	1	1	57	25	0.028042064	0.032960906	0.649993728	0.164379126
BASP1	ENSG00000176788	GRCh37	5	17217669	17276943	684	684	0	0	0	0	0	0	0	0	1	1	NA	NA
BATF	ENSG00000156127	GRCh37	14	75988768	76013358	378	450	0	0	15	14	2	2	51	14	0.10186588	0.666690708	1.013893658	0.638594752
BATF2	ENSG00000168062	GRCh37	11	64755415	64764517	825	894	0	0	0	0	0	0	0	0	1	1	NA	NA
BATF3	ENSG00000123685	GRCh37	1	212859760	212873327	384	384	0	0	0	0	0	0	0	0	1	1	NA	NA
BAX	ENSG00000087088	GRCh37	19	49458072	49465055	657	903	3	3	91	40	2	2	62	19	0.041733993	0.215424967	0.000550015	0.010009351
BAZ1A	ENSG00000198604	GRCh37	14	35221937	35344853	4671	4671	10	10	263	159	5	5	236	68	0.024274999	0.082323451	1.167119063	1.514138797
BAZ1B	ENSG00000009954	GRCh37	7	72854728	72936608	4452	4452	12	12	282	140	4	4	248	86	0.023074079	0.046841684	3.134652753	4.141532755
BAZ2A	ENSG00000076108	GRCh37	12	56989380	57030600	5718	5740	0	0	8	4	0	0	4	3	0.13917175	0.805550951	0	0
BAZ2B	ENSG00000123636	GRCh37	2	160175490	160473203	6507	6639	18	18	626	273	8	8	367	116	0.015938335	0.092665288	0.428105277	1.005636521
BBC3	ENSG00000105327	GRCh37	19	47724081	47736023	786	786	0	0	63	17	0	0	23	5	0.049032886	0.182172362	0	0
BBIP1	ENSG00000214413	GRCh37	10	112658488	112679032	312	436	0	0	0	0	0	0	0	0	1	1	NA	NA
BBOX1	ENSG00000129151	GRCh37	11	27062272	27149356	1164	1164	6	6	149	61	1	1	88	19	0.032309849	0.113802409	1.764177052	1.77721561
BBS1	ENSG00000174483	GRCh37	11	66278077	66301098	1782	1820	6	6	273	98	2	2	101	36	0.024032571	0.135590172	0.016244937	0.044982443
BBS1	ENSG00000256349	GRCh37	11	66276550	66301084	1893	1893	6	6	286	106	2	2	108	39	0.023435248	0.125401072	0.023360258	0.056001548
BBS10	ENSG00000179941	GRCh37	12	76738254	76742222	2172	2172	4	4	275	104	2	2	104	42	0.023503121	0.071530928	0.09890246	0.002585731
BBS12	ENSG00000181004	GRCh37	4	123653857	123666098	2133	2133	10	10	356	113	5	5	156	36	0.021138607	0.125037202	0.055486127	-0.000666984
BBS2	ENSG00000125124	GRCh37	16	56500748	56554195	2166	2166	5	5	330	106	2	2	133	31	0.02141097	0.059266022	8.02E-05	0.091897569
BBS4	ENSG00000140463	GRCh37	15	72978527	73030817	1560	1685	4	4	235	92	5	5	99	39	0.025679803	0.113554298	2.531632198	1.456250214
BBS5	ENSG00000163093	GRCh37	2	170335688	170382432	1026	1737	7	7	286	134	6	6	185	41	0.023548181	0.140949867	0.246410232	0.03887222
BBS5	ENSG00000251569	GRCh37	2	170335990	170382432	1635	1635	7	7	286	134	6	6	185	41	0.023548181	0.140949867	0.246410232	0.03887222
BBS7	ENSG00000138686	GRCh37	4	122745595	122791652	2148	2153	4	4	227	98	1	1	48	31	0.026175227	0.123017495	0.021283331	-0.000371196
BBS9	ENSG00000122507	GRCh37	7	33168856	33645680	2664	2763	8	8	413	158	1	1	158	57	0.019355801	0.079702133	1.45450491	1.988419623
BBX	ENSG00000114439	GRCh37	3	107241783	107530171	2826	2986	7	7	341	145	7	7	172	59	0.02141525	0.106276076	1.563145079	0.783210772
BCAM	ENSG00000187244	GRCh37	19	45312328	45324673	1887	1907	12	12	433	117	3	3	132	61	0.019168236	0.114364257	0.095729912	0.385128569
BCAN	ENSG00000132692	GRCh37	1	156611182	156629324	2736	2810	6	6	473	166	8	8	424	76	0.017419262	0.015593422	0.53884233	0.235889274
BCAP29	ENSG00000075790	GRCh37	7	107220422	107269615	1047	1431	6	6	127	53	0	0	31	16	0.034590363	0.082321888	2.566809743	2.649237553
BCAR1	ENSG00000050820	GRCh37	16	75262928	75301951	2751	2979	6	6	625	203	5	5	387	101	0.014452507	0.001339281	0.234969452	0.082015402
BCAR3	ENSG00000137936	GRCh37	1	94027347	94312706	2478	2562	0	0	0	0	0	0	0	0	1	1	NA	NA
BCAS1	ENSG00000064787	GRCh37	20	52553316	52687304	1755	2020	2	2	88	28	1	1	74	10	0.042441841	0.259805678	0.185664215	-0.002643878
BCAS2	ENSG00000116752	GRCh37	1	115110178	115124260	678	678	1	1	42	29	0	0	25	14	0.061416819	0.363531468	0.925274892	1.335336258
BCAS3	ENSG00000141376	GRCh37	17	58754814	59470199	2787	3226	7	7	207	63	2	2	66	31	0.02761883	0.132196277	0.018500281	0.104035584
BCAS4	ENSG00000124243	GRCh37	20	49411431	49493714	636	709	6	6	147	36	1	1	42	12	0.032502165	0.111118558	0.273160823	0.348293769
BCAT1	ENSG00000060982	GRCh37	12	24964295	25102393	1197	1206	1	1	167	62	2	2	28	18	0.029702905	0.048426847	4.154477243	2.627704624
BCAT2	ENSG00000105552	GRCh37	19	49298322	49314320	1179	1440	8	8	205	72	0	0	62	29	0.027514804	0.094587038	4.156948985	4.741340089
BCCIP	ENSG00000107949	GRCh37	10	127512115	127542264	969	1169	2	2	319	109	3	3	92	45	0.020803236	0.006421101	3.215608852	2.935659762
BCDIN3D	ENSG00000186666	GRCh37	12	50231573	50236912	879	883	4	4	182	55	4	4	41	17	0.029472133	0.174500842	3.901974166	2.663190559
BCHE	ENSG00000114200	GRCh37	3	165490692	165555260	1809	2005	0	0	0	0	0	0	0	0	1	1	NA	NA
BCKDHA	ENSG00000248098	GRCh37	19	41884215	41930910	1338	1831	16	16	527	175	11	11	498	104	0.017346648	0.093630784	0.652838706	1.031119626
BCKDHB	ENSG00000083123	GRCh37	6	80816364	81055987	1179	1203	3	3	124	34	0	0	42	13	0.035774933	0.217749578	1.732128219	1.760370662
BCKDK	ENSG00000103507	GRCh37	16	31117428	31124110	1239	1432	5	5	153	82	3	3	116	34	0.032179178	0.165409036	0.101470877	0.414136393
BCL10	ENSG00000142867	GRCh37	1	85731931	85743771	702	702	0	0	0	0	0	0	0	0	1	1	NA	NA
BCL11A	ENSG00000119866	GRCh37	2	60678302	60780702	2508	2610	4	4	230	92	5	5	253	72	0.025986749	0.119444806	0.035796815	0.007944493
BCL11B	ENSG00000127152	GRCh37	14	99635624	99737861	2685	2685	0	0	34	17	1	1	48	15	0.067392779	0.398928728	1.062492175	0.719568936
BCL2	ENSG00000171791	GRCh37	18	60790579	60987361	720	753	0	0	0	0	0	0	0	0	1	1	NA	NA
BCL2A1	ENSG00000140379	GRCh37	15	80253231	80263788	528	584	2	2	79	22	4	4	111	11	0.044827006	0.26839784	0.166941778	0.152328746
BCL2L1	ENSG00000171552	GRCh37	20	30252255	30311792	702	702	3	3	73	29	1	1	38	18	0.04635692	0.185201273	0.1543541	0.200051631
BCL2L10	ENSG00000137875	GRCh37	15	52401460	52404972	615	726	2	2	38	13	0	0	11	8	0.063873047	0.198245009	0.994017133	0.771266408
BCL2L11	ENSG00000153094	GRCh37	2	111876955	111924587	597	856	3	3	91	46	2	2	23	14	0.041733993	0.215424967	0.973982265	0.693724635
BCL2L12	ENSG00000126453	GRCh37	19	50168823	50177173	1005	1034	5	5	184	67	0	0	53	26	0.029396159	0.175264214	2.501339669	3.055591168
BCL2L13	ENSG00000099968	GRCh37	22	18111621	18213388	1458	1550	7	7	274	84	5	5	103	38	0.024078071	0.145477573	1.103924267	0.54333563
BCL2L14	ENSG00000121380	GRCh37	12	12202778	12364018	984	1319	23	23	634	258	4	4	284	104	0.015504139	0.040863985	3.666406496	4.397834371
BCL2L15	ENSG00000188761	GRCh37	1	114420790	114430169	492	518	2	2	82	28	1	1	39	10	0.043991395	0.26616591	0.001617641	-0.032966257
BCL2L2	ENSG00000129473	GRCh37	14	23767999	23780968	582	708	0	0	0	0	0	0	0	0	1	1	NA	NA
BCL2L2-PABPN1	ENSG00000258643	GRCh37	14	23776044	23794578	1002	1084	3	3	82	27	0	0	14	10	0.043879541	0.203148963	0.930120513	0.970200993
BCL3	ENSG00000069399	GRCh37	19	45250962	45263301	1365	1425	0	0	180	51	2	2	61	21	0.027796691	0.007710683	5.447375425	4.058275609
BCL6	ENSG00000113916	GRCh37	3	187439165	187463515	2121	2121	8	8	246	113	2	2	139	52	0.025360761	0.127700098	1.205110757	1.773718265
BCL6B	ENSG00000161940	GRCh37	17	6926339	6933609	1440	1458	0	0	0	0	0	0	0	0	1	1	NA	NA
BCL7A	ENSG00000110987	GRCh37	12	122457328	122499948	696	696	0	0	0	0	0	0	0	0	1	1	NA	NA
BCL7B	ENSG00000106635	GRCh37	7	72950686	72972332	609	609	3	3	69	34	1	1	83	23	0.047588332	0.175450323	1.413809952	1.324902184
BCL7C	ENSG00000099385	GRCh37	16	30844947	30906281	654	1209	0	0	60	31	1	1	44	16	0.050296532	0.19755936	1.707430217	1.185596159
BCL9	ENSG00000116128	GRCh37	1	147013182	147098017	4281	4281	7	7	588	244	6	6	310	113	0.015324337	0.005722969	0.73545214	0.282281627
BCL9L	ENSG00000186174	GRCh37	11	118764584	118796317	4500	4500	8	8	748	256	6	6	485	150	0.013137954	0.001007007	0.071275773	0.005610825
[truncated: 17,384 more rows]
