# Supplementary material for: ProxECAT: Proxy External Controls Association Test. A new case-control gene region association test using allele frequencies from public controls
Source: PLoS Genet. 2018 Oct 16;14(10):e1007591. doi: 10.1371/journal.pgen.1007591 (PMC6191077; doi:10.1371/journal.pgen.1007591)
Supplement: S3 Results — (TXT) [file pgen.1007591.s016.txt]

Result files for paper entitled: ProxECAT: Proxy External Controls Association Test. A new case-control gene region association test using allele frequencies from public controls


SCOOP_Cohort_results.txt - space deliminated file of SCOOP vs. Cohort case-control analysis

SCOOP_ExAC_results.txt - space deliminated file of SCOOP vs. ExAC case-control analysis


COLUMN NAMES

gene_name: gene name
gene_stable_id: gene stable id
assemby: Human assembly
chr
start: start location of gene in base pairs
end: end location of gene in base pairs
canonical_length: length of the canonical transcript
exonic_length: length of all exons in gene
XXXX.func: number of functional alleles in the sample SCOOP, ExAC, or Cohort
XXXX_SNVs.func: number of functional variants in the sample SCOOP, or ExAC
XXXX.syn: number of synonymous alleles in the sample SCOOP, ExAC, or Cohort
XXXX_SNVs.syn: number of synonymous variants in the sample SCOOP, or ExAC
L_cc_controls: Likelihood for controls (either ExAC or Cohort) for case-control analysis
L_cc_cases: Likelihood for cases (SCOOP) for case-control analysis
LRT_all_syn: ProxECAT likelihood ratio test statistic
LRT_all_syn_weighted: ProxECAT-weighted likelihood ratio test statistic
